# Supplementary material for: Genome sequencing of four culinary herbs reveals terpenoid genes underlying chemodiversity in the Nepetoideae
Source: DNA Res. 2020 Jul 31;27(3):dsaa016. doi: 10.1093/dnares/dsaa016 (PMC7508350; doi:10.1093/dnares/dsaa016)
Supplement: dsaa016_Supplementary_Data [file dsaa016_supplementary_data.zip]

Archive with 18 entries (18 files):
- Supplementary Information.pdf
- Supplementary_Dataset_1.xlsx
- Supplementary_Dataset_2.xlsx
- Supplementary_Figure_1.tiff
- Supplementary_Figure_2.tiff
- Supplementary_Table_S1.xlsx
- Supplementary_Table_S10.xlsx
- Supplementary_Table_S11.xlsx
- Supplementary_Table_S12.xlsx
- Supplementary_Table_S13.xlsx
- Supplementary_Table_S2.xlsx
- Supplementary_Table_S3.xlsx
- Supplementary_Table_S4.xlsx
- Supplementary_Table_S5.xlsx
- Supplementary_Table_S6.xlsx
- Supplementary_Table_S7.xlsx
- Supplementary_Table_S8.xlsx
- Supplementary_Table_S9.xlsx
