# Supplementary material for: Genome sequencing of four culinary herbs reveals terpenoid genes underlying chemodiversity in the Nepetoideae
Source: DNA Res. 2020 Jul 31;27(3):dsaa016. doi: 10.1093/dnares/dsaa016 (PMC7508350; doi:10.1093/dnares/dsaa016)
Supplement: dsaa016_Supplementary_Data [file dsaa016_supplementary_data.zip › Supplementary_Dataset_1.xlsx]

## Sheet: SD1_Lamiaceae_genomes
Supplementary Dataset 1. Published Lamiaceae genomes
Common name	Scientific name	Year	Scaffold N50	Assembly size	Genome	Annotation	Citation
Hyssop	Hyssopus officinalis L.	2020	29.95 Mbp	341.47 Mbp	10.5061/dryad.88tj450		Lichman, B. R., Godden, G. T., Hamilton, J. P., et al. 2020, The evolutionary origins of the cat attractant nepetalactone in catnip. Sci. Adv.
Lavender	Lavandula angustifolia Maillette	2019	97.74 kbp	869.79 Mbp	NA	NA	Malli, R. P. N., Adal, A. M., Sarker, L. S., Liang, P., and Mahmoud, S. S. 2019, De novo sequencing of the Lavandula angustifolia genome reveals highly duplicated and optimized features for essential oil production. Planta, 249, 251–6.
Horse mint	Mentha longifolia L.	2017	4.47 kbp	353 Mbp	GCA_001642375.1	NA	Vining, K. J., Johnson, S. R., Ahkami, A., et al. 2017, Draft Genome Sequence of Mentha longifolia and Development of Resources for Mint Cultivar Improvement. Mol. Plant, 10, 323–39.
Catnip	Nepeta cataria L.	2020	296.09 kbp	494.91 Mbp	10.5061/dryad.88tj450		Lichman, B. R., Godden, G. T., Hamilton, J. P., et al. 2020, The evolutionary origins of the cat attractant nepetalactone in catnip. Sci. Adv.
Catmint	Nepeta mussinii Spreng. ex. Henckel	2020	503.80 kbp	233.43 Mbp	10.5061/dryad.88tj450		Lichman, B. R., Godden, G. T., Hamilton, J. P., et al. 2020, The evolutionary origins of the cat attractant nepetalactone in catnip. Sci. Adv.
Sweet basil	Ocimum basilicum L. 'Perrie'	2018	19.3 kbp	2.13 Gbp	NA	NA	Dudai, N., Carp, M.-J., Milavski, R., Chaimovitsh, D., and Shachter, A. 2018, High-quality assembly of sweet basil genome. bioRxiv Genomics.
Holy basil	Ocimum sanctum L.	2015	61.24 kbp	378.76 Mbp	NA	NA	Rastogi, S., Kalra, A., Gupta, V., et al. 2015, Unravelling the genome of Holy basil: an “incomparable” “elixir of life” of traditional Indian medicine. BMC Genomics, 16, 413.
Tulsi	Ocimum tenuiflorum L.	2015	27.11 kbp	374.8 Mbp	NA	NA	Upadhyay, A. K., Chacko, A. R., Gandhimathi, A., et al. 2015, Genome sequencing of herb Tulsi (Ocimum tenuiflorum) unravels key genes behind its strong medicinal properties. BMC Plant Biol., 15, 212.
Patchouli	Pogostemon cablin (Blanco) Benth.	2018	700 kbp	1.91 Gbp	GCA_003675935.1	10.6084/m9.figshare.c.4100495	He, Y., Peng, F., Deng, C., et al. 2018, Building an octaploid genome and transcriptome of the medicinal plant Pogostemon cablin from Lamiales. Sci. Data, 5, 180274.
Red sage	Salvia miltiorrhiza Bunge	2016	51.02 kbp	538 Mbp	ftp://danshen.ndctcm.org:10402/		Xu, H., Song, J., Luo, H., et al. 2016, Analysis of the genome sequence of the medicinal plant Salvia miltiorrhiza. Mol. Plant, 9, 949–52.
Scarlet sage	Salvia splendens Ker Gawl.	2018	3.12 Mbp	808 Mbp	10.5524/100463		Dong, A.-X., Xin, H.-B., Li, Z.-J., et al. 2018, High-quality assembly of the reference genome for scarlet sage, Salvia splendens, an economically important ornamental plant. Gigascience, 7.
Chinese skullcap	Scutellaria baicalensis Georgi	2019	1.33 Mbp	386.6 Mbp	GCA_005771605.1	NA	Zhao, Q., Yang, J., Cui, M.-Y., et al. 2019, The reference genome sequence of Scutellaria baicalensis provides insights into the evolution of wogonin biosynthesis. Mol. Plant, 12, 935–50.
Teak	Tectona grandis L.f.	2019	18.5 Mbp	338 Mbp	10.5524/100550		Zhao, D., Hamilton, J. P., Bhat, W. W., et al. 2019, A chromosomal-scale genome assembly of Tectona grandis reveals the importance of tandem gene duplication and enables discovery of genes in natural product biosynthetic pathways. Gigascience, 8, 1–10.
GenBank IDs or doi numbers are provided for genome and annotation datasets when available
Content is current as of 29Jun2020
