# Supplementary material for: Genome sequencing of four culinary herbs reveals terpenoid genes underlying chemodiversity in the Nepetoideae
Source: DNA Res. 2020 Jul 31;27(3):dsaa016. doi: 10.1093/dnares/dsaa016 (PMC7508350; doi:10.1093/dnares/dsaa016)
Supplement: dsaa016_Supplementary_Data [file dsaa016_supplementary_data.zip › Supplementary_Dataset_2.xlsx]

## Sheet: SD2_Orthogroups
Supplementary Dataset 2. Orthologous groups for four culinary herbs, Tectona grandis, and Arabidopsis thaliana
Orthogroup	Araport11_genes.201606.pep.repr	TPS_bait_uniprot_reviewed_lamiaceae	bas_aa.gene_models.hc.repr.pep	maj_aa.gene_models.hc.repr.pep	ros_aa.gene_models.hc.repr.pep	teak_repr_hc_models_HiC.pep_con_sorted_modiGeneID	vul_aa.gene_models.hc.repr.pep
OG0000000	AT1G06580.1, AT1G12300.1, AT1G12615.1, AT1G12620.1, AT1G12700.2, AT1G12775.1, AT1G64580.1, AT3G16710.1, AT3G22470.1, AT4G26800.2, AT5G16640.1, AT5G41170.1	---	Ob357702.g2.t1, Ob360923.g6.t1, Ob372.g79.t1, Ob379008.g6.t1, Ob379905.g2.t1, Ob380191.g30.t1, Ob380913.g6.t1, Ob382079.g36.t1, Ob382181.g10.t1, Ob382181.g31.t1, Ob383539.g69.t1, Ob384052.g12.t1, Ob384052.g19.t1, Ob384252.g3.t1, Ob384858.g104.t1, Ob384917.g84.t1, Ob386100.g11.t1, Ob449.g110.t1, Ob449.g114.t1, Ob449.g121.t1, Ob449.g129.t1, Ob449.g90.t1, Ob876.g12.t1	Om177.g115.t1, Om190.g109.t1, Om190.g113.t1, Om190.g127.t1, Om190.g135.t1, Om190.g139.t1, Om190.g158.t1, Om190.g92.t1, Om208.g13.t1, Om261.g88.t1, Om267.g61.t1, Om277.g41.t1, Om282.g108.t1, Om282.g110.t1, Om398.g33.t1, Om398.g34.t1, Om479.g27.t1, Om479.g30.t1, Om479.g31.t1, Om493.g4.t1, Om493.g5.t1, Om493.g6.t1, Om493.g8.t1, Om509.g6.t1, Om546.g14.t1, Om578.g17.t1, Om585.g32.t1, Om92170.g5.t1, Om…	Ro1019.g34.t1, Ro1019.g37.t1, Ro1019.g60.t1, Ro1030.g791.t1, Ro1101.g17.t1, Ro1928.g23.t1, Ro1995.g86.t1, Ro2059.g178.t1, Ro2153.g135.t1, Ro2249.g7.t1, Ro268672.g1.t1, Ro2743.g27.t1, Ro2857.g56.t1, Ro294232.g1.t1, Ro308120.g1.t1, Ro357541.g4.t1, Ro362204.g4.t1, Ro372864.g5.t1, Ro379310.g8.t1, Ro386859.g14.t1, Ro387091.g2.t1, Ro389083.g1.t1, Ro391361.g18.t1, Ro393425.g1.t1, Ro611355.g1.t1, Ro61135…	Tg02g02090.t1, Tg04g06340.t1, Tg04g06400.t1, Tg04g06470.t1, Tg04g12040.t1, Tg04g12430.t1, Tg04g12510.t1, Tg04g14470.t1, Tg04g14490.t1, Tg04g14500.t1, Tg04g14510.t1, Tg04g14570.t1, Tg04g14590.t1, Tg04g14640.t1, Tg04g15740.t1, Tg04g15780.t1, Tg18g05470.t1	Ov115015.g2.t1, Ov117084.g2.t1, Ov118780.g1.t1, Ov122410.g5.t1, Ov123825.g3.t1, Ov123825.g4.t1, Ov123825.g5.t1, Ov123825.g6.t1, Ov125790.g4.t1, Ov126616.g2.t1, Ov126616.g3.t1, Ov126734.g5.t1, Ov208373.g10.t1, Ov208374.g11.t1, Ov208757.g13.t1, Ov208769.g11.t1.1.5db0b4e4, Ov262.g156.t1, Ov271.g38.t1, Ov395.g5.t1, Ov395.g6.t1, Ov431.g3.t1, Ov453.g19.t1, Ov453.g4.t1, Ov470.g49.t1, Ov539.g11.t1, Ov539…
OG0000001	AT1G03495.1	---	Ob1950.g69.t1, Ob1950.g73.t1, Ob1950.g82.t1, Ob1980.g124.t1_1980.g125.t1, Ob320587.g2.t1, Ob337467.g3.t1, Ob365708.g1.t1, Ob380064.g7.t1, Ob380999.g10.t1, Ob380999.g12.t1, Ob380999.g17.t1, Ob380999.g22.t1, Ob382886.g3.t1, Ob383634.g11.t1, Ob383634.g12.t1, Ob383696.g3.t1, Ob384025.g37.t1, Ob384025.g38.t1, Ob384025.g42.t1, Ob384025.g43.t1, Ob384025.g45.t1, Ob384025.g51.t1, Ob482.g73.t1, Ob482.g74.t…	Om171.g20.t1, Om171.g23.t1, Om171.g24.t1, Om206.g104.t1, Om206.g119.t1, Om206.g121.t1, Om207.g83.t1, Om207.g84.t1, Om207.g85.t1, Om277.g28.t1, Om277.g29.t1, Om277.g30.t1, Om278.g231.t1, Om280.g11.t1, Om280.g12.t1, Om280.g13.t1, Om280.g4.t1, Om280.g5.t1, Om280.g6.t1, Om280.g7.t1, Om280.g9.t1, Om91750.g4.t1, Om93660.g7.t1, Om93660.g8.t1, Om95263.g2.t1, Om95924.g62.t1	Ro1044.g230.t1, Ro1052.g63.t1, Ro1509.g105.t1, Ro1509.g106.t1, Ro1509.g108.t1, Ro1551.g23.t1, Ro1810.g27.t1, Ro2181.g228.t1, Ro2796.g25.t1, Ro347197.g1.t1, Ro358701.g1.t1, Ro389998.g12.t1, Ro389998.g13.t1, Ro389998.g14.t1, Ro389998.g15.t1, Ro591970.g2.t1, Ro591974.g2.t1, Ro592434.g2.t1, Ro592435.g2.t1	Tg01g07630.t1, Tg01g07640.t1, Tg01g07920.t1, Tg01g07930.t1, Tg03g07580.t1, Tg04g09960.t1, Tg04g15200.t1, Tg04g15810.t1, Tg06g03440.t1, Tg06g03500.t1, Tg06g03510.t1, Tg06g03520.t1, Tg06g03530.t1, Tg13g02540.t1, Tg13g02560.t1, Tg13g02570.t1, Tg13g02580.t1, Tg13g02590.t1, Tg13g02600.t1, Tg13g02610.t1, Tg13g02630.t1, Tg16g11920.t1, Tg16g11930.t1, Tg17g13650.t1, Tg17g13690.t1, Tg17g13700.t1, Tg17g1371…	Ov107146.g2.t1, Ov107146.g3.t1, Ov109473.g2.t1, Ov116841.g2.t1, Ov116841.g3.t1, Ov116841.g5.t1, Ov116841.g6.t1, Ov116841.g7.t1, Ov116841.g9.t1, Ov119020.g1.t1, Ov119109.g3.t1, Ov119109.g4.t1, Ov119109.g5.t1, Ov127519.g11.t1, Ov263.g139.t1, Ov264.g125.t1, Ov264.g126.t1, Ov264.g127.t1, Ov264.g129.t1, Ov476.g120.t1, Ov476.g121.t1, Ov476.g122.t1, Ov490.g14.t1, Ov871.g3.t1, Ov906.g23.t1
OG0000002	AT2G21200.1, AT3G03820.1, AT3G03830.1, AT3G03840.1, AT3G03847.1, AT3G03850.1, AT4G13790.1, AT4G34800.1, AT4G38825.1, AT4G38840.1, AT4G38850.1, AT5G18010.1, AT5G18020.1, AT5G18030.1, AT5G18050.1, AT5G18060.1, AT5G18080.1	---	Ob1949.g10.t1, Ob1949.g11.t1, Ob1949.g12.t1, Ob1949.g13.t1, Ob1949.g14.t1, Ob1949.g15.t1, Ob1949.g16.t1, Ob1949.g17.t1, Ob1949.g18.t1, Ob1949.g20.t1, Ob1949.g21.t1, Ob1949.g9.t1, Ob1981.g1.t1, Ob1981.g2.t1, Ob333743.g2.t1, Ob343883.g2.t1, Ob343883.g4.t1, Ob351504.g2.t1, Ob355966.g1.t1, Ob355966.g3.t1, Ob355966.g4.t1, Ob355966.g5.t1, Ob355966.g6.t1, Ob363201.g2.t1, Ob363201.g3.t1, Ob365918.g1.t1, …	Om173.g253.t1, Om194.g105.t1, Om194.g106.t1, Om194.g107.t1, Om194.g108.t1, Om194.g110.t1, Om194.g111.t1, Om194.g112.t1, Om194.g113.t1, Om194.g114.t1, Om194.g115.t1, Om194.g116.t1, Om194.g117.t1, Om194.g118.t1, Om194.g119.t1, Om194.g120.t1, Om194.g121.t1, Om194.g81.t1, Om194.g82.t1, Om194.g83.t1, Om194.g84.t1, Om194.g85.t1, Om194.g86.t1, Om194.g87.t1, Om194.g91.t1, Om194.g92.t1, Om194.g94.t1, Om19…	Ro1153.g503.t1, Ro295831.g1.t1, Ro393535.g4.t1, Ro393535.g5.t1, Ro393535.g7.t1, Ro393535.g8.t1, Ro393535.g9.t1	Tg08g16950.t1, Tg08g16960.t1, Tg08g16970.t1, Tg08g16980.t1, Tg12g15810.t1, Tg12g15820.t1, Tg12g15840.t1, Tg12g15850.t1	Ov117052.g1.t1, Ov125883.g286.t1, Ov125883.g287.t1, Ov125883.g288.t1, Ov125883.g290.t1, Ov125883.g291.t1, Ov125883.g292.t1, Ov125883.g293.t1, Ov125883.g294.t1, Ov125883.g295.t1, Ov125883.g296.t1, Ov125883.g297.t1, Ov125883.g298.t1, Ov125883.g299.t1, Ov125883.g300.t1, Ov125883.g301.t1, Ov125883.g302.t1, Ov125883.g305.t1, Ov125883.g307.t1, Ov125883.g308.t1, Ov125883.g309.t1, Ov125883.g310.t1, Ov125…
OG0000003	---	---	Ob1023.g2.t1, Ob1032.g27.t1, Ob1040.g4.t1, Ob1098.g4.t1, Ob1116.g12.t1, Ob1154.g2.t1, Ob1169.g2.t1, Ob1177.g16.t1, Ob1242.g28.t1, Ob1422.g17.t1, Ob1432.g15.t1, Ob1445.g45.t1, Ob1551.g95.t1, Ob1562.g13.t1, Ob1568.g131.t1, Ob1568.g90.t1, Ob1581.g18.t1, Ob1620.g2.t1, Ob1645.g10.t1, Ob1782.g4.t1, Ob1784.g4.t1, Ob1859.g10.t1, Ob1884.g20.t1, Ob1947.g39.t1, Ob1949.g37.t1, Ob1970.g20.t1, Ob1974.g33.t1, O…	---	---	Tg01g07570.t1	---
OG0000004	---	---	Ob377032.g14.t1, Ob379557.g14.t1, Ob380517.g37.t1, Ob380517.g39.t1, Ob382921.g3.t1, Ob384260.g102.t1, Ob384260.g105.t1, Ob384260.g109.t1, Ob384260.g26.t1, Ob384260.g37.t1, Ob384260.g38.t1, Ob384260.g39.t1, Ob384260.g46.t1, Ob384260.g49.t1, Ob384260.g62.t1, Ob384260.g64.t1, Ob384260.g67.t1, Ob384260.g69.t1, Ob384260.g71.t1, Ob384260.g75.t1, Ob384260.g76.t1, Ob384260.g86.t1, Ob384260.g88.t1, Ob3842…	Om260.g40.t1, Om260.g47.t1, Om485.g12.t1, Om485.g13.t1, Om485.g14.t1, Om485.g15.t1, Om60749.g1.t1, Om60800.g3.t1, Om87170.g1.t1, Om88112.g3.t1, Om88837.g1.t1, Om89139.g2.t1, Om89139.g4.t1, Om89139.g5.t1, Om89139.g7.t1, Om92135.g1.t1, Om92880.g6.t1, Om93839.g12.t1, Om94427.g14.t1, Om94427.g15.t1, Om94427.g18.t1, Om94427.g21.t1, Om94427.g4.t1, Om94427.g5.t1, Om94427.g6.t1, Om95283.g11.t1, Om95283.g…	Ro1258.g82.t1, Ro1512.g2.t1, Ro2234.g19.t1, Ro2234.g24.t1, Ro2234.g26.t1, Ro2682.g14.t1, Ro2682.g18.t1, Ro2682.g19.t1, Ro2682.g22.t1, Ro2682.g31.t1, Ro2682.g6.t1, Ro2682.g9.t1, Ro2825.g1.t1, Ro2825.g2.t1, Ro2825.g3.t1, Ro2825.g5.t1, Ro2825.g7.t1, Ro2825.g8.t1, Ro2825.g9.t1, Ro283069.g2.t1, Ro288561.g1.t1, Ro325165.g3.t1, Ro341856.g1.t1, Ro347982.g3.t1, Ro348515.g1.t1, Ro348515.g3.t1, Ro349657.g1.…	Tg07g01860.t1, Tg07g02110.t1, Tg07g02130.t1, Tg07g02150.t1, Tg07g02180.t1, Tg07g02190.t1, Tg07g02520.t1, Tg07g02530.t1, Tg08g12860.t1, Tg13g11330.t1, Tg13g11340.t1	Ov103718.g3.t1, Ov103718.g4.t1, Ov104018.g2.t1, Ov104118.g7.t1, Ov104118.g8.t1, Ov109752.g1.t1, Ov1099.g4.t1, Ov110501.g2.t1, Ov111323.g1.t1, Ov111323.g2.t1, Ov113879.g5.t1, Ov114365.g3.t1, Ov118158.g5.t1, Ov118158.g8.t1, Ov121193.g4.t1, Ov121193.g5.t1, Ov121426.g4.t1, Ov121426.g7.t1, Ov122162.g3.t1, Ov123458.g2.t1, Ov124833.g4.t1, Ov124833.g6.t1, Ov124872.g2.t1, Ov125371.g3.t1, Ov125371.g4.t1, O…
OG0000005	---	---	Ob1136.g46.t1, Ob1234.g43.t1, Ob1240.g20.t1, Ob1445.g9.t1, Ob1821.g26.t1, Ob1950.g10.t1, Ob1950.g13.t1, Ob1950.g2.t1, Ob1950.g28.t1, Ob1950.g3.t1, Ob1967.g19.t1, Ob1967.g53.t1, Ob1967.g55.t1, Ob1967.g58.t1, Ob1967.g60.t1, Ob1967.g69.t1, Ob313442.g2.t1, Ob313442.g3.t1, Ob329283.g1.t1, Ob359748.g2.t1, Ob370115.g1.t1, Ob370115.g2.t1, Ob372786.g7.t1, Ob379404.g22.t1, Ob382673.g1.t1, Ob382794.g10.t1, …	Om254.g8.t1, Om272.g142.t1, Om272.g143.t1, Om272.g144.t1, Om339.g73.t1, Om339.g74.t1, Om339.g75.t1, Om443.g18.t1, Om563.g10.t1, Om563.g11.t1, Om563.g3.t1, Om563.g4.t1, Om563.g5.t1, Om563.g6.t1, Om563.g8.t1, Om563.g9.t1, Om81745.g3.t1, Om82175.g1.t1, Om88920.g2.t1, Om89254.g2.t1, Om89254.g4.t1, Om89254.g5.t1, Om90682.g1.t1, Om91079.g5.t1_91079.g6.t1, Om91698.g1.t1, Om94610.g8.t1, Om95854.g1.t1, Om…	Ro1027.g178.t1, Ro1153.g1045.t1, Ro1153.g979.t1, Ro1914.g15.t1, Ro2597.g19.t1, Ro2597.g44.t1, Ro268510.g2.t1, Ro268510.g3.t1, Ro317106.g1.t1, Ro348302.g2.t1, Ro348362.g2.t1, Ro348362.g4.t1, Ro360572.g1.t1, Ro387407.g2.t1, Ro393704.g1.t1	Tg10g11610.t1, Tg10g11630.t1, Tg10g11640.t1, Tg10g11780.t1, Tg10g11840.t1, Tg10g11850.t1, Tg10g11860.t1, Tg10g11880.t1, Tg10g11920.t1, Tg10g11990.t1, Tg10g12670.t1, Tg16g08390.t1, Tg16g08400.t1, Tg16g08420.t1, Tg16g08430.t1, Tg16g08440.t1, Tg16g08780.t1, Tg16g08790.t1, Tg16g08800.t1, Tg17g09680.t1, TgUn481g00020.t1, TgUn484g00030.t1	Ov101191.g2.t1, Ov103568.g4.t1, Ov103568.g6.t1, Ov107566.g1.t1, Ov107566.g2.t1, Ov117476.g2.t1, Ov120781.g1.t1, Ov120781.g2.t1, Ov120781.g3.t1, Ov124690.g31.t1, Ov124690.g77.t1, Ov124690.g80.t1, Ov124690.g81.t1, Ov125369.g31.t1, Ov125437.g47.t1, Ov125680.g1.t1, Ov126930.g1.t1, Ov126930.g10.t1, Ov126930.g2.t1, Ov126930.g3.t1, Ov126930.g5.t1, Ov126930.g6.t1, Ov358.g1.t1, Ov481.g21.t1, Ov766.g50.t1,…
OG0000006	AT4G20820.1, AT5G44440.2	---	Ob308.g160.t1, Ob308.g161.t1, Ob308.g162.t1, Ob308.g164.t1, Ob381782.g10.t1, Ob381782.g4.t1, Ob381782.g7.t1, Ob381872.g5.t1, Ob385750.g12.t1, Ob385750.g17.t1, Ob385750.g2.t1, Ob385750.g26.t1, Ob385750.g3.t1, Ob385750.g30.t1, Ob385750.g41.t1, Ob385750.g44.t1, Ob385750.g49.t1, Ob385750.g50.t1, Ob385750.g53.t1, Ob385750.g56.t1, Ob385750.g57.t1, Ob385750.g58.t1, Ob385750.g59.t1, Ob385750.g60.t1, Ob68…	Om213.g1.t1, Om213.g2.t1, Om213.g3.t1, Om257.g38.t1, Om481.g25.t1, Om73602.g1.t1, Om73602.g2.t1, Om76865.g1.t1, Om81758.g1.t1, Om81845.g1.t1, Om82711.g1.t1, Om87779.g2.t1, Om87779.g4.t1, Om87779.g6.t1, Om89497.g3.t1, Om89965.g1.t1, Om90819.g2.t1, Om91715.g1.t1, Om92705.g1.t1, Om93382.g10.t1, Om93382.g5.t1, Om93382.g6.t1, Om93382.g8.t1, Om93382.g9.t1, Om93896.g5.t1, Om93896.g7.t1, Om94033.g1.t1, O…	Ro1030.g245.t1, Ro1030.g246.t1, Ro1030.g247.t1, Ro1030.g248.t1, Ro1331.g168.t1, Ro372981.g5.t1, Ro373160.g1.t1, Ro373160.g2.t1, Ro373160.g3.t1, Ro821.g618.t1, Ro821.g619.t1, Ro821.g620.t1, Ro821.g623.t1, Ro821.g624.t1, Ro821.g626.t1, Ro821.g627.t1, Ro821.g633.t1	Tg02g19130.t1, Tg02g19140.t1, Tg02g19150.t1, Tg02g19160.t1, Tg02g19170.t1, Tg02g19180.t1, Tg02g19190.t1, Tg02g19200.t1, Tg02g19210.t1, Tg02g19220.t1, Tg02g19230.t1, Tg02g19260.t1, Tg04g04360.t1, Tg05g15460.t1, Tg15g12390.t1, Tg15g12430.t1, Tg15g12450.t1, Tg15g12470.t1, Tg15g12480.t1	Ov104562.g1.t1, Ov106319.g5.t1, Ov117846.g1.t1, Ov118135.g1.t1, Ov118135.g2.t1, Ov119083.g3.t1, Ov119574.g2.t1, Ov119574.g5.t1, Ov119926.g2.t1, Ov121981.g1.t1, Ov121981.g2.t1, Ov70929.g1.t1, Ov942.g30.t1, Ov942.g34.t1, Ov942.g39.t1, Ov942.g49.t1, Ov942.g53.t1, Ov942.g54.t1, Ov942.g55.t1, Ov942.g57.t1, Ov942.g59.t1, Ov942.g61.t1, Ov942.g64.t1, Ov942.g65.t1, Ov942.g69.t1, Ov942.g70.t1
OG0000007	---	---	Ob1011.g10.t1, Ob1050.g30.t1, Ob1103.g31.t1, Ob1159.g12.t1, Ob1210.g1.t1, Ob1272.g28.t1, Ob1808.g33.t1, Ob1828.g52.t1, Ob1828.g82.t1, Ob1873.g7.t1, Ob1917.g5.t1, Ob1957.g22.t1, Ob1964.g63.t1, Ob1965.g84.t1, Ob1973.g114.t1, Ob1973.g37.t1, Ob1977.g4.t1, Ob1984.g36.t1, Ob336180.g2.t1, Ob349403.g1.t1, Ob353885.g1.t1, Ob362070.g2.t1, Ob366592.g2.t1, Ob368631.g1.t1, Ob369668.g2.t1, Ob369696.g1.t1, Ob37…	---	---	Tg17g05120.t1	---
OG0000008	AT2G24210.1, AT3G25810.1, AT3G25820.1, AT3G25830.1, AT4G16730.1, AT4G16740.1	sp|E2E2P0|GTPS_ORIVU, sp|O81191|SCS_SALOF, sp|O81192|BPPS_SALOF, sp|O81193|SSS_SALOF, sp|Q2XSC4|LABER_LAVAN, sp|Q2XSC5|LALIN_LAVAN, sp|Q2XSC6|LALIM_LAVAN, sp|Q5SBP0|TPSD_OCIBA, sp|Q5SBP1|MYRS_OCIBA, sp|Q5SBP2|FES_OCIBA, sp|Q5SBP4|AZIS_OCIBA, sp|Q8H2B4|LLOS_MENAQ	Ob1242.g52.t1, Ob1593.g71.t1, Ob1873.g23.t1, Ob1873.g27.t1, Ob307925.g1.t1, Ob365251.g4.t1, Ob382173.g20.t1, Ob382173.g7.t1, Ob382380.g38.t1, Ob383539.g33.t1, Ob383539.g35.t1, Ob384917.g39.t1, Ob384917.g41.t1, Ob384917.g50.t1, Ob384917.g51.t1, Ob384917.g63.t1, Ob384929.g276.t1, Ob385316.g6.t1, Ob386072.g23.t1, Ob386072.g45.t1, Ob386072.g46.t1, Ob386072.g48.t1, Ob386072.g51.t1, Ob449.g75.t1, Ob520…	Om159.g248.t1, Om203.g235.t1, Om464.g3.t1, Om464.g6.t1, Om84780.g1.t1, Om87142.g2.t1, Om93714.g2.t1, Om95223.g103.t1, Om95223.g104.t1, Om95223.g106.t1, Om95223.g63.t1, Om95431.g112.t1	Ro1432.g107.t1, Ro1432.g49.t1, Ro1432.g71.t1, Ro330300.g2.t1, Ro332170.g2.t1, Ro333317.g2.t1, Ro389426.g1.t1, Ro389791.g1.t1, Ro440959.g3.t1, Ro440959.g4.t1, Ro440960.g3.t1, Ro821.g210.t1	Tg06g01310.t1, Tg06g01320.t1, Tg06g01330.t1, Tg06g01340.t1, Tg06g01350.t1, Tg06g01360.t1, Tg06g01370.t2, Tg12g09930.t1, Tg12g09940.t1, Tg12g09950.t1, Tg12g09960.t1, Tg12g09970.t1, Tg12g09980.t1, Tg12g09990.t1, Tg12g10000.t1, Tg12g10010.t1, Tg12g14920.t1, Tg18g09330.t1, TgUn038g00050.t1, TgUn038g00060.t1, TgUn361g00010.t1, TgUn361g00020.t1, TgUn456g00010.t1, TgUn456g00020.t1	Ov111513.g3.t1, Ov116723.g3.t1, Ov117989.g1.t1, Ov120292.g3.t1, Ov122536.g1.t1, Ov126987.g4.t1, Ov206163.g4.t1, Ov206164.g4.t1, Ov402.g17.t1, Ov402.g18.t1, Ov488.g11.t1, Ov79706.g3.t1, Ov841.g276.t1, Ov841.g277.t1
OG0000009	AT1G11608.1, AT1G11620.1, AT1G11810.1, AT1G24800.1, AT1G24881.1, AT1G25055.1, AT1G25141.1, AT1G25150.1, AT1G25211.1, AT1G27490.1, AT1G31510.1, AT1G32140.1, AT1G50470.1, AT1G54550.1, AT1G59680.2, AT1G62270.1, AT1G65990.1, AT1G66490.1, AT1G67450.1, AT1G67455.1, AT2G04920.1, AT2G07140.1, AT2G11200.1, AT2G17830.1, AT2G18780.1, AT2G24510.1, AT2G27520.1, AT2G33655.1, AT2G38590.1, AT2G39355.1, AT3G03405…	---	---	---	---	---	---
OG0000010	AT1G19160.1, AT1G23037.1, AT1G26510.1, AT1G26515.1, AT1G30780.1, AT1G30790.1, AT1G30920.1, AT1G30925.1, AT1G30930.1, AT1G31000.1, AT1G31080.1, AT1G31090.1, AT1G31163.1, AT1G31620.1, AT1G32420.1, AT1G32660.1, AT1G33010.1, AT1G33020.1, AT1G43005.1, AT1G46840.1, AT1G46912.1, AT1G46984.1, AT1G47300.1, AT1G47340.1, AT1G47350.1, AT1G47730.1, AT1G47765.1, AT1G47790.1, AT1G47800.1, AT1G47810.1, AT1G48060…	---	Ob371727.g1.t1	---	---	Tg11g11190.t1	---
OG0000011	---	---	Ob1082.g4.t1, Ob1082.g5.t1, Ob1106.g15.t1, Ob1168.g6.t1, Ob1234.g13.t1, Ob1290.g3.t1, Ob1336.g1.t1, Ob1568.g86.t1, Ob1609.g67.t1, Ob1609.g68.t1, Ob1784.g27.t1, Ob1848.g6.t1, Ob1854.g17.t1, Ob1893.g38.t1, Ob1922.g3.t1, Ob1949.g210.t1, Ob1950.g29.t1, Ob1952.g77.t1, Ob1968.g120.t1, Ob1968.g77.t1, Ob1974.g91.t1, Ob223020.g5.t1, Ob306914.g1.t1, Ob308.g137.t1, Ob343769.g1.t1, Ob348490.g2.t1, Ob350551.g…	---	---	---	---
OG0000012	---	---	Ob1032.g10.t1, Ob1282.g34.t1, Ob347499.g3.t1, Ob354265.g1.t1, Ob354265.g2.t1, Ob368448.g3.t1, Ob382198.g10.t1, Ob382198.g11.t1, Ob382198.g38.t1, Ob382198.g48.t1, Ob382198.g52.t1, Ob382198.g53.t1, Ob382198.g54.t1, Ob382198.g56.t1, Ob382198.g8.t1, Ob384174.g1.t1, Ob384568.g2.t1, Ob384756.g103.t1, Ob384756.g110.t1, Ob384756.g144.t1, Ob384756.g17.t1, Ob384756.g19.t1, Ob384756.g31.t1, Ob384756.g43.t1,…	Om143751.g1.t1, Om143751.g4.t1, Om210.g278.t1, Om210.g279.t1, Om210.g280.t1, Om210.g281.t1, Om210.g282.t1, Om210.g284.t1, Om210.g285.t1, Om210.g287.t1, Om87682.g2.t1, Om90727.g1.t1, Om91000.g2.t1, Om91000.g3.t1, Om91000.g4.t1, Om91000.g5.t1, Om92023.g1.t1, Om92023.g3.t1, Om92023.g4.t1, Om95160.g37.t1, Om95508.g1.t1	Ro317134.g3.t1, Ro330328.g1.t1, Ro357502.g2.t1, Ro357502.g5.t1, Ro358384.g1.t1	Tg06g18790.t1, Tg06g18830.t1, Tg06g18850.t1, Tg06g18870.t6, Tg16g06940.t1, Tg16g07010.t1, TgUn392g00010.t1	Ov108174.g1.t1, Ov110342.g1.t1, Ov110342.g3.t1, Ov111673.g1.t1, Ov115086.g3.t1, Ov115086.g5.t1, Ov115086.g7.t1, Ov115086.g8.t1, Ov115137.g5.t1, Ov115137.g8.t1, Ov115717.g2.t1, Ov117468.g1.t1, Ov117468.g3.t1, Ov117468.g4.t1, Ov117468.g5.t1, Ov117468.g7.t1, Ov117623.g2.t1, Ov118200.g4.t1, Ov118423.g2.t1, Ov119436.g2.t1, Ov123682.g1.t1, Ov123682.g2.t1_123682.g3.t1, Ov123682.g4.t1, Ov123682.g5.t1, Ov…
OG0000013	AT2G01050.1	---	Ob1023.g213.t1, Ob1225.g8.t1, Ob1300.g5.t1, Ob1325.g38.t1, Ob1417.g17.t1, Ob1503.g3.t1, Ob1583.g28.t1, Ob1587.g33.t1, Ob1591.g2.t1, Ob1701.g54.t1, Ob1782.g49.t1, Ob1867.g47.t1, Ob1925.g10.t1, Ob1945.g85.t1, Ob1947.g12.t1, Ob1952.g4.t1, Ob1956.g173.t1, Ob1956.g174.t1, Ob1964.g163.t1, Ob1966.g12.t1, Ob1977.g66.t1, Ob316515.g2.t1, Ob345088.g1.t1, Ob354875.g2.t1, Ob355978.g3.t1, Ob368415.g1.t1, Ob370…	---	---	---	---
OG0000014	---	---	Ob1023.g252.t1, Ob1023.g253.t1, Ob1023.g53.t1, Ob1023.g54.t1, Ob1090.g1.t1, Ob1140.g11.t1, Ob1370.g10.t1, Ob1597.g50.t1, Ob1609.g30.t1, Ob1633.g14.t1.2.5db15193, Ob1702.g13.t1, Ob1783.g37.t1, Ob1842.g54.t1, Ob1890.g37.t1, Ob1957.g49.t1, Ob1962.g17.t1, Ob1963.g37.t1, Ob1972.g42.t1, Ob1973.g104.t1, Ob1986.g47.t1, Ob306218.g3.t1, Ob306218.g4.t1, Ob306218.g5.t1, Ob323347.g2.t1, Ob334464.g1.t1, Ob3376…	---	---	---	---
OG0000015	---	---	Ob1023.g262.t1, Ob1095.g35.t1, Ob1176.g148.t1, Ob1188.g58.t1, Ob1205.g16.t1, Ob1511.g14.t1, Ob1511.g39.t1, Ob1822.g1.t1, Ob1825.g13.t1, Ob1830.g30.t1, Ob1863.g6.t1, Ob1934.g91.t1, Ob1940.g27.t1, Ob1952.g36.t1, Ob1972.g200.t1, Ob1972.g95.t1, Ob1978.g3.t1, Ob1979.g77.t1, Ob229207.g3.t1, Ob337200.g1.t1, Ob337508.g1.t1, Ob355476.g1.t1, Ob355497.g3.t1, Ob361679.g2.t1, Ob365936.g4.t1, Ob367776.g2.t1, O…	---	---	---	---
OG0000016	AT1G16030.1, AT1G56410.1, AT3G09440.1, AT3G12580.1, AT5G02490.1, AT5G02500.1	---	Ob1867.g42.t1, Ob354500.g1.t1, Ob374180.g3.t1, Ob380517.g6.t1, Ob382768.g51.t1, Ob382768.g53.t1, Ob382794.g29.t1, Ob385300.g23.t1, Ob385334.g51.t1, Ob549.g148.t1, Ob728.g33.t1, Ob749.g289.t1	Om192.g283.t1, Om192.g286.t1, Om192.g289.t1, Om192.g291.t1, Om192.g293.t1, Om192.g295.t1, Om192.g297.t1, Om192.g299.t1, Om192.g304.t1, Om192.g305.t1, Om192.g308.t1, Om192.g311.t1, Om192.g313.t1, Om192.g319.t1, Om192.g322.t1, Om192.g323.t1, Om192.g325.t1, Om192.g326.t1, Om192.g331.t1, Om192.g332.t1, Om192.g336.t1, Om192.g338.t1, Om192.g343.t1, Om192.g345.t1, Om199.g125.t1, Om255.g94.t1, Om95523.g1…	Ro1677.g29.t1, Ro2718.g23.t1, Ro350551.g1.t1, Ro357588.g4.t1, Ro375996.g1.t1, Ro378479.g1.t1, Ro379083.g1.t1, Ro383084.g5.t1, Ro392739.g1.t1	Tg02g01700.t1, Tg07g03570.t1, Tg10g10230.t1, Tg12g04410.t1, Tg12g04430.t1, Tg12g04450.t1, Tg13g12560.t1, Tg13g12570.t1, Tg16g10030.t1	Ov102004.g1.t1, Ov102004.g2.t1, Ov102004.g4.t1, Ov107160.g3.t1, Ov107160.g5.t1, Ov118958.g3.t1, Ov118958.g5.t1, Ov118958.g6.t1, Ov119626.g1.t1, Ov119626.g11.t1, Ov119626.g5.t1, Ov119626.g6.t1, Ov120142.g2.t1, Ov120142.g4.t1, Ov120896.g11.t1, Ov120896.g2.t1, Ov120896.g8.t1, Ov122901.g5.t1, Ov245.g40.t1, Ov245.g41.t1, Ov245.g42.t1, Ov245.g44.t1, Ov245.g45.t1, Ov247.g152.t1, Ov256.g171.t1, Ov384.g91…
OG0000017	---	---	Ob1785.g4.t1, Ob1785.g6.t1, Ob1785.g7.t1, Ob1888.g3.t1, Ob359498.g1.t1, Ob374121.g2.t1, Ob378581.g10.t1, Ob378581.g9.t1, Ob379260.g1.t1.1.5db15285, Ob379260.g2.t1, Ob383802.g39.t1, Ob383802.g40.t1, Ob384655.g22.t1, Ob384655.g27.t1	Om82192.g2.t1, Om85087.g2.t1, Om87909.g2.t1, Om90333.g1.t1, Om90333.g2.t1, Om94234.g10.t1, Om94234.g11.t1, Om94234.g2.t1, Om94234.g3.t1, Om94234.g7.t1, Om94383.g17.t1, Om94383.g25.t1, Om94383.g26.t1, Om94383.g35.t1, Om94383.g36.t1, Om94383.g37.t1, Om94383.g38.t1, Om95802.g9.t1, Om95990.g100.t1	Ro1838.g3.t1, Ro2073.g1.t1, Ro346956.g2.t1, Ro379195.g11.t1, Ro379195.g9.t1, Ro384748.g1.t1	Tg05g02440.t1, Tg10g13670.t1, Tg11g01800.t1, Tg11g01810.t1, Tg11g01820.t1, Tg11g01850.t1, Tg11g01870.t1, Tg11g01890.t1, Tg11g01930.t1, Tg16g11680.t1	Ov106356.g3.t1, Ov108265.g1.t1, Ov108265.g2.t1, Ov108265.g3.t1, Ov108265.g5.t1, Ov111102.g1.t1, Ov111102.g2.t1, Ov111102.g3.t1, Ov111596.g2.t1, Ov111596.g3.t1, Ov114589.g1.t1, Ov114910.g1.t1, Ov114910.g5.t1, Ov114910.g6.t1, Ov115010.g1.t1, Ov115010.g2.t1, Ov115307.g1.t1, Ov116450.g1.t1, Ov116450.g3.t1, Ov116450.g4.t1, Ov116450.g6.t1, Ov117435.g2.t1, Ov118170.g2.t1, Ov118170.g3.t1, Ov118210.g1.t1,…
OG0000018	AT4G13770.1, AT4G31500.1	---	Ob1953.g73.t1, Ob1953.g74.t1, Ob1953.g81.t1, Ob1953.g82.t1, Ob1953.g83.t1, Ob1953.g84.t1, Ob378681.g9.t1, Ob382181.g59.t1, Ob382181.g67.t1, Ob383539.g30.t1, Ob383854.g2.t1, Ob383854.g4.t1, Ob383854.g5.t1, Ob383854.g6.t1, Ob449.g68.t1, Ob510276.g2.t1, Ob516.g127.t1, Ob516.g130.t1, Ob546669.g1.t1, Ob546670.g1.t1	Om266.g128.t1, Om271.g29.t1, Om567.g92.t1, Om86244.g1.t1, Om93423.g4.t1, Om95143.g102.t1, Om95143.g110.t1, Om95143.g112.t1, Om95143.g115.t1, Om95143.g117.t1, Om95143.g118.t1, Om95143.g120.t1, Om95143.g121.t1, Om95143.g124.t1, Om95143.g125.t1, Om95143.g87.t1, Om95143.g88.t1, Om95143.g92.t1, Om95143.g97.t1, Om95431.g114.t1, Om95431.g115.t1.2.5db0b82a, Om95431.g119.t1	Ro1591.g148.t1, Ro2154.g1.t1, Ro363277.g1.t1, Ro366961.g2.t1, Ro366961.g3.t1, Ro366961.g4.t1, Ro370273.g1.t1, Ro377611.g2.t1, Ro377611.g3.t1, Ro393486.g1.t1	Tg01g10170.t1, Tg04g11240.t1, Tg04g11270.t1, Tg04g11280.t1, Tg04g11290.t1, Tg04g11520.t1, Tg04g12010.t1, Tg04g12030.t1, Tg04g12970.t1, Tg04g14970.t1, Tg04g14980.t1, Tg04g14990.t1, Tg04g15020.t1, Tg04g15030.t1, Tg04g15040.t1, Tg04g15050.t1, Tg04g15060.t1, Tg04g15080.t1, Tg04g15720.t1, Tg08g07790.t1, Tg13g08120.t1	Ov107843.g1.t1, Ov114889.g5.t1, Ov114889.g7.t1, Ov116733.g2.t1, Ov120903.g1.t1, Ov120903.g4.t1, Ov120903.g6.t1_120903.g7.t1, Ov122672.g4.t1, Ov123865.g2.t1, Ov123865.g6.t1_123865.g7.t1, Ov126016.g1.t1, Ov126016.g2.t1, Ov403.g4.t1, Ov71058.g1.t1, Ov826.g92.t1, Ov826.g95.t1, Ov85931.g1.t1
OG0000019	---	---	Ob1868.g107.t1, Ob1868.g112.t1, Ob1868.g113.t1, Ob1868.g115.t1, Ob1868.g116.t1, Ob1868.g118.t1, Ob1868.g119.t1, Ob1868.g120.t1, Ob1868.g122.t1, Ob1868.g87.t1, Ob1868.g97.t1, Ob1868.g98.t1, Ob319130.g3.t1, Ob319130.g4.t1, Ob347665.g2.t1, Ob347665.g4.t1, Ob366414.g2.t1, Ob371893.g7.t1, Ob376140.g2.t1, Ob376140.g5.t1, Ob377024.g1.t1, Ob377024.g10.t1, Ob377024.g11.t1, Ob377024.g12.t1, Ob377024.g5.t1,…	Om212.g145.t1, Om212.g146.t1, Om212.g147.t1.3.5db0b790, Om212.g148.t1, Om212.g149.t1, Om212.g150.t1.1.5db0b790, Om212.g151.t1, Om212.g152.t1, Om212.g154.t1, Om212.g155.t1, Om212.g156.t1, Om212.g157.t1, Om212.g158.t1, Om212.g160.t1, Om212.g161.t1, Om212.g163.t1, Om67370.g6.t1, Om67370.g8.t1, Om67370.g9.t1	Ro1394.g41.t1, Ro360351.g1.t1	Tg13g01790.t1, Tg13g01850.t1, Tg13g01880.t1, Tg13g01890.t1	Ov104021.g1.t1, Ov104021.g10.t1, Ov104021.g11.t1, Ov104021.g12.t1, Ov104021.g13.t1, Ov104021.g14.t1, Ov104021.g15.t1, Ov104021.g16.t1, Ov104021.g2.t1, Ov104021.g3.t1, Ov104021.g5.t1, Ov104021.g6.t1, Ov104021.g7.t1, Ov104021.g8.t1, Ov104021.g9.t1, Ov108559.g4.t1, Ov264.g65.t1, Ov264.g66.t1, Ov264.g67.t1
OG0000020	AT3G14610.1, AT3G14620.1, AT3G14630.2, AT3G14640.2, AT3G14650.1, AT3G14660.1, AT3G14680.1, AT3G14690.2	---	Ob1982.g20.t1, Ob1982.g22.t1, Ob1982.g23.t1, Ob1982.g4.t1, Ob1982.g5.t1, Ob1982.g6.t1, Ob337060.g2.t1, Ob361721.g2.t1, Ob386141.g11.t1, Ob386141.g12.t1, Ob557.g8.t1, Ob557.g9.t1, Ob716.g80.t1, Ob716.g81.t1, Ob716.g86.t1, Ob746.g142.t1, Ob746.g146.t1, Ob799.g1.t1, Ob799.g2.t1, Ob799.g8.t1_799.g9.t1	Om106722.g3.t1, Om106722.g4.t1, Om106722.g6.t1, Om106723.g3.t1, Om106723.g4.t1_106723.g6.t1, Om279.g61.t1.1.5db0b7ab, Om279.g64.t1, Om279.g67.t1, Om279.g69.t1, Om279.g71.t1, Om279.g72.t1, Om279.g91.t1, Om279.g92.t1	Ro1029.g58.t1, Ro1029.g59.t1, Ro1029.g60.t1, Ro1029.g65.t1, Ro1029.g66.t1, Ro1029.g67.t1, Ro1029.g68.t1, Ro1029.g69.t1, Ro1029.g82.t1, Ro1029.g85.t1, Ro1029.g86.t1, Ro1331.g227.t1, Ro1331.g228.t1, Ro203005.g1.t1	Tg13g04140.t2, Tg13g04150.t1, Tg13g04160.t2, Tg13g04170.t1, Tg13g04180.t1, Tg13g04190.t1, Tg13g04200.t1, Tg13g04220.t1, Tg13g04240.t2, Tg13g04250.t1, Tg13g04260.t1, Tg13g04270.t1, Tg13g04280.t1	Ov1127.g10.t1, Ov119447.g3.t1, Ov264.g273.t1, Ov264.g275.t1_264.g276.t1, Ov264.g277.t1, Ov264.g278.t1, Ov264.g291.t1, Ov264.g292.t1, Ov264.g294.t1, Ov264.g295.t1, Ov264.g296.t1, Ov264.g297.t1_264.g298.t1, Ov264.g299.t1, Ov264.g301.t1, Ov264.g302.t1, Ov264.g303.t1, Ov264.g306.t1, Ov264.g310.t1
OG0000021	AT3G50950.1	---	Ob383706.g17.t1	Om508.g4.t1, Om508.g6.t1, Om72429.g1.t1, Om72529.g2.t1, Om74902.g1.t1, Om77768.g1.t1, Om77768.g5.t1, Om78816.g3.t1, Om79483.g1.t1, Om79483.g8.t1, Om80731.g1.t1, Om81635.g2.t1, Om82174.g2.t1, Om83142.g2.t1, Om83147.g4.t1, Om84705.g1.t1, Om85840.g2.t1, Om85840.g3.t1, Om87692.g1.t1, Om87929.g5.t1, Om90669.g2.t1, Om90799.g4.t1, Om91016.g8.t1, Om91687.g5.t1, Om91740.g3.t1, Om91740.g5.t1, Om92108.g5.t1…	---	Tg02g02300.t1, Tg12g01030.t1, Tg12g01040.t1, Tg12g01230.t1, Tg12g01280.t1, Tg12g01290.t1, Tg12g01410.t1, Tg12g01420.t1, Tg12g01440.t1, Tg12g02020.t1, Tg12g02530.t1, Tg12g03570.t1, TgUn521g00010.t1, TgUn746g00010.t1, TgUn895g00010.t1	Ov102682.g2.t1, Ov104051.g2.t1, Ov104164.g5.t1, Ov104259.g2.t1, Ov112875.g3.t1, Ov112875.g4.t1, Ov121771.g2.t1, Ov123329.g11.t1, Ov123329.g12.t1, Ov123329.g15.t1, Ov123329.g19.t1, Ov123329.g2.t1, Ov123329.g23.t1, Ov123329.g25.t1, Ov123329.g28.t1, Ov123329.g29.t1, Ov123329.g32.t1, Ov123329.g35.t1, Ov123329.g36.t1, Ov123329.g37.t1, Ov123329.g7.t1, Ov124012.g4.t1, Ov124012.g6.t1, Ov124642.g3.t1, Ov1…
OG0000022	AT1G17260.1, AT1G80660.1, AT2G07560.1, AT2G18960.1, AT2G24520.2, AT3G42640.1, AT3G47950.1, AT3G60330.1, AT4G11730.1, AT4G30190.2, AT5G57350.1, AT5G62670.1	---	Ob1206.g2.t1, Ob1927.g3.t1, Ob343781.g1.t1, Ob380701.g8.t1, Ob381783.g6.t1, Ob382001.g4.t1, Ob382557.g10.t1, Ob383279.g12.t1, Ob383347.g52.t1, Ob384315.g8.t1, Ob384622.g1.t1, Ob385034.g12.t1, Ob385034.g13.t1, Ob385910.g1.t1, Ob385921.g1.t1, Ob485.g16.t1, Ob547.g293.t1, Ob562.g35.t1, Ob653.g39.t1, Ob666.g10.t1, Ob690.g66.t1, Ob897.g91.t1, Ob981.g27.t1, Ob981.g28.t1	Om175.g257.t1, Om178.g203.t1, Om191.g164.t1, Om261.g65.t1, Om278.g140.t1, Om427.g25.t1, Om582.g59.t1, Om94907.g19.t1, Om95464.g4.t1, Om95569.g5.t1, Om95569.g7.t1	Ro1017.g337.t1, Ro1088.g8.t1, Ro1272.g34.t1, Ro1416.g46.t1, Ro1453.g73.t1.1.5db21198, Ro1860.g31.t1, Ro1886.g3.t1, Ro1893.g20.t1, Ro2059.g31.t1.1.5db211d7, Ro2700.g34.t1, Ro300083.g3.t1, Ro312842.g1.t1, Ro384812.g10.t1, Ro388167.g1.t1, Ro811.g350.t1.1.5db21286	Tg01g05770.t1, Tg02g02540.t1, Tg05g04620.t1, Tg06g04860.t1, Tg09g15190.t1, Tg10g04890.t1, Tg11g03080.t3, Tg13g13170.t1, Tg16g10430.t1, Tg19g05030.t1, TgUn209g00030.t1	Ov120208.g5.t1, Ov127154.g7.t1, Ov262.g135.t1, Ov263.g257.t1, Ov272.g9.t1, Ov397.g70.t1, Ov463.g24.t1, Ov766.g24.t1, Ov766.g26.t1, Ov936.g124.t1
OG0000023	AT1G17600.1, AT1G17610.1, AT1G31540.2, AT1G56510.1, AT1G56520.2, AT1G56540.1, AT1G57650.1, AT1G63730.1, AT1G63740.2, AT1G63750.3, AT1G63860.1, AT1G63870.1, AT1G63880.1, AT1G64070.1, AT1G65850.2, AT1G66090.1, AT1G69550.1, AT1G72840.2, AT1G72850.1, AT1G72860.2, AT2G14080.1, AT2G16870.1, AT3G04210.1, AT3G04220.3, AT3G25505.1, AT3G25510.1, AT3G44400.1, AT3G44480.3, AT3G44630.3, AT3G44670.1, AT4G04110…	---	---	---	---	---	---
OG0000024	---	---	Ob1873.g62.t1, Ob1874.g4.t1, Ob1915.g6.t1, Ob1915.g8.t1, Ob365466.g4.t1, Ob375340.g3.t1, Ob377816.g3.t1, Ob384354.g20.t1, Ob384354.g27.t1, Ob384354.g44.t1, Ob407138.g6.t1, Ob499.g137.t1, Ob731.g35.t1	Om214.g369.t1, Om276.g100.t1, Om276.g101.t1, Om81956.g1.t1, Om81956.g3.t1, Om82972.g1.t1, Om92096.g1.t1, Om92096.g3.t1, Om92109.g2.t1, Om92109.g5.t1, Om95615.g15.t1, Om98388.g3.t1, Om98388.g4.t1, Om98389.g3.t1, Om98389.g4.t1	Ro2918.g8.t1, Ro373029.g2.t1, Ro375762.g2.t1, Ro392803.g2.t1	Tg03g09900.t1, Tg03g09950.t1, Tg03g10290.t1, Tg03g10320.t1, Tg03g10380.t1, Tg03g10390.t1, Tg03g10830.t1, Tg03g10840.t1, Tg03g10900.t1, Tg03g11070.t1, Tg03g11190.t2, Tg03g11210.t1, Tg18g00990.t1	Ov101163.g1.t1, Ov107810.g2.t1, Ov1091.g37.t1, Ov1091.g38.t1, Ov1091.g39.t1, Ov1091.g40.t1, Ov111253.g1.t1, Ov113204.g2.t1, Ov113345.g1.t1, Ov113375.g1.t1, Ov113375.g2.t1, Ov113375.g5.t1, Ov113701.g6.t1, Ov117073.g2.t1, Ov117314.g4.t1, Ov117588.g1.t1, Ov117993.g2.t1, Ov118850.g3.t1, Ov122873.g1.t1, Ov122873.g2.t1, Ov122873.g4.t1, Ov122873.g5.t1, Ov122873.g7.t1, Ov126505.g1.t1, Ov271.g5.t1, Ov477.…
OG0000025	---	---	Ob1082.g18.t1, Ob1082.g19.t1, Ob1896.g25.t1, Ob1978.g81.t1, Ob381246.g18.t1, Ob381732.g14.t1, Ob383121.g16.t1, Ob383155.g24.t1, Ob383292.g56.t1, Ob383292.g58.t1, Ob383539.g24.t1, Ob383539.g25.t1, Ob383539.g28.t1, Ob383539.g91.t1, Ob383539.g92.t1, Ob383554.g70.t1, Ob384052.g47.t1, Ob384052.g48.t1, Ob385546.g125.t1.1.5db153f0, Ob449.g135.t1, Ob449.g143.t1, Ob449.g64.t1, Ob449.g65.t1, Ob545672.g2.t1…	Om172.g39.t1, Om173.g66.t1, Om173.g67.t1, Om173.g68.t1, Om173.g69.t1, Om207.g277.t1, Om207.g282.t1, Om579.g121.t1, Om579.g122.t1, Om579.g123.t1, Om82943.g1.t1.1.5db0b7f0, Om85549.g4.t1, Om87682.g1.t1, Om93067.g1.t1, Om94344.g1.t1, Om94344.g2.t1, Om94344.g3.t1, Om94344.g6.t1, Om94822.g79.t1, Om94822.g80.t1, Om94822.g81.t1, Om94822.g82.t1, Om94822.g83.t1, Om94822.g86.t1, Om94898.g3.t1	Ro1782.g16.t1, Ro333814.g5.t1, Ro384283.g7.t1	Tg04g02840.t1, Tg04g02850.t1, Tg04g06420.t2, Tg04g06430.t1, Tg14g14910.t1	Ov107771.g1.t1, Ov117623.g3.t1, Ov119085.g2.t1, Ov121225.g2.t1, Ov123784.g4.t1, Ov123784.g5.t1, Ov123784.g6.t1, Ov123984.g2.t1, Ov125018.g20.t1, Ov126251.g1.t1, Ov126251.g13.t1, Ov126251.g2.t1, Ov126251.g21.t1, Ov126251.g5.t1, Ov126251.g6.t1, Ov126251.g7.t1, Ov126251.g8.t1, Ov507.g674.t1, Ov507.g675.t1.1.5db0b550, Ov507.g676.t1, Ov716.g5.t1
OG0000026	---	---	Ob1189.g3.t1, Ob1238.g7.t1, Ob1636.g1.t1, Ob1726.g1.t1, Ob1821.g53.t1, Ob1841.g1.t1, Ob1949.g202.t1, Ob1965.g32.t1, Ob338958.g2.t1, Ob343740.g1.t1, Ob353878.g1.t1, Ob359957.g1.t1, Ob363625.g1.t1, Ob368974.g2.t1, Ob373993.g7.t1, Ob377792.g5.t1, Ob379726.g1.t1, Ob379902.g1.t1, Ob380413.g18.t1, Ob380492.g14.t1, Ob380952.g13.t1, Ob381293.g7.t1, Ob381987.g5.t1, Ob382215.g16.t1, Ob382626.g29.t1, Ob3827…	Om192.g128.t1	Ro364295.g3.t1	Tg01g15920.t1, Tg03g02460.t1, Tg08g10610.t1, Tg11g02470.t1, Tg15g01230.t1, Tg15g01240.t1, Tg17g05140.t1	Ov886.g8.t1
OG0000027	---	---	---	Om114464.g4.t1, Om114467.g4.t1, Om260.g52.t1, Om260.g74.t1, Om493.g19.t1, Om493.g20.t1, Om493.g37.t1, Om52873.g1.t1, Om567.g27.t1, Om567.g28.t1, Om567.g6.t1.1.5db0b7db, Om567.g78.t1, Om82079.g1.t1, Om89182.g2.t1, Om89182.g4.t1, Om91394.g15.t1, Om91394.g16.t1, Om91394.g17.t1, Om91394.g23.t1, Om91394.g3.t1, Om91394.g5.t1, Om91394.g7.t1, Om91394.g9.t1, Om91661.g3.t1, Om91694.g2.t1, Om91694.g3.t1, Om…	Ro2175.g25.t1, Ro2885.g13.t1, Ro338174.g1.t1, Ro347982.g1.t1, Ro377613.g2.t1, Ro377745.g2.t1, Ro381099.g1.t1.1.5db21253, Ro388592.g1.t1	Tg04g11910.t1, Tg04g12360.t1	Ov102939.g2.t1, Ov108159.g1.t1, Ov108188.g1.t1, Ov110618.g1.t1, Ov111386.g2.t1, Ov114294.g2.t1, Ov118587.g14.t1, Ov118587.g6.t1, Ov118587.g7.t1, Ov118587.g8.t1, Ov118587.g9.t1, Ov118847.g2.t1, Ov118847.g7.t1, Ov118847.g8.t1, Ov119540.g5.t1, Ov122735.g4.t1, Ov123440.g2.t1, Ov124872.g11.t1, Ov124872.g9.t1, Ov125495.g2.t1, Ov125495.g4.t1, Ov126049.g10.t1, Ov126049.g13.t1, Ov126566.g13.t1, Ov286.g6.t…
OG0000028	AT5G48550.1	---	Ob1143.g2.t1, Ob1143.g4.t1, Ob1880.g3.t1, Ob1880.g4.t1, Ob1880.g5.t1, Ob1880.g7.t1, Ob1915.g33.t1, Ob1915.g34.t1, Ob365561.g1.t1, Ob370203.g1.t1, Ob370203.g2.t1, Ob374108.g3.t1, Ob374108.g4.t1, Ob374108.g7.t1, Ob374108.g8.t1, Ob377071.g8.t1, Ob380008.g3.t1, Ob384354.g60.t1, Ob384354.g61.t1, Ob454.g222.t1, Ob741.g23.t1	Om114691.g1.t1, Om199.g250.t1, Om202.g123.t1, Om214.g298.t1, Om214.g304.t1, Om214.g305.t1, Om214.g306.t1, Om214.g309.t1, Om214.g310.t1, Om214.g311.t1, Om214.g312.t1, Om214.g333.t1, Om214.g334.t1, Om214.g338.t1, Om214.g343.t1, Om214.g361.t1, Om531.g101.t1, Om91559.g1.t1, Om93801.g7.t1	Ro1532.g18.t1, Ro186200.g1.t1, Ro2147.g21.t1, Ro2147.g22.t1, Ro2586.g17.t1, Ro2586.g8.t1, Ro329942.g2.t1, Ro351959.g1.t1, Ro381558.g4.t1, Ro382044.g1.t1	Tg03g10120.t1, Tg03g10130.t1, Tg03g10140.t1, Tg03g10760.t1, Tg03g10770.t1, Tg03g10780.t1, Tg05g05650.t1, Tg05g06570.t1	Ov112734.g2.t1, Ov112734.g3.t1, Ov122199.g3.t1, Ov122268.g6.t1, Ov122268.g7.t1, Ov122268.g8.t1, Ov126471.g10.t1.1.5db0b4d2, Ov126471.g22.t1, Ov126471.g25.t1, Ov126471.g26.t1, Ov126471.g30.t1, Ov126471.g31.t1, Ov89660.g2.t1, Ov97567.g1.t1, Ov981.g5.t1, Ov981.g6.t1, Ov981.g7.t1, Ov981.g8.t1, Ov981.g9.t1
OG0000029	ATCG00860.1, ATCG01280.1	---	Ob325372.g6.t1, Ob337425.g4.t1, Ob337470.g2.t1, Ob337612.g2.t1, Ob353342.g2.t1, Ob361185.g1.t1, Ob361210.g4.t1, Ob365612.g1.t1, Ob367297.g3.t1, Ob367664.g3.t1, Ob367790.g6.t1, Ob367964.g2.t1, Ob372790.g3.t1, Ob372961.g2.t1, Ob373.g163.t1, Ob374027.g1.t1, Ob379404.g15.t1, Ob379819.g2.t1, Ob380428.g8.t1, Ob382481.g5.t1, Ob384168.g2.t1, Ob384518.g5.t1, Ob769.g4.t1	Om39586.g1.t1, Om52892.g1.t1, Om52892.g2.t1, Om77755.g1.t1, Om77765.g1.t1, Om87098.g1.t1, Om88043.g1.t1, Om89157.g1.t1, Om90164.g4.t1, Om90898.g1.t1, Om91067.g1.t1, Om91772.g8.t1, Om93036.g2.t1, Om94248.g1.t1, Om94710.g1.t1, Om95230.g2.t1, Om95247.g1.t1, Om95556.g3.t1, Om95556.g4.t1, Om95603.g1.t1, Om95727.g1.t1, Om95727.g2.t1	Ro1331.g37.t1, Ro1332.g13.t1, Ro1549.g52.t1, Ro201245.g1.t1, Ro2402.g27.t1, Ro2596.g5.t1, Ro327589.g1.t1, Ro335016.g2.t1, Ro340570.g3.t1, Ro350516.g1.t1, Ro362942.g2.t1, Ro365770.g2.t1, Ro391998.g1.t1, Ro393912.g2.t1	TgUn002g01640.t1, TgUn002g01650.t1, TgUn002g01850.t1, TgUn022g00100.t1, TgUn022g00110.t1, TgUn036g00080.t1, TgUn048g00030.t1, TgUn048g00040.t1, TgUn048g00090.t1, TgUn048g00150.t1, TgUn063g00060.t1, TgUn091g00010.t1, TgUn091g00070.t1, TgUn094g00020.t1, TgUn094g00090.t1	Ov113303.g2.t1, Ov124802.g5.t1
OG0000030	AT1G06630.1, AT1G19070.1, AT1G21990.1, AT1G47915.1, AT1G47920.1, AT1G48390.1, AT1G48400.1, AT1G52650.1, AT1G56610.1, AT1G58310.1, AT1G64540.1, AT2G29910.6, AT2G29930.1, AT2G33796.1, AT2G42720.1, AT2G42730.1, AT3G03030.1, AT3G03040.1, AT3G42770.1, AT3G44060.1, AT3G44080.1, AT3G44090.1, AT3G44180.1, AT3G44810.1, AT3G49150.1, AT3G54160.1, AT3G58820.1, AT3G58860.1, AT3G58875.1, AT3G58880.1, AT3G58890…	---	---	---	---	---	---
OG0000031	AT1G07660.1, AT1G07820.1, AT2G28740.1, AT3G45930.1, AT3G46320.1, AT3G53730.1, AT5G59690.1, AT5G59970.1	---	Ob1095.g28.t1, Ob1158.g18.t1, Ob1725.g14.t1, Ob1863.g5.t1, Ob274783.g1.t1, Ob304777.g1.t1, Ob313699.g3.t1, Ob375669.g1.t1, Ob376558.g1.t1, Ob376587.g3.t1, Ob378653.g5.t1, Ob380821.g16.t1, Ob382674.g34.t1, Ob382938.g75.t1, Ob384595.g64.t1, Ob384983.g87.t1, Ob385199.g69.t1, Ob385334.g50.t1, Ob385458.g11.t1, Ob385485.g2.t1, Ob386129.g141.t1, Ob507.g110.t1, Ob542.g95.t1, Ob651.g41.t1, Ob708.g134.t1	Om179.g369.t1, Om199.g127.t1, Om200.g84.t1, Om277.g94.t1, Om281.g233.t1, Om497.g139.t1, Om95695.g4.t1, Om96018.g2.t1	Ro1021.g20.t1, Ro1059.g363.t1, Ro1152.g116.t1, Ro1225.g9.t1, Ro1465.g18.t1, Ro1731.g19.t1, Ro1847.g25.t1, Ro1991.g11.t1, Ro2136.g29.t1, Ro2172.g13.t1, Ro2496.g201.t1, Ro2743.g138.t1, Ro364457.g4.t1, Ro365778.g3.t1, Ro372228.g3.t1, Ro386343.g4.t1	Tg01g20200.t1, Tg02g01540.t1, Tg02g08980.t1, Tg12g06480.t1, Tg13g11490.t1, Tg14g04550.t1, Tg14g04560.t1, Tg17g06030.t1, Tg17g13050.t4, TgUn563g00010.t1	Ov125484.g11.t1, Ov247.g154.t1, Ov256.g173.t1, Ov266.g86.t1, Ov296.g138.t1, Ov489.g25.t1, Ov827.g38.t1
OG0000032	---	---	Ob1116.g23.t1, Ob1182.g21.t1, Ob1207.g44.t1, Ob1295.g10.t1, Ob1522.g15.t1, Ob1552.g8.t1, Ob1668.g2.t1, Ob1701.g32.t1, Ob1956.g157.t1, Ob1972.g17.t1, Ob1979.g104.t1, Ob1979.g20.t1, Ob1986.g35.t1, Ob313502.g2.t1, Ob320835.g2.t1, Ob331334.g1.t1, Ob338039.g2.t1, Ob338524.g3.t1, Ob344460.g2.t1, Ob354436.g4.t1, Ob355621.g1.t1, Ob358060.g5.t1, Ob358077.g1.t1, Ob366961.g2.t1, Ob367835.g3.t1, Ob372.g111.t…	---	---	---	---
OG0000033	AT3G04150.2, AT3G04170.1, AT3G04180.1, AT3G04190.1, AT3G04200.1, AT3G05950.1, AT5G39100.1, AT5G39110.1, AT5G39120.1, AT5G39130.1, AT5G39150.1, AT5G39160.1, AT5G39180.1, AT5G39190.1	---	Ob1980.g3.t1, Ob1980.g4.t1, Ob1980.g5.t1, Ob1980.g6.t1, Ob1980.g7.t1, Ob368194.g1.t1, Ob373424.g1.t1, Ob373424.g2.t1, Ob379860.g1.t1, Ob379860.g2.t1, Ob383103.g1.t1, Ob383103.g2.t1, Ob384083.g13.t1, Ob384083.g14.t1, Ob384083.g17.t1, Ob384083.g19.t1, Ob757.g122.t1, Ob757.g124.t1, Ob757.g125.t1, Ob757.g126.t1	Om92777.g2.t1	Ro1195.g101.t1, Ro2527.g5.t1, Ro2527.g6.t1, Ro2527.g8.t1, Ro379610.g3.t1	Tg09g03320.t1, Tg09g03660.t1, Tg09g03670.t1, Tg09g03680.t1, Tg09g03690.t1, Tg09g03700.t1, Tg09g03720.t1, Tg09g03730.t1, Tg09g03740.t1, Tg09g03750.t1, Tg09g03760.t1, Tg09g03790.t1, Tg09g03800.t1, Tg09g03810.t1, Tg09g03820.t1, Tg09g03830.t1, Tg09g03840.t1, Tg09g03850.t1, Tg09g03860.t1, Tg09g03870.t1, Tg16g06570.t1, Tg16g06580.t1, Tg16g06590.t1, TgUn262g00020.t1, TgUn262g00030.t1, TgUn262g00040.t1, …	Ov816.g38.t1
OG0000034	---	---	Ob1945.g38.t1, Ob348218.g3.t1, Ob373347.g2.t1, Ob384464.g12.t1, Ob384464.g4.t1, Ob384464.g6.t1, Ob384464.g8.t1, Ob385991.g26.t1, Ob385991.g28.t1, Ob385991.g30.t1, Ob385991.g34.t1, Ob671.g56.t1, Ob716.g49.t1, Ob716.g54.t1, Ob716.g56.t1	Om191.g357.t1, Om191.g358.t1, Om191.g359.t1, Om339.g107.t1, Om339.g110.t1, Om95143.g78.t1, Om95483.g19.t1, Om95483.g20.t1, Om95483.g25.t1, Om95483.g26.t1, Om95483.g27.t1, Om95483.g29.t1, Om95483.g31.t1, Om95483.g33.t1	Ro1052.g11.t1, Ro2410.g93.t1, Ro2410.g94.t1, Ro2663.g2.t1, Ro2663.g4.t1, Ro2663.g5.t1, Ro340999.g1.t1	Tg10g00560.t1, Tg10g02130.t1, Tg10g02140.t1, Tg10g02170.t1, Tg11g04070.t1, Tg16g12760.t1, Tg16g12780.t1, Tg16g12790.t1, Tg16g12830.t1, Tg16g12880.t1, Tg16g12890.t1, Tg16g12900.t1, Tg16g12940.t1, Tg18g10960.t1, Tg18g10970.t1	Ov102321.g2.t1, Ov102321.g3.t1, Ov104725.g2.t1, Ov111025.g2.t1, Ov111025.g3.t1, Ov117129.g6.t1, Ov117129.g8.t1, Ov118292.g13.t1, Ov120678.g2.t1, Ov121122.g2.t1, Ov121122.g4.t1, Ov121122.g5.t1, Ov121122.g6.t1, Ov124298.g1.t1, Ov124837.g2.t1, Ov124837.g3.t1, Ov126535.g3.t1, Ov206305.g2.t1, Ov206305.g5.t1, Ov206306.g2.t1, Ov206306.g3.t1, Ov206306.g4.t1
OG0000035	---	---	Ob1892.g32.t1, Ob1892.g35.t1, Ob1892.g37.t1, Ob1892.g42.t1, Ob1892.g43.t1, Ob1892.g44.t1, Ob1892.g46.t1, Ob1892.g47.t1, Ob1892.g48.t1, Ob1892.g49.t1, Ob1892.g50.t1, Ob1892.g51.t1, Ob1892.g54.t1, Ob1972.g1.t1, Ob350627.g5.t1, Ob357664.g2.t1, Ob357664.g5.t1, Ob357664.g6.t1, Ob384473.g73.t1, Ob385016.g24.t1, Ob385016.g25.t1, Ob546.g14.t1, Ob546.g18.t1, Ob546.g19.t1, Ob546.g22.t1, Ob546.g24.t1, Ob546…	Om173.g192.t1, Om95814.g2.t1, Om95814.g3.t1, Om95814.g4.t1	Ro1042.g10.t1, Ro1042.g11.t1, Ro1042.g12.t1, Ro1042.g13.t1, Ro1042.g14.t1, Ro1042.g4.t1, Ro1042.g5.t1, Ro1042.g7.t1, Ro1042.g8.t1, Ro1153.g459.t1, Ro2114.g47.t1, Ro2114.g48.t1, Ro2114.g51.t1, Ro2114.g52.t1, Ro2114.g53.t1, Ro2419.g215.t1, Ro2620.g138.t1, Ro2620.g144.t1, Ro2620.g145.t1, Ro2620.g146.t1, Ro2620.g147.t1, Ro2620.g148.t1, Ro2620.g149.t1, Ro2620.g150.t1, Ro2620.g151.t1, Ro2620.g152.t1, R…	Tg08g17710.t1, Tg08g17720.t1	Ov404.g1.t1, Ov507.g542.t1
OG0000036	AT1G05080.1, AT1G19410.1, AT1G22000.1, AT1G26815.1, AT1G26890.1, AT1G32375.1, AT1G50980.1, AT1G51055.1, AT1G55030.2, AT1G55660.1, AT2G04230.1, AT2G26860.1, AT3G10750.1, AT3G12840.1, AT3G26920.1, AT3G26922.1, AT3G26930.2, AT3G49020.1, AT3G49030.1, AT3G49040.1, AT3G49045.1, AT3G49480.2, AT3G50710.1, AT3G51530.1, AT3G52680.1, AT3G52690.1, AT3G53550.1, AT3G54910.1, AT3G55670.1, AT3G55900.1, AT3G56780…	---	---	---	---	---	---
OG0000037	---	---	Ob1154.g21.t1, Ob1191.g8.t1, Ob1204.g15.t1, Ob1292.g49.t1, Ob1445.g13.t1, Ob1562.g2.t1, Ob1973.g139.t1, Ob1973.g26.t1, Ob1973.g41.t1, Ob363495.g1.t1, Ob366435.g3.t1, Ob370240.g4.t1, Ob371384.g3.t1, Ob372.g140.t1, Ob375300.g3.t1, Ob376041.g10.t1, Ob377263.g1.t1, Ob378418.g18.t1, Ob380519.g13.t1, Ob380862.g8.t1, Ob381330.g9.t1, Ob381560.g8.t1, Ob381602.g4.t1, Ob381812.g18.t1, Ob382067.g10.t1, Ob382…	---	---	---	---
OG0000038	---	---	Ob1279.g5.t1, Ob1279.g9.t1, Ob1738.g22.t1, Ob1810.g20.t1, Ob344452.g2.t1, Ob362015.g2.t1, Ob362015.g3.t1, Ob369727.g6.t1, Ob369727.g7.t1, Ob369727.g9.t1, Ob370334.g5.t1, Ob370334.g6.t1, Ob370334.g7.t1, Ob370334.g8.t1, Ob372873.g1.t1, Ob378829.g4.t1, Ob380291.g4.t1, Ob381502.g10.t1, Ob381502.g11.t1, Ob381502.g12.t1, Ob381502.g15.t1, Ob381502.g18.t1, Ob381502.g19.t1, Ob381502.g21.t1, Ob381502.g22.t…	Om212.g72.t1, Om212.g74.t1, Om92170.g1.t1, Om92170.g2.t1	Ro1056.g14.t1, Ro378065.g1.t1	---	---
OG0000039	---	---	Ob1363.g15.t1, Ob1363.g16.t1, Ob1363.g17.t1, Ob1437.g15.t1, Ob1437.g16.t1, Ob1437.g17.t1, Ob1437.g20.t1, Ob1437.g21.t1, Ob1437.g24.t1, Ob1437.g25.t1, Ob1437.g26.t1, Ob1437.g27.t1, Ob1437.g28.t1, Ob1437.g30.t1, Ob1437.g31.t1, Ob1437.g33.t1, Ob1437.g34.t1, Ob1437.g36.t1, Ob1437.g37.t1, Ob344399.g1.t1, Ob350523.g1.t1, Ob376085.g2.t1, Ob376085.g3.t1, Ob376085.g8.t1, Ob383373.g12.t1, Ob383373.g13.t1, …	Om176.g6.t1	Ro2615.g10.t1, Ro2615.g8.t1, Ro326028.g1.t1	Tg04g10080.t1, Tg04g10110.t1, Tg08g05590.t1, Tg15g09540.t1, Tg15g09550.t1, Tg15g09560.t3, Tg15g09570.t1, Tg15g09580.t1, Tg15g09590.t1, Tg15g09600.t1, Tg15g09610.t1, Tg15g09620.t1, Tg15g09630.t1, Tg15g09640.t1, Tg15g09650.t1, TgUn003g00090.t1, TgUn003g00100.t1, TgUn003g00110.t1, TgUn003g00120.t2, TgUn003g00130.t1, TgUn003g00140.t1, TgUn003g00150.t1, TgUn003g00160.t1, TgUn003g00170.t1, TgUn003g0018…	Ov118202.g1.t1
OG0000040	---	---	Ob1099.g2.t1, Ob1880.g14.t1, Ob1978.g105.t1, Ob1978.g106.t1, Ob1983.g10.t1, Ob330630.g1.t1, Ob330630.g2.t1, Ob330630.g3.t1, Ob370208.g2.t1, Ob378541.g2.t1, Ob381105.g3.t1, Ob381105.g5.t1, Ob381105.g6.t1, Ob382359.g1.t1, Ob382359.g10.t1, Ob382359.g15.t1, Ob382359.g25.t1, Ob382359.g27.t1, Ob382359.g31.t1, Ob382359.g32.t1, Ob382359.g35.t1, Ob382359.g42.t1, Ob382359.g44.t1, Ob382359.g46.t1, Ob382359.…	---	---	---	Ov125135.g1.t1
OG0000041	AT1G11610.2, AT2G30750.1, AT2G30770.1, AT3G48270.1, AT3G48280.1, AT3G48290.2, AT3G48300.2, AT3G48310.1, AT3G48320.1, AT4G13290.1, AT4G13310.1, AT4G20235.1, AT4G20240.1, AT5G24950.1, AT5G24960.1, AT5G42590.1	---	Ob376503.g2.t1, Ob376503.g6.t1, Ob379021.g3.t1, Ob379193.g2.t1, Ob383641.g2.t1, Ob383641.g4.t1, Ob428950.g2.t1, Ob516.g92.t1, Ob516.g94.t1, Ob516.g98.t1, Ob740.g60.t1, Ob749.g27.t1, Ob749.g28.t1, Ob749.g31.t1, Ob749.g48.t1, Ob755.g39.t1, Ob755.g43.t1, Ob755.g45.t1, Ob755.g49.t1	Om191.g354.t1, Om191.g355.t1, Om191.g356.t1, Om84738.g1.t1, Om84738.g2.t1, Om84738.g3.t1, Om84738.g4.t1, Om87574.g4.t1	Ro1591.g164.t1, Ro1591.g169.t1, Ro1591.g170.t1, Ro1591.g172.t1, Ro1591.g173.t1, Ro1591.g175.t1.1.5db211b0, Ro2135.g181.t1, Ro2135.g183.t1, Ro332372.g2.t1	Tg10g00540.t1, Tg10g02110.t1, Tg10g02150.t1, Tg10g02220.t1, Tg10g02230.t1, Tg10g02240.t1, Tg10g02260.t1, Tg10g02270.t1	Ov124837.g8.t1, Ov124837.g9.t1, Ov530.g2.t1, Ov92269.g2.t1, Ov92269.g3.t1, Ov92269.g4.t1, Ov92269.g5.t1
OG0000042	---	sp|E2E2N7|BCGS_ORIVU, sp|Q5SBP6|GDS_OCIBA, sp|Q5SBP7|SELS_OCIBA	Ob1437.g19.t1, Ob1852.g18.t1, Ob1852.g19.t1, Ob1897.g2.t1, Ob1897.g8.t1, Ob360000.g2.t1, Ob366655.g2.t1_366655.g3.t1, Ob374962.g3.t1, Ob375386.g1.t1, Ob375653.g3.t1, Ob375653.g4.t1, Ob375653.g5.t1, Ob377979.g13.t1, Ob377979.g14.t1, Ob379541.g1.t1, Ob380969.g5.t1, Ob380969.g8.t1, Ob381982.g12.t1, Ob382410.g2.t1, Ob382720.g26.t1, Ob382720.g30.t1, Ob382720.g33.t1, Ob383263.g87.t1, Ob383263.g89.t1, O…	Om212.g171.t1, Om570.g53.t1, Om570.g56.t1, Om94406.g1.t1.3.5db0b803	Ro1030.g1009.t1, Ro1049.g140.t1, Ro1049.g141.t1, Ro2743.g304.t1, Ro384080.g1.t1, Ro392413.g3.t1	Tg02g06610.t1, Tg02g16530.t1, Tg02g16540.t1, Tg08g11540.t1, Tg08g14620.t1, Tg09g01650.t1, Tg09g02120.t2, Tg09g03190.t1, Tg09g05690.t1, Tg13g01940.t1, Tg13g08500.t1, TgUn228g00040.t1, TgUn228g00050.t1, TgUn491g00030.t1	Ov119373.g1.t1, Ov119373.g3.t1, Ov948.g61.t1
OG0000043	AT3G18670.2, AT3G54065.1, AT5G35810.1	---	Ob1716.g20.t1, Ob1828.g75.t1, Ob1889.g24.t1, Ob368462.g3.t1, Ob379299.g13.t1, Ob381886.g1.t1, Ob382928.g20.t1, Ob385604.g25.t1, Ob483.g15.t1	Om122350.g3.t1, Om122351.g3.t1, Om122352.g2.t1, Om122353.g2.t1, Om255.g58.t1, Om277.g76.t1, Om494.g17.t1, Om494.g21.t1, Om494.g23.t1, Om534.g6.t1, Om585.g91.t1, Om78205.g2.t1, Om90803.g4.t1, Om90803.g5.t1, Om91832.g6.t1, Om92475.g2.t1, Om92725.g3.t1, Om95160.g19.t1	Ro2563.g1.t1, Ro334357.g1.t1, Ro374552.g1.t1, Ro376323.g1.t1, Ro376323.g2.t1, Ro391533.g4.t1	Tg01g11150.t3, Tg02g02490.t1, Tg02g04210.t1, Tg02g04230.t2, Tg02g04250.t1, Tg02g04270.t1, Tg02g04440.t1, Tg04g05220.t1, Tg04g05260.t1, Tg04g05370.t1	Ov107639.g1.t1, Ov109142.g2.t1, Ov116762.g3.t1, Ov117146.g1.t1, Ov122764.g6.t1, Ov123493.g2.t1, Ov123493.g3.t1, Ov124862.g39.t1, Ov124862.g42.t1, Ov124862.g44.t1, Ov124993.g2.t1, Ov124993.g3.t1, Ov125066.g24.t1, Ov127187.g11.t1, Ov127187.g12.t1, Ov127187.g15.t1, Ov134298.g3.t1, Ov134299.g3.t1, Ov507.g112.t1, Ov507.g114.t1
OG0000044	AT1G33720.1, AT1G33730.1, AT2G45550.1, AT2G45560.1, AT2G45570.1, AT2G45580.1, AT3G61035.1, AT3G61040.1	---	Ob1209.g9.t1, Ob1408.g3.t1, Ob1568.g34.t1, Ob1568.g35.t1, Ob379741.g5.t1, Ob383458.g2.t1, Ob383458.g4.t1, Ob383458.g5.t1, Ob383458.g6.t1, Ob384932.g43.t1, Ob386068.g56.t1, Ob386068.g59.t1, Ob386068.g60.t1, Ob386068.g62.t1, Ob386068.g63.t1, Ob386068.g64.t1, Ob486.g48.t1, Ob486.g49.t1	Om207.g67.t1, Om207.g70.t1, Om207.g71.t1, Om207.g74.t1, Om266.g19.t1, Om266.g20.t1, Om266.g21.t1, Om266.g22.t1, Om266.g23.t1, Om332.g1.t1	Ro2181.g218.t1, Ro323623.g1.t1, Ro378059.g2.t1, Ro389140.g26.t1	Tg03g17870.t1, Tg03g18130.t1, Tg06g03230.t1, Tg06g03240.t1, Tg06g03250.t1, Tg06g03270.t1, Tg06g03290.t1, Tg06g03300.t1, Tg06g03310.t1, Tg06g03320.t1, Tg06g03330.t1, Tg06g03340.t1, Tg08g09410.t1	Ov1050.g1.t1, Ov1050.g2.t1, Ov1050.g4.t1, Ov1050.g5.t1, Ov125437.g1.t1, Ov476.g107.t1, Ov476.g108.t1, Ov476.g109.t1, Ov476.g110.t1, Ov826.g199.t1, Ov968.g8.t1
OG0000045	---	---	Ob1095.g26.t1, Ob1177.g74.t1, Ob1191.g5.t1, Ob1225.g14.t1, Ob1385.g13.t1, Ob1441.g35.t1, Ob1659.g40.t1, Ob1783.g32.t1, Ob1842.g1.t1, Ob1842.g23.t1, Ob1857.g11.t1, Ob1884.g23.t1, Ob1884.g53.t1, Ob1952.g47.t1, Ob1973.g131.t1, Ob1983.g2.t1, Ob320506.g1.t1, Ob369400.g2.t1, Ob370334.g4.t1, Ob371844.g1.t1, Ob372874.g2.t1, Ob374.g27.t1, Ob375.g63.t1, Ob381896.g7.t1, Ob382416.g67.t1, Ob382614.g54.t1, Ob3…	---	---	---	---
OG0000046	---	---	Ob343677.g1.t1, Ob380969.g21.t1, Ob381392.g1.t1, Ob381392.g2.t1, Ob382720.g46.t1, Ob382772.g101.t1, Ob382772.g102.t1, Ob382772.g75.t1, Ob382772.g76.t1, Ob382772.g80.t1, Ob382772.g82.t1, Ob382772.g83.t1, Ob382772.g84.t1, Ob382772.g87.t1, Ob382772.g88.t1, Ob382772.g92.t1, Ob382772.g94.t1, Ob382772.g95.t1, Ob382772.g96.t1, Ob382772.g98.t1, Ob382992.g100.t1, Ob382992.g102.t1, Ob382992.g104.t1, Ob3829…	Om567.g1.t1, Om567.g2.t1, Om567.g4.t1, Om567.g7.t1, Om78905.g2.t1, Om84763.g2.t1, Om90256.g1.t1, Om95297.g41.t1, Om95439.g27.t1	Ro387118.g1.t1	Tg04g12390.t1, Tg04g12400.t1, Tg04g12420.t1, Tg04g12440.t1, Tg04g12460.t1, Tg04g12470.t1, Tg04g12480.t1	Ov103499.g1.t1, Ov103499.g2.t1, Ov107039.g1.t1, Ov114041.g3.t1, Ov119540.g4.t1, Ov121565.g1.t1, Ov286.g3.t1, Ov286.g4.t1, Ov286.g5.t1, Ov286.g7.t1, Ov286.g9.t1, Ov541.g9.t1
OG0000047	AT1G66910.1, AT1G66920.2, AT1G66930.2, AT1G67000.1, AT5G38240.1, AT5G38250.1, AT5G38260.1	---	Ob1979.g155.t1, Ob230316.g2.t1, Ob370240.g3.t1, Ob374554.g1.t1, Ob377287.g1.t1, Ob379551.g6.t1, Ob380148.g2.t1, Ob383134.g51.t1, Ob383134.g53.t1, Ob384865.g48.t1, Ob385320.g12.t1, Ob447.g13.t1, Ob550.g5.t1, Ob550.g7.t1, Ob550.g9.t1, Ob671.g4.t1, Ob757.g161.t1	Om170.g103.t1, Om170.g105.t1, Om170.g115.t1, Om170.g117.t1, Om587.g109.t1, Om587.g111.t1	Ro1267.g96.t1, Ro2135.g327.t1_2135.g328.t1	Tg07g10440.t1, Tg07g10450.t1, Tg07g10470.t1, Tg07g10490.t1, Tg07g10510.t1, Tg07g10520.t1, Tg07g10540.t1, Tg07g10550.t1, Tg07g10560.t1, Tg07g10570.t1, Tg07g10590.t1, Tg07g10600.t1, Tg07g10710.t1, Tg09g07830.t1, Tg10g03190.t1, Tg11g01460.t1, Tg11g01500.t1, Tg11g10030.t1, Tg11g10050.t1, Tg11g10060.t1, Tg15g13600.t2, Tg15g13610.t1, Tg15g13630.t1, Tg15g13640.t1, Tg15g13680.t1	Ov114480.g2.t1, Ov126901.g3.t1, Ov655.g26.t1, Ov655.g29.t1, Ov655.g36.t1
OG0000048	AT3G47090.1, AT3G47110.1, AT3G47570.1, AT3G47580.1, AT5G20480.1, AT5G39390.1	---	Ob1072.g3.t1, Ob1874.g47.t1, Ob227902.g1.t1, Ob343561.g1.t1, Ob343561.g2.t1, Ob370963.g2.t1, Ob373243.g2.t1, Ob373321.g1.t1, Ob376883.g1.t1, Ob376883.g2.t1, Ob379008.g10.t1, Ob379008.g11.t1, Ob379008.g12.t1, Ob379008.g15.t1, Ob379008.g16.t1, Ob380272.g5.t1, Ob381105.g7.t1, Ob381998.g1.t1, Ob381998.g2.t1, Ob382181.g1.t1, Ob382181.g5.t1, Ob382181.g6.t1, Ob382359.g43.t1, Ob382496.g22.t1, Ob382496.g3…	Om191.g431.t1, Om206.g4.t1, Om214.g276.t1.1.5db0b796, Om92006.g2.t1, Om93823.g4.t1, Om94575.g17.t1, Om94575.g18.t1	Ro2615.g24.t1, Ro383114.g2.t1, Ro386213.g1.t1	Tg03g11590.t1, Tg04g14330.t1, Tg04g14410.t1, Tg11g03760.t1	Ov835.g5.t1
OG0000049	---	---	Ob1023.g283.t1, Ob1953.g152.t1, Ob1953.g156.t1, Ob1953.g26.t1.1.5db151e7, Ob1953.g27.t1, Ob1953.g39.t1.1.5db151e7, Ob1953.g40.t1, Ob352845.g1.t1, Ob371948.g2.t1, Ob378949.g34.t1, Ob382496.g20.t1, Ob384595.g106.t1, Ob384633.g12.t1, Ob384633.g9.t1, Ob384917.g13.t1, Ob384917.g26.t1, Ob384917.g27.t1, Ob386072.g77.t1, Ob394185.g4.t1, Ob448717.g2.t1, Ob448718.g2.t1, Ob449.g6.t1, Ob703.g25.t1, Ob703.g26…	Om208.g11.t1, Om95413.g6.t1	Ro1019.g35.t1, Ro1101.g24.t1, Ro1271.g18.t1, Ro1271.g65.t1, Ro1271.g66.t1, Ro1271.g69.t1, Ro200108.g1.t1, Ro315919.g1.t1, Ro329291.g2.t1, Ro332152.g1.t1, Ro332577.g1.t1, Ro342252.g2.t1, Ro349490.g2.t1, Ro349490.g3.t1, Ro349490.g6.t1, Ro359633.g2.t1, Ro392543.g1.t1, Ro497262.g1.t1, Ro497264.g1.t1	Tg04g06690.t1, Tg04g06980.t1, Tg04g10710.t1, Tg04g10740.t1, Tg04g10770.t1, Tg04g15420.t1, Tg08g05330.t1, Tg08g05340.t1, Tg12g16090.t1	Ov116359.g1.t1, Ov345.g3.t1, Ov890.g7.t1, Ov938.g37.t1
OG0000050	---	---	---	Om171.g55.t1, Om206.g191.t1, Om86445.g5.t1, Om95347.g34.t1, Om95522.g81.t1, Om95625.g25.t1	Ro1027.g70.t1, Ro1027.g71.t1, Ro1153.g647.t1, Ro1179.g132.t1, Ro1374.g8.t1, Ro1596.g29.t1, Ro1743.g3.t1, Ro1768.g18.t1, Ro1844.g90.t1, Ro1844.g92.t1, Ro1901.g24.t1, Ro1948.g70.t1, Ro2014.g15.t1, Ro2061.g21.t1, Ro2085.g44.t1.1.5db211dc, Ro2136.g39.t1, Ro2144.g43.t1, Ro2157.g11.t1, Ro2438.g1.t1, Ro2438.g2.t1, Ro2510.g24.t1, Ro2510.g92.t1, Ro2586.g24.t1, Ro2594.g17.t1, Ro2918.g14.t1, Ro292511.g2.t1,…	Tg07g03100.t2	Ov114313.g3.t1, Ov121693.g2.t1, Ov814.g3.t1
OG0000051	AT1G09200.1, AT1G13370.1, AT1G19890.1, AT1G75600.1, AT3G27360.1, AT4G40030.2, AT4G40040.1, AT5G10390.1, AT5G10400.1, AT5G10980.1, AT5G65350.1, AT5G65360.1	---	Ob1188.g3.t1, Ob1323.g5.t1, Ob1962.g49.t1, Ob345172.g1.t1, Ob375681.g3.t1, Ob382680.g31.t1, Ob382847.g106.t1, Ob383169.g24.t1, Ob385346.g155.t1, Ob453.g11.t1, Ob455.g65.t1, Ob506.g172.t1, Ob520.g117.t1, Ob521.g28.t1, Ob549.g281.t1, Ob556.g77.t1, Ob677.g11.t1	Om195.g190.t1, Om196.g331.t1, Om200.g190.t1, Om545.g8.t1, Om88935.g5.t1, Om94812.g18.t1, Om95664.g22.t1, Om95865.g49.t1	Ro1014.g22.t1, Ro1153.g691.t1, Ro1432.g103.t1, Ro1807.g48.t1, Ro2133.g18.t1, Ro222393.g1.t1, Ro294153.g1.t1, Ro332467.g1.t1	Tg05g14660.t1, Tg07g13960.t1, Tg12g11290.t1, Tg14g09990.t1, Tg18g03720.t2	Ov102932.g2.t1, Ov270.g40.t1, Ov270.g41.t1, Ov432.g31.t1, Ov507.g274.t1, Ov759.g16.t1, Ov759.g18.t1, Ov951.g91.t1, Ov961.g21.t1, Ov961.g23.t1
OG0000052	AT1G19930.1, AT1G48190.1, AT1G60570.1, AT1G61540.1, AT1G77880.1, AT2G03460.1, AT2G14288.1, AT2G20380.1, AT2G44030.1, AT2G45406.1, AT3G06570.1, AT3G08810.1, AT3G09750.1, AT3G10510.1, AT3G24610.1, AT3G43710.1, AT3G46050.1, AT4G05620.1, AT4G11745.1, AT4G11750.1, AT4G11770.1, AT4G19250.1, AT4G19330.1, AT4G19865.1, AT4G19870.1, AT4G23580.1, AT4G25710.1, AT4G29370.1, AT4G33900.1, AT4G34170.1, AT4G35120…	---	---	---	---	---	---
OG0000053	AT1G49240.1, AT2G37620.1, AT2G42100.1, AT2G42170.1, AT3G12110.1, AT3G18780.2, AT3G46520.1, AT3G53750.1, AT5G09810.1, AT5G59370.1	---	Ob1258.g3.t1.2.5db15162, Ob1258.g8.t1, Ob1552.g3.t1, Ob1975.g62.t1, Ob303799.g2.t1, Ob372.g109.t1, Ob376658.g3.t1, Ob381116.g2.t1, Ob384229.g10.t1, Ob384397.g10.t1, Ob385884.g37.t1, Ob385884.g40.t1, Ob481.g131.t1, Ob538.g138.t1, Ob548.g3.t1, Ob728.g30.t1	Om192.g348.t1, Om199.g119.t1, Om205.g52.t1, Om255.g73.t1, Om95853.g36.t1	Ro1014.g87.t1, Ro1027.g96.t1, Ro1028.g48.t1, Ro1028.g50.t1, Ro1046.g115.t1, Ro1046.g117.t1.1.5db2111f, Ro1211.g35.t1, Ro1235.g103.t1, Ro1235.g105.t1, Ro1677.g34.t1, Ro2425.g8.t1, Ro367262.g3.t1	Tg01g01050.t1, Tg01g01060.t1, Tg07g03500.t1, Tg12g04480.t1, Tg13g15590.t1, Tg18g02580.t1, Tg18g02590.t1	Ov126225.g2.t1, Ov141459.g1.t1, Ov141459.g4.t1, Ov141461.g1.t1, Ov141461.g4.t1, Ov245.g37.t1, Ov247.g145.t1, Ov523.g27.t1, Ov844.g52.t1, Ov913.g25.t1.1.5db0b568
OG0000054	AT1G64230.4, AT2G16740.1, AT3G08690.1, AT3G08700.1, AT4G27960.2, AT5G41700.4, AT5G53300.1, AT5G56150.1	---	Ob1585.g22.t1, Ob1715.g23.t1, Ob1834.g13.t1, Ob381364.g5.t1, Ob382198.g35.t1, Ob383783.g2.t1, Ob383783.g3.t1, Ob384081.g34.t1, Ob384081.g35.t1, Ob384085.g65.t1, Ob384756.g139.t1, Ob505464.g2.t1, Ob656.g82.t1, Ob711.g19.t1.1.5db154fb, Ob753.g110.t1	Om173.g125.t1, Om179.g497.t1, Om190.g154.t1, Om200.g320.t1, Om258.g92.t1, Om281.g71.t1.1.5db0b7b2, Om91262.g1.t1, Om91749.g3.t1	Ro1016.g410.t1, Ro1042.g349.t1, Ro1051.g268.t1, Ro1059.g229.t1, Ro1470.g72.t1, Ro1502.g12.t1, Ro1644.g1.t1, Ro1722.g161.t1, Ro2135.g81.t1, Ro2181.g66.t1, Ro2402.g94.t1.1.5db211fb, Ro2496.g327.t1, Ro365008.g2.t1, Ro381076.g1.t1.1.5db21253	Tg05g16030.t1, Tg06g15720.t4, Tg14g06860.t1, Tg15g07030.t1, Tg18g07500.t1	Ov121385.g1.t1, Ov124605.g20.t1, Ov296.g21.t1, Ov438.g73.t1, Ov458.g108.t1, Ov476.g256.t1, Ov507.g617.t1, Ov507.g786.t1, Ov539.g39.t1, Ov905.g106.t1
OG0000055	---	---	Ob1212.g28.t1, Ob1212.g30.t1, Ob1212.g33.t1, Ob1688.g35.t1, Ob1688.g36.t1, Ob1688.g37.t1, Ob1688.g38.t1, Ob1688.g43.t1, Ob1688.g49.t1, Ob1688.g57.t1, Ob1688.g58.t1, Ob1688.g59.t1, Ob1688.g61.t1, Ob1688.g62.t1, Ob1688.g64.t1, Ob1688.g67.t1, Ob1688.g70.t1, Ob1688.g71.t1, Ob1688.g72.t1, Ob1973.g107.t1, Ob1973.g112.t1, Ob1973.g113.t1, Ob1973.g115.t1, Ob1973.g117.t1, Ob374782.g4.t1, Ob384929.g15.t1, O…	Om401.g81.t1, Om401.g86.t1, Om401.g88.t1, Om401.g89.t1, Om584.g7.t1, Om64971.g3.t1	Ro315598.g2.t1, Ro385497.g1.t1	Tg08g08140.t1, Tg08g08150.t1, Tg08g08160.t1, Tg08g08180.t1, Tg08g08190.t1	Ov120176.g2.t1, Ov121744.g5.t1, Ov425.g16.t1, Ov425.g19.t1, Ov425.g23.t1, Ov481.g15.t1
OG0000056	AT1G06390.1, AT2G30980.1, AT3G05840.1, AT3G61160.2, AT4G00720.1, AT4G18710.1, AT5G14640.1, AT5G26751.1	---	Ob1023.g28.t1, Ob1701.g103.t1, Ob1713.g2.t1, Ob312990.g1.t1, Ob377681.g5.t1, Ob381490.g22.t1, Ob382957.g78.t1, Ob383367.g2.t1, Ob384444.g32.t1, Ob384774.g2.t1, Ob385196.g1.t1, Ob386100.g57.t1.1.5db15411, Ob386547.g2.t1, Ob386548.g2.t1, Ob454.g181.t1, Ob482.g36.t1, Ob514.g126.t1, Ob543.g87.t1, Ob556.g30.t1, Ob570407.g3.t1, Ob743.g17.t1	Om151436.g3.t1, Om151437.g3.t1, Om173.g52.t1, Om201.g33.t1, Om207.g15.t1.2.5db0b781, Om267.g5.t1, Om279.g95.t1, Om282.g135.t1	Ro1021.g73.t1, Ro1051.g320.t1, Ro1284.g1.t1, Ro1465.g58.t1, Ro1922.g35.t1, Ro2001.g8.t1, Ro2135.g36.t1, Ro2181.g188.t1, Ro2197.g6.t1, Ro2254.g4.t1, Ro811.g472.t1.1.5db21289	Tg05g17410.t2, Tg06g02610.t1, Tg13g03980.t1, Tg14g15780.t1, Tg17g12120.t3	Ov1112.g7.t1, Ov124293.g1.t1, Ov126722.g1.t1, Ov476.g62.t1.1.5db0b52d, Ov507.g691.t1, Ov611.g6.t1
OG0000057	AT1G07790.1, AT2G28720.1, AT2G37470.1, AT3G09480.1, AT3G45980.1, AT3G46030.1, AT3G53650.1, AT5G02570.1, AT5G22880.1, AT5G59910.1	---	Ob1197.g23.t1, Ob342551.g2.t1, Ob342551.g3.t1, Ob343755.g3.t1, Ob343755.g4.t1, Ob372815.g1.t1, Ob372815.g2.t1, Ob381679.g17.t1, Ob381895.g3.t1, Ob382166.g50.t1, Ob384202.g54.t1, Ob384929.g48.t1, Ob385199.g76.t1, Ob385334.g41.t1, Ob386152.g1.t1, Ob448.g70.t1, Ob508.g167.t1, Ob710.g88.t1, Ob710.g89.t1, Ob868.g12.t1	Om196.g162.t1, Om210.g158.t1, Om497.g122.t1, Om89285.g2.t1, Om89285.g3.t1	Ro1049.g258.t1, Ro1953.g54.t1, Ro2147.g5.t1, Ro2522.g12.t1, Ro317050.g3.t1, Ro366912.g2.t1, Ro366912.g3.t1, Ro389451.g32.t1	Tg07g01930.t1, Tg07g01950.t1, Tg07g01960.t1, Tg07g01970.t1, Tg07g01980.t1, Tg07g02000.t1, Tg14g03060.t1, Tg18g10490.t1	Ov1055.g10.t1, Ov1055.g13.t1, Ov1055.g14.t1, Ov125037.g2.t1, Ov256.g182.t1, Ov426.g28.t1, Ov426.g30.t1, Ov507.g111.t1
OG0000058	AT1G58037.1, AT1G65180.1, AT1G69150.1, AT2G04500.1, AT2G04680.1, AT2G19650.1, AT2G19660.2, AT2G43220.1, AT3G06990.1, AT3G07000.1, AT3G25850.1, AT3G27473.1, AT3G27480.1, AT3G27490.1, AT3G27500.1, AT3G27510.1, AT3G28650.1, AT3G43890.1, AT3G45530.1, AT3G45840.1, AT3G46800.1, AT3G46810.1, AT3G48400.1, AT4G01350.1, AT4G01740.1, AT4G01760.1, AT4G01910.1, AT4G01920.1, AT4G01925.1, AT4G01930.1, AT4G02180…	---	---	---	---	---	---
OG0000059	---	---	Ob1750.g29.t1, Ob1966.g100.t1, Ob1966.g105.t1, Ob1966.g106.t1, Ob1966.g94.t1, Ob1966.g96.t1, Ob1966.g97.t1, Ob369711.g2.t1, Ob371884.g2.t1, Ob382680.g79.t1, Ob384832.g45.t1, Ob677.g82.t1, Ob677.g86.t1, Ob677.g87.t1, Ob677.g89.t1, Ob677.g93.t1, Ob677.g94.t1	Om195.g51.t1, Om195.g52.t1, Om195.g53.t1, Om195.g55.t1, Om195.g56.t1, Om195.g57.t1, Om195.g58.t1, Om195.g59.t1.2.5db0b75c, Om195.g60.t1, Om195.g61.t1, Om195.g62.t1, Om195.g63.t1, Om195.g65.t1, Om195.g67.t1, Om195.g68.t1, Om195.g73.t1	Ro1062.g39.t1, Ro1062.g41.t1, Ro1202.g11.t1, Ro1202.g16.t1, Ro1202.g5.t1, Ro1202.g6.t1, Ro1202.g7.t1.1.5db21157, Ro1202.g9.t1.1.5db21157, Ro1236.g1.t1, Ro1808.g12.t1, Ro292544.g1.t1, Ro300910.g1.t1, Ro341815.g1.t1	---	Ov1087.g3.t1, Ov399.g10.t1, Ov399.g11.t1, Ov399.g12.t1, Ov399.g13.t1, Ov399.g15.t1, Ov399.g16.t1, Ov399.g17.t1, Ov399.g20.t1, Ov399.g4.t1_399.g5.t1, Ov399.g6.t1.1.5db0b514, Ov399.g8.t1
OG0000060	---	---	Ob1862.g19.t1, Ob1879.g165.t1, Ob1879.g97.t1, Ob1879.g98.t1, Ob274906.g1.t1, Ob303063.g1.t1, Ob337209.g2.t1, Ob337209.g4.t1, Ob338267.g3.t1, Ob355930.g1.t1.3.5db1522e, Ob364804.g1.t1, Ob373042.g11.t1, Ob373042.g2.t1, Ob373042.g7.t1, Ob373042.g9.t1, Ob374750.g10.t1, Ob374750.g11.t1, Ob374750.g14.t1, Ob374750.g19.t1, Ob374750.g5.t1, Ob374750.g7.t1, Ob374750.g9.t1, Ob377978.g4.t1, Ob381379.g50.t1, O…	---	---	---	---
OG0000061	AT1G20090.1, AT1G75840.1, AT2G17800.1, AT2G44690.1, AT3G51300.1, AT4G35020.1, AT4G35950.1, AT5G45970.1	---	Ob1560.g3.t1, Ob1924.g71.t1, Ob374316.g1.t1, Ob379678.g8.t1, Ob381831.g1.t1, Ob381885.g2.t1, Ob382430.g36.t1, Ob383685.g167.t1, Ob383957.g46.t1, Ob384250.g138.t1, Ob384400.g49.t1, Ob384473.g20.t1, Ob385346.g21.t1, Ob385708.g77.t1.5.5db153f9, Ob505464.g3.t1, Ob546.g111.t1.1.5db1549b, Ob549.g219.t1, Ob550.g12.t1, Ob704.g143.t1, Ob748.g27.t1.1.5db15521	Om159.g443.t1, Om170.g219.t1.1.5db0b732, Om173.g229.t1, Om194.g203.t1, Om203.g142.t1, Om587.g115.t1	Ro1030.g444.t1, Ro1034.g19.t1, Ro1042.g348.t1, Ro1153.g478.t1.1.5db21171, Ro1267.g81.t1, Ro1673.g7.t1, Ro2419.g185.t1, Ro373258.g2.t1, Ro811.g321.t1.1.5db21285, Ro821.g379.t1	Tg02g15720.t1, Tg03g03880.t2, Tg05g15810.t1, Tg07g11000.t1, Tg08g17300.t1, Tg09g08820.t1, Tg12g16500.t1, Tg17g02510.t1	Ov402.g99.t1, Ov438.g74.t1.1.5db0b521, Ov507.g504.t1, Ov841.g91.t1, Ov874.g53.t1.1.5db0b563
OG0000062	---	---	Ob1669.g10.t1, Ob1669.g8.t1, Ob1910.g30.t1, Ob1910.g31.t1, Ob1910.g33.t1, Ob1910.g34.t1, Ob375964.g8.t1, Ob377022.g3.t1, Ob377022.g4.t1, Ob381609.g11.t1, Ob383905.g92.t1, Ob383905.g95.t1, Ob384576.g41.t1, Ob723.g20.t1, Ob723.g21.t1	Om207.g212.t1, Om207.g213.t1, Om260.g57.t1, Om388.g99.t1, Om412.g11.t1, Om412.g9.t1, Om558.g38.t1, Om558.g39.t1, Om558.g40.t1, Om92137.g2.t1, Om92137.g3.t1	Ro1028.g57.t1, Ro1044.g132.t1, Ro1267.g129.t1, Ro1267.g130.t1, Ro1267.g131.t1, Ro1267.g132.t1, Ro2006.g57.t1, Ro2135.g300.t1, Ro2135.g301.t1, Ro2181.g78.t1	Tg06g01170.t1, Tg06g01180.t1, Tg06g01200.t1, Tg06g01210.t1, Tg06g01220.t1, Tg06g01230.t1, Tg06g01250.t1, Tg06g01260.t1, Tg06g01280.t1, Tg15g14220.t1, Tg15g14230.t1, Tg15g14240.t1, Tg15g14250.t1	Ov111702.g1.t1, Ov121277.g7.t1, Ov252.g19.t1, Ov252.g21.t1, Ov324.g22.t1, Ov324.g23.t1, Ov324.g24.t1, Ov476.g241.t1
OG0000063	AT3G03620.1, AT5G17700.1	---	Ob353322.g1.t1, Ob378676.g14.t1, Ob379969.g38.t1, Ob379969.g40.t1, Ob382168.g4.t1, Ob382168.g5.t1.1.5db152d4, Ob384013.g24.t1, Ob384815.g17.t1, Ob718.g16.t1	Om278.g81.t1.1.5db0b7af, Om278.g84.t1, Om278.g85.t1, Om278.g86.t1, Om278.g88.t1, Om278.g89.t1, Om93314.g1.t1, Om93314.g2.t1, Om93314.g3.t1.1.5db0b7fd, Om94784.g5.t1, Om94784.g7.t1, Om95610.g1.t1, Om95610.g2.t1, Om95610.g3.t1	Ro1282.g32.t1, Ro1363.g125.t1.1.5db21184, Ro1363.g128.t1, Ro1363.g129.t1, Ro1363.g130.t1, Ro1453.g24.t1.1.5db21195	Tg01g04720.t1, Tg01g04740.t1, Tg01g04750.t1, Tg01g04760.t1, Tg01g05080.t1, Tg01g05100.t1, Tg01g05110.t1, Tg01g05120.t4, Tg01g05130.t1, Tg01g05160.t1, Tg13g13580.t2, Tg13g13590.t3	Ov263.g310.t1, Ov263.g311.t1, Ov263.g312.t1, Ov263.g313.t1, Ov263.g316.t1, Ov263.g317.t1, Ov263.g318.t1, Ov263.g319.t1_263.g321.t1, Ov263.g322.t1, Ov263.g323.t1, Ov263.g325.t1, Ov91562.g1.t1, Ov91562.g3.t1
OG0000064	---	---	Ob364696.g1.t1, Ob372409.g3.t1, Ob382527.g34.t1, Ob382527.g38.t1, Ob382527.g39.t1, Ob382772.g64.t1, Ob382992.g62.t1, Ob383254.g61.t1, Ob385105.g40.t1, Ob385105.g43.t1, Ob385105.g44.t1, Ob385603.g25.t1, Ob519.g37.t1, Ob551.g133.t1	Om314.g34.t1, Om435.g15.t1, Om435.g16.t1, Om567.g43.t1, Om567.g44.t1, Om567.g45.t1, Om567.g47.t1, Om567.g48.t1, Om567.g49.t1, Om567.g50.t1, Om567.g51.t1, Om567.g52.t1, Om93657.g1.t1, Om94918.g51.t1	Ro1116.g10.t1, Ro1536.g339.t1, Ro1536.g340.t1, Ro2680.g12.t1, Ro283519.g2.t1, Ro289789.g2.t1, Ro359309.g2.t1, Ro359309.g3.t1, Ro376007.g1.t1, Ro376007.g10.t1, Ro376007.g2.t1, Ro376007.g3.t1, Ro376007.g4.t1	Tg01g13180.t1, Tg02g06290.t2, Tg15g14630.t1	Ov105370.g1.t1, Ov117988.g2.t1, Ov124495.g4.t1, Ov124786.g2.t1, Ov125060.g1.t1, Ov125060.g4.t1, Ov125060.g5.t1, Ov125060.g8.t1, Ov126052.g7.t1, Ov127179.g4.t1, Ov168047.g1.t1, Ov933.g10.t1
OG0000065	---	---	---	Om145.g42.t1, Om172.g46.t1, Om179.g8.t1, Om296.g12.t1, Om363.g2.t1, Om388.g27.t1, Om443.g26.t1, Om462.g5.t1, Om90510.g1.t1, Om91076.g5.t1, Om92077.g1.t1, Om94344.g17.t1, Om94346.g8.t1, Om94831.g8.t1, Om94925.g34.t1, Om95205.g5.t1, Om95220.g52.t1, Om95788.g7.t1	Ro1020.g67.t1, Ro1198.g24.t1, Ro1257.g3.t1, Ro1288.g26.t1, Ro1374.g4.t1, Ro1432.g26.t1, Ro1481.g2.t1, Ro1773.g1.t1, Ro1782.g6.t1, Ro1847.g37.t1, Ro1870.g18.t1, Ro1886.g29.t1, Ro1914.g24.t1, Ro2368.g13.t1, Ro2384.g1.t1, Ro2402.g45.t1, Ro2418.g1.t1, Ro289952.g2.t1, Ro314915.g1.t1, Ro327417.g1.t1, Ro344791.g4.t1, Ro374880.g4.t1, Ro387521.g2.t1, Ro389451.g8.t1, Ro389631.g27.t1, Ro391633.g34.t1, Ro393…	---	Ov1107.g50.t1, Ov123931.g1.t1, Ov125437.g3.t1, Ov127464.g1.t1, Ov255.g2.t1, Ov626.g1.t1, Ov633.g18.t1, Ov64225.g1.t1, Ov683.g18.t1, Ov693.g8.t1
OG0000066	---	---	Ob1038.g10.t1, Ob1051.g44.t1, Ob1085.g3.t1, Ob1292.g22.t1, Ob1434.g22.t1, Ob1511.g27.t1, Ob1934.g1.t1, Ob1958.g39.t1, Ob313383.g1.t1, Ob325874.g1.t1, Ob349382.g1.t1, Ob357626.g2.t1, Ob363751.g1.t1, Ob367823.g1.t1, Ob368062.g1.t1, Ob368857.g1.t1, Ob372539.g1.t1, Ob374.g72.t1, Ob377.g102.t1, Ob377594.g11.t1, Ob378644.g11.t1, Ob380191.g12.t1, Ob380272.g6.t1, Ob381379.g32.t1, Ob381982.g8.t1, Ob381994…	---	---	---	---
OG0000067	---	---	Ob385546.g74.t1, Ob385546.g80.t1, Ob385546.g83.t1, Ob543202.g2.t1, Ob543203.g2.t1, Ob680.g94.t1, Ob732.g55.t1, Ob732.g65.t1	Om112195.g6.t1, Om112195.g7.t1, Om112212.g4.t1, Om112280.g2.t1, Om112282.g2.t1, Om191.g383.t1, Om401.g26.t1, Om536.g70.t1, Om536.g71.t1	Ro1536.g30.t1, Ro1536.g35.t1, Ro1536.g36.t1, Ro2163.g47.t1	Tg09g00160.t4, Tg09g00180.t1, Tg09g00550.t1, Tg09g00560.t1, Tg09g00570.t1, Tg09g16810.t2, Tg09g16820.t2, Tg09g16830.t1, Tg09g16840.t1, Tg09g16880.t1, Tg10g01820.t1, Tg10g01840.t1, Tg10g01850.t1, Tg10g01860.t1, Tg10g01890.t1, Tg10g01900.t1, Tg11g04150.t1, TgUn132g00020.t1, TgUn132g00030.t1, TgUn132g00040.t1, TgUn132g00050.t1, TgUn258g00020.t1, TgUn258g00040.t1, TgUn258g00060.t1	Ov108556.g2.t1, Ov117523.g4.t1, Ov122785.g1.t1, Ov377.g12.t1, Ov377.g13.t1, Ov415.g2.t1, Ov415.g3.t1, Ov79357.g2.t1, Ov79357.g3.t1
OG0000068	---	---	Ob1533.g83.t1, Ob1533.g84.t1, Ob1533.g87.t1, Ob1744.g2.t1, Ob1744.g3.t1, Ob1744.g5.t1, Ob1744.g6.t1, Ob1822.g22.t1, Ob1822.g23.t1, Ob1956.g104.t1, Ob359888.g3.t1, Ob380377.g22.t1, Ob381167.g2.t1, Ob381167.g3.t1, Ob381186.g3.t1, Ob381186.g4.t1, Ob381186.g5.t1, Ob381186.g6.t1, Ob383976.g101.t1, Ob384002.g31.t1, Ob925.g57.t1	Om192.g251.t1, Om195.g44.t1, Om196.g186.t1, Om210.g140.t1, Om210.g141.t1, Om210.g142.t1, Om210.g143.t1, Om210.g144.t1, Om264.g95.t1, Om94625.g5.t1, Om94625.g6.t1, Om96942.g3.t1	Ro1101.g32.t1, Ro1845.g151.t1, Ro1845.g153.t1, Ro1845.g70.t1, Ro1953.g63.t1, Ro1953.g64.t1, Ro315458.g1.t1, Ro390878.g7.t1	Tg03g06660.t1, Tg03g07260.t1, Tg09g11670.t1, Tg16g05290.t1	Ov111549.g1.t1, Ov113180.g1.t1, Ov426.g10.t1, Ov426.g12.t1, Ov426.g13.t1, Ov426.g14.t1, Ov426.g9.t1, Ov507.g134.t1, Ov507.g135.t1
OG0000069	AT2G22160.1, AT5G45890.1	---	Ob1153.g11.t1, Ob384250.g162.t1, Ob384250.g168.t1, Ob384250.g169.t1, Ob384250.g170.t1, Ob384250.g173.t1, Ob384250.g175.t1, Ob384250.g176.t1, Ob385378.g7.t1, Ob543.g64.t1, Ob543.g68.t1, Ob543.g69.t1, Ob543.g75.t1, Ob543.g76.t1, Ob543.g77.t1, Ob543.g79.t1, Ob543.g80.t1	Om205.g126.t1, Om95009.g9.t1, Om95865.g109.t1, Om95865.g110.t1, Om95865.g113.t1, Om95865.g118.t1, Om95865.g120.t1, Om95865.g121.t1, Om95865.g135.t1, Om95865.g136.t1, Om95865.g137.t1, Om95865.g138.t1	Ro1722.g1.t1, Ro325869.g1.t1, Ro384833.g3.t1, Ro390305.g3.t1	Tg01g00270.t1, Tg01g01790.t1, Tg02g16140.t1, Tg02g16170.t1, Tg17g02130.t1, Tg17g02140.t1, Tg17g02200.t1	Ov361.g7.t1, Ov844.g128.t1, Ov963.g21.t1, Ov963.g25.t1, Ov963.g26.t1, Ov963.g33.t1, Ov963.g34.t1, Ov963.g35.t1, Ov963.g45.t1, Ov963.g46.t1, Ov963.g47.t1
OG0000070	---	---	Ob1950.g33.t1, Ob1950.g34.t1, Ob1950.g35.t1, Ob1950.g37.t1, Ob1950.g38.t1, Ob1950.g41.t1, Ob1950.g42.t1, Ob1950.g48.t1, Ob1950.g51.t1, Ob1982.g21.t1, Ob1982.g46.t1, Ob303610.g1.t1, Ob361625.g3.t1, Ob375117.g1.t1, Ob380297.g23.t1, Ob380297.g24.t1, Ob380297.g25.t1, Ob380297.g28.t1, Ob380297.g30.t1, Ob380297.g38.t1, Ob380297.g43.t1, Ob381334.g4.t1, Ob381334.g5.t1, Ob382847.g5.t1, Ob385626.g10.t1, Ob…	---	---	---	---
OG0000071	---	---	---	Om197.g40.t1, Om199.g219.t1, Om212.g100.t1, Om214.g268.t1, Om256.g73.t1, Om261.g168.t1, Om264.g68.t1, Om282.g100.t1, Om298.g18.t1, Om321.g6.t1, Om324.g29.t1, Om380.g3.t1, Om408.g6.t1, Om479.g19.t1, Om494.g39.t1, Om501.g1.t1, Om532.g11.t1, Om557.g80.t1, Om573.g62.t1, Om587.g145.t1, Om587.g230.t1, Om86797.g1.t1, Om88507.g2.t1, Om88507.g3.t1, Om89957.g2.t1, Om93518.g4.t1, Om93803.g5.t1, Om94277.g7.t…	---	---	---
OG0000072	AT1G35710.1, AT4G08850.1	---	Ob1132.g26.t1, Ob381434.g2.t1, Ob381434.g3.t1, Ob381434.g5.t1, Ob381434.g7.t1, Ob383279.g107.t1, Ob383279.g35.t1, Ob383279.g87.t1, Ob383279.g93.t1, Ob383279.g98.t1, Ob383279.g99.t1, Ob383772.g59.t1, Ob383772.g61.t1, Ob383772.g63.t1, Ob383772.g66.t1, Ob383772.g67.t1, Ob383772.g76.t1, Ob383772.g80.t1, Ob383772.g83.t1, Ob383772.g88.t1, Ob383772.g91.t1.3.5db1534f, Ob383772.g94.t1, Ob383921.g56.t1, Ob…	Om94907.g35.t1, Om96107.g3.t1, Om96107.g4.t1	Ro1195.g57.t1, Ro1195.g62.t1	Tg03g05610.t1, Tg03g06090.t2, Tg11g02820.t1, Tg11g02830.t1, Tg11g02840.t1, Tg11g02940.t1, Tg11g02970.t1, Tg11g06530.t1, Tg11g07000.t1, Tg11g07010.t1, Tg11g07020.t1, Tg15g01880.t1, Tg18g02780.t1, Tg18g02790.t1	Ov110537.g1.t1, Ov126112.g2.t1, Ov126112.g3.t1, Ov127238.g10.t1, Ov127238.g11.t1, Ov127238.g8.t1, Ov127238.g9.t1
OG0000073	AT1G53540.1, AT3G46230.1, AT5G59720.1	---	Ob1000.g1.t1, Ob1000.g4.t1, Ob1000.g5.t1, Ob378320.g1.t1, Ob378320.g2.t1, Ob381140.g26.t1, Ob383573.g25.t1, Ob384500.g62.t1, Ob384500.g63.t1, Ob384500.g64.t1, Ob384500.g66.t1, Ob384815.g102.t1, Ob396198.g1.t1, Ob396199.g1.t1	Om73273.g2.t1, Om93518.g1.t1, Om93518.g5.t1, Om93839.g1.t1, Om93839.g6.t1, Om93839.g8.t1, Om94756.g11.t1, Om95788.g74.t1	Ro271487.g1.t1, Ro2760.g15.t1, Ro2760.g16.t1, Ro2760.g22.t1, Ro332084.g3.t1, Ro366154.g1.t1, Ro394461.g11.t1, Ro394461.g3.t1, Ro394461.g8.t1	Tg07g04270.t1, Tg07g04290.t1, Tg07g04310.t1, Tg07g04330.t1, Tg07g04350.t1, Tg07g04370.t1, Tg07g04380.t1, Tg07g04400.t1, Tg07g04440.t1, TgUn679g00010.t1, TgUn679g00030.t1, TgUn679g00060.t1	Ov1005.g13.t1, Ov104873.g1.t1, Ov125503.g7.t1, Ov207741.g3.t1, Ov207742.g3.t1, Ov299.g1.t1
OG0000074	---	---	Ob1874.g48.t1, Ob1874.g52.t1, Ob1934.g54.t1, Ob324910.g1.t1, Ob324910.g2.t1, Ob351691.g1.t1, Ob359941.g1.t1, Ob362071.g2.t1, Ob362071.g3.t1, Ob362676.g1.t1, Ob374769.g1.t1, Ob377555.g1.t1, Ob377555.g3.t1, Ob377555.g5.t1, Ob377555.g6.t1, Ob379008.g19.t1, Ob379008.g7.t1, Ob379553.g11.t1, Ob379553.g13.t1, Ob379553.g14.t1, Ob379553.g15.t1, Ob379553.g16.t1, Ob379553.g17.t1, Ob379553.g19.t1, Ob379553.g…	Om193.g3.t1	---	Tg03g11750.t1, Tg04g14420.t1	Ov269.g274.t1, Ov327.g1.t1, Ov551.g44.t1
OG0000075	---	---	Ob1913.g89.t1, Ob354090.g1.t1, Ob354090.g2.t1, Ob364027.g2.t1, Ob382674.g5.t1.1.5db152ef, Ob385816.g1.t1, Ob385816.g7.t1, Ob385816.g9.t1, Ob385998.g4.t1, Ob385998.g8.t1, Ob386066.g79.t1, Ob542.g65.t1, Ob560.g46.t1	Om250.g5.t1, Om250.g6.t1, Om277.g124.t1, Om277.g125.t1, Om277.g126.t1, Om277.g130.t1, Om277.g133.t1, Om277.g135.t1, Om277.g136.t1, Om277.g137.t1, Om277.g138.t1, Om277.g139.t1, Om277.g141.t1	Ro1021.g45.t1	Tg13g03550.t1, Tg17g12660.t1, Tg17g12670.t1, Tg17g12690.t1, Tg17g12710.t1, Tg17g12720.t1, Tg17g12730.t1, Tg17g12750.t1, Tg17g12760.t1, Tg17g12770.t1, Tg17g12780.t1, Tg17g12800.t1, Tg17g12820.t1	Ov109575.g2.t1, Ov109575.g3.t1, Ov109575.g5.t1, Ov120355.g3.t1, Ov120355.g6.t1, Ov265.g1.t1, Ov265.g2.t1, Ov265.g5.t1_265.g6.t1, Ov827.g64.t1, Ov827.g66.t1, Ov827.g67.t1, Ov89920.g3.t1
OG0000076	AT1G20010.1, AT1G75780.1, AT2G29550.1, AT4G20890.1, AT5G12250.1, AT5G23860.1, AT5G44340.1, AT5G62690.1, AT5G62700.1	---	Ob1897.g37.t1_1897.g38.t1, Ob380392.g2.t1_380392.g3.t1, Ob382917.g35.t1_382917.g36.t1, Ob382966.g67.t1_382966.g68.t1, Ob383808.g6.t1, Ob385835.g6.t1_385835.g7.t1, Ob469.g1.t1_469.g2.t1, Ob538.g73.t1_538.g74.t1, Ob565.g35.t1_565.g36.t1, Ob695.g57.t1_695.g58.t1, Ob713.g10.t1_713.g9.t1, Ob882.g7.t1.1.5db15542	Om102523.g2.t1_102523.g3.t1, Om102524.g2.t1_102524.g3.t1, Om120.g579.t1_120.g580.t1, Om213.g20.t1, Om392.g10.t1_392.g9.t1, Om81812.g3.t1_81812.g4.t1, Om94371.g2.t1_94371.g3.t1, Om94831.g2.t1, Om95555.g12.t1	Ro1016.g445.t1_1016.g446.t1, Ro1030.g253.t1_1030.g254.t1, Ro1030.g976.t1_1030.g977.t1, Ro1282.g57.t1.1.5db21170, Ro1555.g10.t1_1555.g9.t1, Ro2006.g10.t1, Ro2402.g58.t1_2402.g59.t1, Ro295840.g2.t1, Ro368429.g4.t1, Ro821.g613.t1.1.5db2128d	Tg02g18950.t1, Tg13g14040.t1, Tg16g05570.t1, Tg17g00570.t1, Tg18g14280.t1	Ov1107.g57.t1, Ov127222.g10.t1_127222.g11.t1, Ov230.g7.t1, Ov326.g12.t1_326.g13.t1, Ov341.g1.t1, Ov458.g55.t1_458.g56.t1
OG0000077	AT2G03760.1, AT2G03770.1	---	Ob385728.g92.t1, Ob385728.g93.t1, Ob385728.g96.t1, Ob385728.g97.t1, Ob545.g92.t1, Ob545.g93.t1, Ob545.g95.t1, Ob545.g97.t1, Ob545.g98.t1, Ob703.g20.t1	Om120.g135.t1, Om197.g72.t1, Om197.g81.t1, Om197.g83.t1, Om197.g85.t1, Om197.g86.t1, Om197.g87.t1, Om197.g88.t1, Om197.g89.t1, Om197.g90.t1, Om91425.g1.t1, Om91425.g2.t1, Om91425.g3.t1, Om91425.g4.t1	Ro1086.g14.t1, Ro1086.g18.t1, Ro1086.g20.t1, Ro1086.g21.t1, Ro1268.g1.t1, Ro382987.g1.t1	Tg03g13840.t1, Tg03g13860.t1, Tg03g13870.t1, Tg07g08330.t1, Tg11g11350.t1, Tg11g11360.t1, Tg11g11380.t1, Tg11g11390.t1, Tg15g12200.t1	Ov229.g153.t1, Ov229.g154.t1, Ov229.g155.t1, Ov229.g157.t1, Ov229.g158.t1, Ov229.g160.t1, Ov229.g163.t1, Ov842.g3.t1, Ov96984.g2.t1, Ov96984.g3.t1
OG0000078	AT2G45400.1	---	Ob1518.g11.t1, Ob324166.g1.t1, Ob353357.g1.t1, Ob366000.g2.t1, Ob383443.g12.t1, Ob383443.g16.t1, Ob383586.g21.t1, Ob383586.g22.t1, Ob482.g100.t1, Ob482.g102.t1, Ob482.g103.t1, Ob547.g322.t1, Ob551810.g2.t1, Ob551810.g3.t1, Ob551811.g2.t1, Ob551811.g3.t1, Ob733.g68.t1, Ob733.g71.t1, Ob733.g72.t1, Ob733.g73.t1, Ob733.g74.t1, Ob751.g20.t1, Ob751.g22.t1	Om278.g161.t1, Om278.g162.t1, Om582.g171.t1, Om582.g172.t1	Ro2181.g244.t1, Ro2181.g245.t1, Ro390627.g12.t1, Ro392792.g17.t1	Tg01g06120.t1, Tg01g06130.t1, Tg01g06190.t1, Tg05g16910.t1, Tg05g16920.t1, Tg05g16930.t2, Tg05g17030.t1, Tg05g17040.t1, Tg05g17050.t2, Tg06g03690.t3, Tg06g03700.t1, Tg06g03710.t1, Tg06g03720.t1, TgUn170g00020.t1, TgUn170g00030.t1, TgUn415g00030.t1, TgUn415g00040.t1, TgUn449g00030.t1	Ov476.g36.t1
OG0000079	AT5G23960.1	sp|Q49SP5|TPGAS_POGCB	Ob1574.g24.t1, Ob1574.g25.t1, Ob1574.g26.t1, Ob1574.g27.t1, Ob1574.g30.t1, Ob1574.g31.t1, Ob1574.g32.t1, Ob1574.g33.t1, Ob1574.g34.t1, Ob1574.g35.t1, Ob1574.g36.t1, Ob1574.g37.t1, Ob1574.g65.t1, Ob1574.g66.t1, Ob1574.g67.t1, Ob1574.g68.t1, Ob1574.g69.t1, Ob1574.g71.t1, Ob1800.g10.t1, Ob1800.g7.t1, Ob1940.g11.t1, Ob359243.g2.t1, Ob379726.g6.t1, Ob381460.g3.t1, Ob381804.g25.t1, Ob383238.g18.t1, Ob3…	Om493.g13.t1	Ro1069.g7.t1, Ro290022.g1.t1, Ro345542.g1.t1, Ro381690.g1.t1, Ro387766.g1.t1, Ro387766.g3.t1, Ro387766.g4.t1	Tg04g11510.t1, Tg04g11530.t1, Tg04g11540.t1, Tg04g11550.t1, Tg05g03510.t1, Tg09g01750.t1, Tg16g02120.t1	Ov122936.g2.t1, Ov70972.g2.t1
OG0000080	---	---	Ob1953.g122.t1, Ob1953.g124.t1, Ob1953.g125.t1, Ob1953.g126.t1, Ob1953.g128.t1, Ob1953.g129.t1, Ob1953.g132.t1, Ob1953.g134.t1, Ob1953.g136.t1, Ob1953.g137.t1, Ob1953.g139.t1, Ob358005.g1.t1, Ob380498.g15.t1, Ob384464.g80.t1, Ob384633.g28.t1, Ob384633.g31.t1, Ob384633.g32.t1, Ob384633.g33.t1, Ob384633.g34.t1, Ob384633.g35.t1, Ob384633.g36.t1, Ob384633.g37.t1, Ob384633.g39.t1, Ob384633.g40.t1, Ob3…	---	---	---	---
OG0000081	---	---	---	Om321.g36.t1	Ro1017.g463.t1, Ro1044.g106.t1, Ro1046.g27.t1, Ro1103.g25.t1, Ro1125.g8.t1, Ro1152.g234.t1, Ro1233.g4.t1, Ro1258.g16.t1, Ro1260.g51.t1, Ro1363.g34.t1, Ro1470.g150.t1, Ro1470.g190.t1, Ro1516.g1.t1, Ro1542.g1.t1, Ro1551.g26.t1, Ro1733.g1.t1, Ro1816.g49.t1, Ro1914.g21.t1, Ro1920.g25.t1, Ro2055.g27.t1, Ro2059.g3.t1, Ro2114.g31.t1, Ro2128.g92.t1, Ro2172.g17.t1, Ro222192.g1.t1, Ro2403.g43.t1, Ro2412.g2…	---	---
OG0000082	AT1G04820.1, AT1G50010.1, AT1G64740.1, AT4G14960.2, AT5G19770.1, AT5G19780.1	---	Ob1107.g14.t1, Ob1293.g11.t1, Ob1975.g47.t1, Ob379355.g2.t1, Ob381566.g22.t1, Ob382087.g9.t1, Ob383838.g102.t1, Ob384222.g44.t1, Ob384397.g49.t1, Ob384683.g5.t1, Ob385887.g14.t1, Ob398459.g5.t1, Ob398460.g5.t1, Ob481.g165.t1, Ob538.g160.t1, Ob660.g35.t1, Ob690.g24.t1	Om175.g295.t1, Om190.g26.t1, Om95620.g11.t1, Om95853.g41.t1, Om96072.g92.t1	Ro1030.g825.t1, Ro1127.g26.t1, Ro1147.g158.t1, Ro1255.g72.t1, Ro1258.g8.t1, Ro1313.g59.t1, Ro1416.g18.t1, Ro346341.g2.t1, Ro377980.g1.t1	Tg01g00460.t1, Tg08g14610.t1, Tg09g15560.t1, Tg13g15920.t1, Tg14g00380.t1, Tg15g01920.t1, Tg18g08790.t1, TgUn770g00010.t1	Ov127173.g4.t1, Ov424.g124.t1, Ov453.g84.t1, Ov455.g42.t1, Ov523.g34.t1
OG0000083	AT1G06400.1, AT1G16920.1, AT1G28550.1, AT2G33870.1, AT3G15060.1, AT4G18430.1, AT4G18800.1, AT5G45750.1, AT5G60860.1	---	Ob1000.g25.t1, Ob1524.g4.t1, Ob364027.g1.t1, Ob379954.g9.t1, Ob382674.g7.t1, Ob384047.g5.t1, Ob384500.g85.t1, Ob385612.g48.t1, Ob385998.g9.t1, Ob542.g67.t1, Ob555.g83.t1, Ob557.g4.t1, Ob899.g22.t1	Om151657.g2.t1, Om151658.g2.t1, Om265.g53.t1, Om277.g123.t1, Om279.g80.t1.1.5db0b7ab, Om377.g28.t1, Om95865.g60.t1	Ro1021.g44.t1, Ro1029.g77.t1_1029.g78.t1, Ro1030.g389.t1, Ro1062.g129.t1, Ro1331.g236.t1, Ro1465.g35.t1, Ro1673.g6.t1, Ro2451.g33.t1, Ro373779.g5.t1, Ro821.g458.t1	Tg02g15700.t1, Tg02g16620.t1, Tg13g06490.t1, Tg17g02530.t1, Tg17g09180.t1, Tg17g12830.t1	Ov112835.g2.t1, Ov264.g284.t1.1.5db0b501, Ov399.g127.t1, Ov827.g62.t1, Ov841.g31.t1
OG0000084	AT1G29179.1, AT1G29180.1, AT1G34480.1, AT1G44020.1, AT1G44030.2, AT1G44050.1, AT1G45243.1, AT1G53340.2, AT1G61710.1, AT1G61840.1, AT1G62030.1, AT1G66440.1, AT1G66450.2, AT2G02610.1, AT2G02620.1, AT2G02630.1, AT2G02640.1, AT2G02680.1, AT2G02690.1, AT2G02700.1, AT2G13895.1, AT2G13900.1, AT2G13950.1, AT2G28460.1, AT2G40050.1, AT3G21210.1, AT3G26240.1, AT3G26250.1, AT3G26550.1, AT3G50010.1, AT4G02540…	---	---	---	---	---	---
OG0000085	---	---	Ob1095.g33.t1, Ob1095.g37.t1, Ob1095.g40.t1, Ob1095.g42.t1, Ob1158.g10.t1, Ob1158.g12.t1, Ob1158.g16.t1, Ob1158.g6.t1, Ob364073.g3.t1, Ob426492.g1.t1, Ob426492.g2.t1, Ob426498.g1.t1, Ob426498.g2.t1	Om179.g374.t1, Om199.g1.t1, Om199.g2.t1, Om87574.g3.t1, Om87574.g5.t1	Ro1051.g167.t1, Ro2172.g3.t1, Ro2172.g4.t1, Ro362573.g1.t1	Tg01g20250.t1, Tg01g20260.t1, Tg01g20270.t1, Tg01g20280.t1, Tg01g21820.t1, Tg01g21840.t1, Tg01g21850.t1, Tg01g21860.t1, Tg01g21870.t1, Tg01g21880.t1, Tg01g21890.t1, Tg01g21900.t1, Tg13g11370.t1, Tg13g11380.t1, Tg13g11390.t1, Tg13g11400.t1, Tg13g11410.t1, Tg13g11420.t1, Tg13g11430.t1, Tg17g11240.t1	Ov1036.g14.t1, Ov247.g38.t1, Ov247.g41.t1, Ov247.g43.t1, Ov247.g44.t1, Ov296.g131.t1, Ov296.g132.t1, Ov296.g134.t1
OG0000086	---	---	Ob320907.g1.t1, Ob358705.g2.t1, Ob359630.g1.t1, Ob363309.g1.t1, Ob363309.g6.t1, Ob367340.g1.t1, Ob368078.g2.t1, Ob368078.g8.t1, Ob369118.g3.t1, Ob369723.g2.t1, Ob373839.g8.t1, Ob377870.g1.t1, Ob377870.g2.t1, Ob379627.g10.t1, Ob379627.g8.t1, Ob379911.g14.t1, Ob379911.g18.t1, Ob379911.g24.t1, Ob379911.g26.t1, Ob382438.g1.t1, Ob383226.g34.t1, Ob384081.g18.t1, Ob385320.g68.t1, Ob386050.g129.t1, Ob386…	---	---	---	---
OG0000087	AT1G05700.2, AT1G07550.1, AT1G07560.1, AT1G49100.1, AT1G51620.2, AT1G51790.2, AT1G51800.1, AT1G51805.1, AT1G51810.1, AT1G51820.1, AT1G51830.2, AT1G51840.1, AT1G51850.2, AT1G51860.1, AT1G51870.2, AT1G51880.3, AT1G51890.2, AT1G51910.1, AT2G04300.2, AT2G14440.1, AT2G14510.2, AT2G19190.1, AT2G19210.1, AT2G19230.1, AT2G28960.2, AT2G28970.1, AT2G28990.1, AT2G29000.1, AT3G21340.1, AT3G45920.1, AT3G46330…	---	---	---	---	---	---
OG0000088	AT1G13780.1, AT1G16930.1, AT1G16940.1, AT1G16945.1, AT1G51370.1, AT1G60400.1, AT1G60410.1, AT1G66290.1, AT1G66300.1, AT1G66310.1, AT1G66320.1, AT1G66640.1, AT1G69630.1, AT1G78730.1, AT1G78740.1, AT1G78750.1, AT1G78760.1, AT1G78840.1, AT1G80470.1, AT2G26030.4, AT2G27505.1, AT3G19085.2, AT3G23955.2, AT3G60710.1, AT4G13985.1, AT5G18770.1, AT5G18780.1, AT5G22590.1, AT5G22600.1, AT5G22610.2, AT5G22660…	---	---	---	---	---	---
OG0000089	AT2G14378.1, AT2G24205.1, AT2G27315.1, AT3G42565.1, AT3G48675.1, AT4G09545.1, AT4G35165.1, AT5G36310.1, AT5G36320.1, AT5G36330.1, AT5G36340.1, AT5G36350.1, AT5G36360.1, AT5G36370.1, AT5G36380.1, AT5G36390.1, AT5G36400.1, AT5G36410.1, AT5G36420.1, AT5G36430.1, AT5G36440.1, AT5G36450.1, AT5G36460.1, AT5G36470.1, AT5G36480.1, AT5G36490.1, AT5G36500.1, AT5G36520.1, AT5G36540.1, AT5G36550.1, AT5G36657…	---	---	---	---	---	---
OG0000090	---	---	Ob1266.g10.t1, Ob1272.g45.t1, Ob1830.g12.t1, Ob1830.g14.t1, Ob1830.g17.t1, Ob1830.g22.t1, Ob1830.g25.t1, Ob1830.g26.t1, Ob304417.g2.t1, Ob371576.g2.t1, Ob372775.g1.t1, Ob372775.g2.t1, Ob373669.g2.t1, Ob379399.g11.t1, Ob379399.g4.t1, Ob379399.g6.t1, Ob382538.g97.t1, Ob382727.g2.t1, Ob385474.g17.t1, Ob385524.g10.t1, Ob385524.g18.t1, Ob385524.g26.t1, Ob385524.g28.t1, Ob385524.g29.t1, Ob385524.g31.t1…	Om206.g2.t1, Om93823.g1.t1	Ro373325.g2.t1	Tg05g01040.t1	Ov121788.g3.t1, Ov121788.g5.t1, Ov121788.g7.t1, Ov490.g34.t1, Ov490.g65.t1, Ov551.g43.t1
OG0000091	---	---	Ob1750.g28.t1, Ob1750.g34.t1, Ob1966.g102.t1, Ob1966.g103.t1, Ob382680.g78.t1	---	Ro372868.g9.t1, Ro377338.g2.t1	Tg01g07010.t1, Tg17g07990.t1, Tg17g08000.t1, Tg17g08020.t1, Tg17g08030.t1, Tg17g08040.t1, Tg17g08050.t1, Tg17g08070.t1, Tg17g08080.t1, Tg17g08090.t1, Tg17g09750.t1, Tg17g09760.t1, Tg17g09780.t1, Tg17g09790.t1, Tg17g09820.t1, Tg17g10320.t1, Tg17g11740.t1, Tg17g11840.t1, Tg17g11870.t1, Tg17g11880.t1, Tg17g11900.t1, Tg17g11930.t1, Tg17g11940.t1, Tg17g11950.t1, Tg17g11970.t1, Tg17g13120.t1, Tg17g1313…	Ov399.g14.t1, Ov399.g19.t1
OG0000092	AT1G66410.2, AT2G27030.3, AT2G41110.2, AT3G22930.1, AT3G43810.2, AT3G56800.1, AT5G21274.1, AT5G37780.3	---	Ob1288.g4.t1, Ob1608.g4.t1, Ob363045.g1.t1, Ob378.g124.t1, Ob379969.g22.t1, Ob380147.g14.t1, Ob382151.g13.t1, Ob382555.g52.t1, Ob383864.g15.t1, Ob384013.g18.t1, Ob385316.g113.t1, Ob718.g10.t1	Om172.g54.t1, Om261.g42.t1, Om274.g182.t1, Om278.g66.t1, Om278.g67.t1, Om95071.g25.t1	Ro1030.g23.t1, Ro1030.g27.t1, Ro1155.g19.t1, Ro1282.g35.t1, Ro1363.g111.t1, Ro1453.g15.t1, Ro1995.g28.t1, Ro2526.g94.t1, Ro2530.g6.t1	Tg01g04960.t2, Tg05g07790.t1, Tg05g07920.t1, Tg08g03000.t1, Tg10g09610.t1, Tg13g13670.t1, Tg14g08420.t1	Ov126746.g1.t1, Ov262.g114.t1, Ov263.g337.t1, Ov263.g338.t1, Ov304.g193.t1, Ov701.g8.t1
OG0000093	---	---	Ob383577.g11.t1, Ob384478.g21.t1, Ob385795.g64.t1, Ob386163.g1.t1	Om145.g22.t1, Om252.g7.t1, Om403.g3.t1, Om479.g12.t1, Om580.g91.t1, Om79542.g2.t1, Om86516.g2.t1, Om95431.g12.t1, Om95495.g113.t1, Om95495.g31.t1, Om95495.g35.t1, Om95495.g42.t1, Om95760.g44.t1, Om95783.g11.t1, Om95919.g11.t1, Om95919.g2.t1, Om95985.g107.t1, Om95985.g54.t1	Ro1124.g18.t1, Ro2475.g6.t1, Ro394825.g1.t1	Tg11g06940.t1	Ov107161.g1.t1, Ov114832.g2.t1, Ov1160.g13.t1, Ov116699.g1.t1, Ov117476.g5.t1, Ov119628.g3.t1, Ov120601.g4.t1, Ov121912.g5.t1, Ov123624.g17.t1, Ov124114.g3.t1, Ov125284.g2.t1, Ov125996.g2.t1, Ov137435.g1.t1, Ov359.g2.t1, Ov653.g7.t1, Ov667.g5.t1, Ov677.g6.t1, Ov722.g11.t1, Ov733.g51.t1, Ov733.g52.t1, Ov880.g30.t1, Ov994.g65.t1
OG0000094	---	---	Ob381783.g29.t1, Ob383173.g6.t1, Ob562.g18.t1	Om192.g121.t1, Om192.g122.t1, Om195.g235.t1, Om534.g4.t1, Om570.g29.t1, Om583.g28.t1, Om583.g29.t1, Om583.g34.t1, Om583.g35.t1, Om583.g37.t1, Om583.g39.t1, Om583.g50.t1, Om583.g59.t1, Om583.g61.t1, Om93635.g12.t1, Om94379.g2.t1	Ro1014.g49.t1, Ro1443.g8.t1, Ro385452.g1.t1, Ro385452.g6.t1, Ro387763.g1.t1	Tg03g16260.t1, Tg03g16270.t1, Tg03g16280.t1, Tg03g16290.t1, Tg03g16300.t1, Tg03g16310.t3, Tg03g16320.t1, Tg03g16330.t1, Tg03g16340.t1, Tg03g16350.t1, Tg03g16370.t1, TgUn373g00050.t1	Ov125883.g149.t1, Ov256.g46.t1, Ov323.g30.t1, Ov362.g13.t1, Ov362.g14.t1, Ov362.g15.t1, Ov362.g16.t1, Ov362.g19.t1, Ov362.g20.t1, Ov362.g21.t1, Ov362.g8.t1, Ov951.g49.t1
OG0000095	---	---	---	Om194.g259.t1, Om210.g238.t1, Om264.g141.t1, Om318.g43.t1, Om388.g40.t1, Om393.g81.t1, Om422.g2.t1, Om514.g5.t1, Om52250.g2.t1, Om532.g35.t1, Om573.g81.t1, Om580.g58.t1, Om70626.g3.t1, Om85613.g3.t1, Om91798.g1.t1, Om92655.g4.t1, Om92655.g5.t1, Om92949.g3.t1, Om93839.g5.t1, Om94103.g3.t1, Om95000.g6.t1, Om95013.g28.t1, Om95065.g7.t1, Om95226.g2.t1, Om95226.g3.t1, Om95522.g124.t1, Om95522.g76.t1, …	---	---	Ov121554.g2.t1, Ov123377.g3.t1, Ov123796.g7.t1, Ov125548.g1.t1, Ov126175.g3.t1, Ov127493.g7.t1, Ov258.g23.t1, Ov262.g47.t1, Ov267.g8.t1, Ov272.g64.t1, Ov280.g22.t1, Ov432.g87.t1, Ov457.g6.t1, Ov585.g26.t1, Ov627.g1.t1, Ov65242.g1.t1
OG0000096	AT1G40390.1, AT1G43760.1	---	Ob565.g128.t1	Om145.g20.t1, Om172.g4.t1, Om174.g33.t1, Om190.g374.t1, Om199.g325.t1, Om252.g5.t1, Om260.g42.t1, Om282.g124.t1, Om476.g47.t1, Om48611.g5.t1, Om532.g110.t1, Om580.g93.t1, Om75067.g4.t1, Om77180.g5.t1, Om80664.g2.t1, Om88096.g1.t1, Om89522.g2.t1, Om93398.g4.t1, Om94365.g2.t1, Om94451.g19.t1, Om94596.g9.t1, Om94893.g23.t1, Om95077.g13.t1, Om95111.g94.t1, Om95271.g33.t1, Om95282.g53.t1, Om95431.g14.…	---	Tg13g07070.t1, TgUn368g00080.t1	Ov1004.g25.t1, Ov1004.g4.t1, Ov102111.g3.t1, Ov1070.g21.t1, Ov124386.g3.t1, Ov126931.g3.t1
OG0000097	---	---	Ob1154.g24.t1, Ob1228.g2.t1, Ob1560.g113.t1, Ob1593.g11.t1, Ob1897.g41.t1, Ob1910.g16.t1, Ob1917.g15.t1, Ob1968.g21.t1, Ob1984.g42.t1, Ob303161.g1.t1, Ob315274.g2.t1, Ob320862.g1.t1, Ob347833.g1.t1, Ob350393.g3.t1, Ob354304.g1.t1, Ob365682.g1.t1, Ob373608.g1.t1, Ob375835.g6.t1, Ob377.g59.t1, Ob380575.g1.t1, Ob382847.g68.t1, Ob382848.g25.t1, Ob383058.g2.t1, Ob383573.g41.t1, Ob383838.g54.t1, Ob3849…	---	---	---	---
OG0000098	---	---	Ob1688.g56.t1, Ob1701.g204.t1, Ob385855.g57.t1	Om201.g154.t1, Om201.g161.t1	Ro329512.g1.t1, Ro375078.g1.t1	Tg03g05910.t1, Tg03g06940.t1, Tg06g01270.t1, Tg08g05630.t1, Tg08g05660.t1, Tg08g05670.t1, Tg17g10190.t1, Tg17g10210.t1, Tg17g10240.t1, Tg17g10260.t1, Tg17g10270.t1, Tg17g10280.t1, Tg17g10300.t1, Tg17g10310.t1, Tg17g10330.t1, Tg17g10340.t1, Tg17g10360.t1, Tg17g10390.t1, Tg17g10410.t1, Tg17g10420.t1, Tg17g10430.t1, Tg17g10460.t1, Tg17g10470.t1, Tg17g10480.t1, Tg17g10490.t1, Tg17g10510.t1, Tg17g1052…	Ov273.g213.t1
OG0000099	---	---	---	Om267.g73.t1, Om557.g88.t1, Om588.g15.t1, Om67444.g1.t1, Om78553.g3.t1, Om80889.g2.t1, Om82151.g1.t1, Om82151.g4.t1, Om82151.g5.t1, Om88860.g1.t1, Om93072.g1.t1, Om93072.g2.t1, Om94373.g10.t1, Om94383.g16.t1, Om95271.g42.t1, Om95317.g1.t1, Om95317.g2.t1, Om95317.g3.t1, Om95351.g10.t1, Om95351.g29.t1, Om95351.g30.t1, Om95351.g53.t1, Om95788.g5.t1, Om96056.g2.t1, Om96056.g3.t1, Om96056.g4.t1, Om960…	Ro1023.g82.t1, Ro1195.g19.t1, Ro337660.g3.t1, Ro337660.g5.t1	---	Ov121457.g4.t1, Ov125208.g7.t1, Ov792.g10.t1, Ov80471.g1.t1
OG0000100	AT1G05675.1, AT1G05680.1, AT2G31750.2, AT2G31790.1	---	Ob1776.g8.t1, Ob1833.g5.t1, Ob1848.g23.t1, Ob1848.g39.t1, Ob1848.g42.t1, Ob1902.g17.t1, Ob320734.g2.t1, Ob371680.g7.t1, Ob374107.g1.t1, Ob378676.g2.t1, Ob379437.g5.t1.1.5db15286, Ob379437.g8.t1, Ob382181.g19.t1, Ob382181.g41.t1, Ob382181.g82.t1, Ob382614.g48.t1, Ob382614.g49.t1, Ob382614.g50.t1, Ob382655.g32.t1, Ob384808.g31.t1, Ob384808.g35.t1, Ob384808.g7.t1, Ob386072.g132.t1, Ob451.g67.t1, Ob7…	Om178.g219.t1_178.g220.t1, Om178.g222.t1, Om95143.g135.t1, Om95143.g141.t1	Ro2684.g26.t1	Tg04g14850.t1, Tg04g14860.t1, Tg04g14870.t1, Tg04g14880.t1, Tg05g04450.t1, Tg13g13480.t1, Tg13g13490.t1, TgUn283g00050.t1	Ov1082.g1.t1, Ov127600.g5.t1, Ov83889.g1.t1
OG0000101	AT1G26770.2, AT1G69530.3, AT2G03090.1, AT2G40610.1, AT5G05290.1	---	Ob1023.g273.t1, Ob1750.g53.t1, Ob1966.g56.t1, Ob1972.g202.t1, Ob220924.g1.t1, Ob384595.g115.t1, Ob384832.g1.t1, Ob384886.g4.t1, Ob385610.g7.t1, Ob502.g28.t1.1.5db15452, Ob656.g55.t1	Om120.g262.t1, Om190.g169.t1, Om197.g272.t1, Om281.g13.t1, Om73285.g1.t1, Om73289.g1.t1	Ro1049.g28.t1, Ro1059.g224.t1, Ro1153.g215.t1, Ro1268.g100.t1, Ro1450.g86.t1, Ro1470.g45.t1, Ro2175.g13.t1, Ro388654.g5.t1	Tg01g21200.t1, Tg01g21430.t1, Tg07g05520.t1, Tg11g12000.t1, Tg12g06880.t1, Tg14g07000.t1, Tg15g10980.t1, TgUn114g00010.t1, TgUn163g00010.t1, TgUn786g00010.t1	Ov114061.g1.t1, Ov118946.g1.t1, Ov539.g53.t1, Ov842.g116.t1, Ov905.g160.t1
OG0000102	AT2G33030.1	---	Ob1725.g30.t1, Ob1915.g1.t1, Ob334208.g1.t1, Ob373639.g2.t1, Ob383922.g3.t1, Ob384354.g12.t1, Ob384354.g18.t1, Ob384354.g25.t1, Ob384428.g3.t1, Ob400052.g2.t1.2.5db1541b, Ob400053.g2.t1, Ob544.g85.t1, Ob544.g89.t1, Ob544.g92.t1	Om255.g46.t1, Om255.g48.t1, Om260.g17.t1, Om260.g20.t1, Om78983.g1.t1, Om90255.g1.t1, Om95926.g5.t1	Ro2424.g73.t1, Ro317087.g1.t1, Ro333323.g2.t1, Ro334406.g1.t1, Ro357299.g3.t1, Ro370373.g2.t1, Ro378136.g1.t1, Ro390840.g4.t1, Ro390840.g7.t1, Ro582592.g4.t1	Tg07g02680.t1, Tg11g05130.t1	Ov121193.g6.t1, Ov122389.g13.t1, Ov122389.g4.t1, Ov127248.g5.t1, Ov248.g15.t1, Ov248.g18.t1, Ov248.g22.t1, Ov248.g29.t1, Ov248.g40.t1, Ov248.g6.t1.1.5db0b4e5, Ov248.g8.t1
OG0000103	AT4G00960.1, AT4G00970.1, AT4G21230.1, AT4G21400.1, AT4G21410.3, AT4G38830.1	---	Ob382844.g12.t1, Ob382844.g13.t1, Ob382844.g14.t1, Ob382844.g16.t1, Ob382844.g17.t1, Ob382844.g18.t1, Ob382844.g21.t1, Ob382844.g26.t1, Ob382844.g27.t1, Ob382844.g29.t1, Ob741.g100.t1, Ob741.g101.t1, Ob741.g102.t1, Ob741.g103.t1, Ob741.g106.t1, Ob741.g111.t1, Ob741.g113.t1, Ob741.g95.t1, Ob741.g98.t1, Ob741.g99.t1, Ob925.g34.t1	Om159.g222.t1, Om159.g226.t1, Om159.g227.t1.1.5db0b739, Om159.g228.t1, Om159.g232.t1, Om94454.g2.t1	Ro1030.g602.t1, Ro821.g201.t1	Tg02g13140.t1, Tg02g13150.t2, Tg02g13240.t1	Ov176199.g3.t1, Ov184052.g3.t1, Ov230.g296.t1, Ov230.g297.t1, Ov230.g299.t1.1.5db0b4f2, Ov230.g300.t1, Ov841.g287.t1
OG0000104	ATCG00830.1, ATCG01310.1	---	Ob325372.g7.t1, Ob337425.g3.t1, Ob337470.g3.t1, Ob337612.g1.t1, Ob359559.g2.t1, Ob361210.g3.t1, Ob365612.g2.t1, Ob367297.g4.t1, Ob367664.g4.t1, Ob367790.g5.t1, Ob367964.g1.t1, Ob372790.g2.t1, Ob372961.g1.t1, Ob379404.g14.t1, Ob379819.g3.t1, Ob380428.g7.t1, Ob384168.g3.t1, Ob384518.g6.t1, Ob769.g5.t1	Om210.g236.t1, Om72560.g2.t1, Om77755.g2.t1, Om88842.g2.t1, Om89157.g2.t1, Om90898.g2.t1, Om91772.g7.t1, Om94248.g2.t1, Om94710.g2.t1, Om95556.g5.t1, Om95727.g3.t1	Ro1331.g316.t1, Ro201245.g2.t1, Ro2596.g4.t1, Ro335016.g1.t1, Ro340570.g2.t1, Ro362942.g1.t1, Ro391998.g2.t1	TgUn002g01840.t1, TgUn036g00070.t1, TgUn048g00020.t1, TgUn048g00050.t1, TgUn048g00080.t1, TgUn094g00030.t1	---
OG0000105	---	---	---	---	---	---	Ov108094.g1.t1, Ov1084.g101.t1, Ov109154.g3.t1, Ov111404.g2.t1, Ov113172.g1.t1, Ov113313.g2.t1, Ov113859.g5.t1, Ov114273.g1.t1, Ov115335.g4.t1, Ov116659.g3.t1, Ov117314.g1.t1, Ov121023.g3.t1, Ov121327.g1.t1, Ov121855.g3.t1, Ov122058.g27.t1, Ov123009.g2.t1, Ov123736.g2.t1, Ov124556.g4.t1, Ov124663.g1.t1, Ov124690.g4.t1, Ov125369.g14.t1, Ov125369.g61.t1, Ov125872.g4.t1, Ov126042.g27.t1, Ov126049.g1…
OG0000106	AT1G31370.1, AT1G31380.1, AT1G31390.1, AT1G31400.1, AT2G01790.1, AT2G05400.3, AT2G05410.2, AT2G05420.1, AT2G05430.1, AT2G42455.1, AT2G42460.1, AT2G42465.1, AT2G42470.1, AT2G42475.1, AT2G42480.1, AT3G27040.1, AT3G29580.1, AT3G44790.1, AT3G44800.1, AT3G44805.1, AT3G58200.1, AT3G58210.1, AT3G58220.2, AT3G58230.1, AT3G58240.1, AT3G58250.1, AT3G58260.1, AT3G58270.1, AT3G58280.1, AT3G58290.1, AT3G58300…	---	---	---	---	---	---
OG0000107	AT1G35160.2, AT1G78300.1, AT3G02520.1, AT4G09000.2, AT5G16050.1, AT5G38480.1	---	Ob1962.g48.t1, Ob1978.g17.t1, Ob380023.g3.t1, Ob383957.g13.t1, Ob383957.g16.t1, Ob384052.g69.t1, Ob384095.g44.t1, Ob416441.g2.t1, Ob416442.g2.t1, Ob453.g9.t1, Ob455.g66.t1, Ob456.g69.t1, Ob512.g100.t1, Ob724.g2.t1	Om256.g157.t1, Om270.g132.t1, Om583.g73.t1, Om587.g69.t1, Om94812.g16.t1	Ro1042.g230.t1, Ro1103.g63.t1, Ro1325.g31.t1, Ro2062.g42.t1, Ro2468.g4.t1, Ro2776.g34.t1, Ro324897.g2.t1, Ro371400.g1.t1, Ro390249.g1.t1, Ro811.g185.t1	Tg07g10180.t1, Tg07g13980.t1, Tg09g10510.t1	Ov118812.g1.t1, Ov126697.g6.t1, Ov126843.g2.t1, Ov645.g110.t1, Ov816.g100.t1, Ov826.g251.t1
OG0000108	AT2G26560.1, AT4G37050.1, AT4G37060.2, AT4G37070.2, AT5G43590.2	---	Ob1521.g3.t1, Ob1645.g26.t1, Ob1926.g55.t1, Ob1926.g56.t1, Ob1926.g57.t1, Ob383458.g40.t1, Ob385223.g45.t1, Ob386068.g97.t1, Ob451.g107.t1, Ob554.g164.t1, Ob554.g165.t1.1.5db154bc, Ob554.g166.t1, Ob701.g125.t1	Om481.g24.t1, Om95263.g31.t1, Om95263.g32.t1	Ro1017.g288.t1, Ro1536.g244.t1, Ro1536.g253.t1, Ro1536.g254.t1, Ro2153.g109.t1, Ro332162.g2.t1, Ro350474.g1.t1, Ro357297.g2.t1	Tg03g16950.t1, Tg03g16960.t1, Tg07g07220.t1, Tg09g04820.t1, Tg09g04830.t1, Tg09g04840.t1, Tg09g05050.t1, Tg09g05310.t4, Tg13g01970.t1, Tg18g04900.t1, Tg18g06210.t1, TgUn547g00020.t1, TgUn747g00010.t1	Ov125279.g1.t1, Ov700.g9.t1
OG0000109	AT3G03480.1, AT5G17540.1	---	Ob1737.g20.t1, Ob363770.g4.t1, Ob370152.g3.t1, Ob375376.g2.t1, Ob383685.g61.t1, Ob383957.g146.t1, Ob383957.g150.t1, Ob384969.g43.t1, Ob453.g126.t1, Ob453.g130.t1	Om142869.g3.t1, Om200.g79.t1, Om348.g2.t1, Om348.g3.t1, Om381.g16.t1, Om381.g19.t1, Om381.g20.t1, Om381.g22.t1, Om412.g1.t1, Om587.g200.t1, Om587.g245.t1, Om587.g249.t1, Om94904.g15.t1, Om95549.g1.t1	Ro1368.g29.t1, Ro1368.g31.t1, Ro1368.g33.t1, Ro2421.g6.t1, Ro811.g248.t1	Tg07g12280.t1, Tg07g12300.t1, Tg07g12340.t1, Tg07g12550.t1, Tg07g12570.t1, Tg07g12580.t1, Tg07g12600.t1	Ov1032.g19.t1, Ov1032.g43.t1, Ov1032.g45.t1, Ov207423.g2.t1, Ov207424.g2.t1, Ov266.g82.t1_266.g83.t1
OG0000110	---	---	Ob1913.g73.t1, Ob1913.g75.t1, Ob1913.g76.t1, Ob1913.g78.t1, Ob1913.g79.t1, Ob1913.g80.t1, Ob1913.g81.t1, Ob1913.g82.t1, Ob1913.g83.t1, Ob1913.g84.t1, Ob1913.g85.t1, Ob1913.g86.t1, Ob1913.g87.t1, Ob1913.g88.t1, Ob1913.g91.t1, Ob382674.g3.t1, Ob382674.g4.t1, Ob385816.g2.t1, Ob385816.g6.t1, Ob385816.g8.t1, Ob385998.g3.t1, Ob385998.g5.t1, Ob385998.g6.t1, Ob542.g61.t1, Ob542.g64.t1.1.5db15491, Ob560.g…	Om314.g14.t1	---	Tg15g14190.t1	Ov295.g14.t1
OG0000111	---	---	---	Om111627.g1.t1, Om111628.g1.t1, Om73214.g1.t1, Om86406.g3.t1, Om93732.g2.t1, Om93771.g5.t1, Om94584.g14.t1, Om94822.g1.t1, Om94822.g13.t1, Om94822.g29.t1, Om94822.g3.t1, Om94822.g44.t1, Om94822.g67.t1, Om94822.g71.t1, Om94822.g73.t1, Om95599.g1.t1, Om95615.g12.t1, Om95615.g16.t1, Om95615.g2.t1, Om95615.g22.t1	Ro1153.g1123.t1	---	Ov102048.g1.t1, Ov104846.g2.t1, Ov108291.g2.t1, Ov110370.g1.t1, Ov115015.g3.t1, Ov116062.g1.t1, Ov121860.g2.t1, Ov122809.g2.t1, Ov124350.g2.t1, Ov124663.g4.t1, Ov124853.g2.t1, Ov126747.g1.t1, Ov127531.g2.t1, Ov127569.g1.t1, Ov127569.g3.t1, Ov271.g9.t1, Ov470.g14.t1, Ov683.g7.t1, Ov701.g13.t1, Ov796.g9.t1, Ov88325.g1.t1, Ov96383.g1.t1, Ov98871.g1.t1
OG0000112	---	---	Ob1873.g10.t1, Ob1873.g11.t1, Ob1873.g12.t1, Ob1873.g14.t1, Ob1873.g15.t1, Ob1873.g16.t1, Ob1873.g17.t1, Ob1873.g18.t1, Ob1873.g21.t1, Ob1873.g22.t1, Ob1873.g6.t1, Ob1873.g8.t1, Ob307925.g2.t1, Ob307925.g3.t1, Ob365251.g2.t1, Ob365251.g3.t1, Ob384330.g1.t1, Ob384330.g11.t1, Ob384330.g12.t1, Ob384330.g13.t1, Ob384330.g14.t1, Ob384330.g2.t1, Ob384330.g4.t1, Ob384330.g5.t1, Ob384330.g6.t1, Ob384330.…	---	---	Tg03g04910.t1, Tg03g04920.t1, Tg03g04930.t1, Tg03g04950.t1, Tg03g04960.t1, Tg03g04970.t1, Tg03g04980.t1, Tg03g05000.t1, Tg03g05010.t1, Tg03g05020.t1, TgUn515g00010.t1, TgUn515g00020.t1, TgUn515g00030.t1	---
OG0000113	---	---	---	Om175.g106.t1, Om175.g107.t1, Om175.g108.t1, Om175.g109.t1, Om175.g110.t1, Om175.g111.t1, Om175.g113.t1, Om175.g114.t1, Om175.g115.t1, Om175.g116.t1, Om175.g118.t1, Om202.g68.t1, Om202.g69.t1, Om260.g44.t1, Om282.g49.t1, Om361.g5.t1, Om371.g3.t1, Om534.g95.t1, Om54758.g1.t1, Om54758.g2.t1, Om54758.g3.t1, Om54758.g5.t1, Om74659.g1.t1, Om74659.g2.t1, Om79218.g4.t1, Om82094.g1.t1, Om89194.g4.t1, Om8…	Ro2040.g23.t1, Ro268003.g4.t1	---	---
OG0000114	---	---	---	Om272.g168.t1, Om273.g110.t1, Om273.g112.t1, Om273.g113.t1, Om273.g114.t1, Om273.g115.t1, Om273.g116.t1, Om273.g119.t1, Om273.g120.t1, Om273.g121.t1, Om273.g123.t1, Om273.g124.t1, Om67483.g1.t1, Om92960.g1.t1, Om93572.g3.t1, Om93572.g5.t1, Om93606.g3.t1, Om93606.g5.t1, Om93606.g7.t1, Om93658.g3.t1, Om93658.g6.t1, Om93658.g7.t1, Om95972.g4.t1, Om95972.g5.t1	Ro2168.g11.t1, Ro2420.g11.t1, Ro2595.g1.t1, Ro2595.g2.t1, Ro2595.g26.t1, Ro2595.g27.t1, Ro2595.g3.t1, Ro2595.g41.t1, Ro2595.g42.t1.1.5db21215, Ro2595.g45.t1, Ro271169.g1.t1, Ro271782.g1.t1, Ro335311.g1.t1, Ro388782.g4.t1	---	Ov124523.g27.t1, Ov124523.g39.t1, Ov124523.g41.t1, Ov124523.g43.t1, Ov124523.g55.t1
OG0000115	AT1G32940.1, AT1G32950.1, AT1G32960.1, AT1G32970.1, AT1G32980.1, AT1G66210.1, AT1G66220.1, AT4G10510.3, AT4G10520.1, AT4G10530.1, AT4G10540.1, AT4G10550.3, AT4G21323.1, AT4G21326.1, AT4G21630.1, AT4G21640.1, AT4G21650.1, AT5G11940.1	---	Ob382479.g2.t1, Ob382698.g17.t1, Ob385708.g5.t1, Ob715.g39.t1	Om196.g185.t1, Om95495.g79.t1	Ro1742.g2.t1	Tg06g17810.t1, Tg06g17820.t1, Tg06g17850.t1, Tg06g17860.t1, Tg06g17890.t1, Tg06g17900.t1, Tg06g17920.t1, Tg06g17930.t1, Tg06g17940.t1, Tg12g15340.t1, Tg13g13820.t1, Tg19g02870.t1, Tg19g02900.t1, Tg19g02920.t1, TgUn740g00020.t1, TgUn805g00020.t1	Ov507.g133.t1
OG0000116	AT2G37170.2, AT2G37180.1, AT2G39010.1, AT3G53420.1, AT3G54820.1, AT5G60660.1	---	Ob383058.g9.t1, Ob383331.g121.t1, Ob383508.g27.t1, Ob386129.g87.t1, Ob447.g85.t1, Ob456.g108.t1, Ob507.g172.t1, Ob675.g20.t1, Ob713.g11.t1, Ob722.g77.t1, Ob798.g11.t1	Om190.g434.t1, Om210.g27.t1, Om497.g44.t1, Om542.g26.t1	Ro1030.g1048.t1, Ro1049.g202.t1, Ro1059.g425.t1, Ro1152.g36.t1, Ro1659.g11.t1, Ro1845.g97.t1, Ro1953.g122.t1, Ro2496.g128.t1, Ro289390.g2.t1, Ro367812.g3.t1	Tg01g15440.t1, Tg02g00610.t1, Tg02g00700.t1, Tg07g01030.t1, Tg14g03780.t1, Tg18g05040.t1, TgUn193g00060.t1, TgUn238g00040.t1	Ov256.g260.t1, Ov427.g104.t1, Ov817.g7.t1.1.5db0b54b
OG0000117	AT2G38100.3	---	Ob1264.g8.t1, Ob367271.g2.t1, Ob367271.g3.t1, Ob368468.g1.t1, Ob376316.g5.t1, Ob376316.g7.t1, Ob376316.g8.t1, Ob379493.g21.t1, Ob379493.g23.t1, Ob380860.g7.t1, Ob381566.g10.t1_381566.g11.t1, Ob384222.g32.t1, Ob384222.g33.t1, Ob384277.g89.t1, Ob384464.g82.t1, Ob731.g56.t1	Om179.g324.t1, Om179.g325.t1	Ro1051.g132.t1, Ro1051.g133.t1, Ro1190.g3.t1, Ro1215.g1.t1, Ro1215.g4.t1, Ro198568.g3.t1	Tg01g19760.t1, Tg01g19780.t2, Tg01g19790.t1, Tg01g19800.t1, Tg01g19810.t2, Tg01g19820.t1, Tg10g14720.t1, Tg10g14730.t1, Tg10g14740.t1, Tg13g06650.t3, Tg16g12330.t1, Tg16g12370.t2, Tg16g12390.t1, TgUn568g00020.t1	Ov296.g178.t1, Ov296.g181.t1, Ov296.g182.t1
OG0000118	AT2G38530.1, AT2G38540.1, AT3G51590.1	---	Ob1219.g3.t1, Ob1972.g195.t1, Ob381105.g12.t1, Ob382774.g34.t1, Ob384596.g84.t1, Ob384633.g111.t1, Ob384633.g116.t1, Ob384633.g89.t1, Ob385795.g77.t1, Ob385795.g78.t1, Ob414654.g1.t1, Ob414655.g1.t1, Ob656.g58.t1	Om86781.g1.t1, Om93765.g3.t1, Om94776.g1.t1, Om94776.g4.t1	Ro1051.g246.t1, Ro268672.g2.t1, Ro296850.g1.t1, Ro315380.g3.t1, Ro315380.g4.t1, Ro372864.g3.t1, Ro389127.g5.t1	Tg01g21240.t1, Tg01g21250.t1, Tg01g21260.t1, Tg01g21470.t1, Tg04g13580.t1, Tg04g13600.t1, Tg04g13610.t1, Tg04g13620.t1, Tg13g10870.t1	Ov116900.g1.t1, Ov119015.g1.t1, Ov127231.g1.t1, Ov296.g42.t1, Ov64172.g1.t1, Ov64172.g2.t1
OG0000119	---	---	Ob373058.g12.t1, Ob373058.g13.t1, Ob373058.g14.t1, Ob373058.g15.t1, Ob373058.g16.t1, Ob373058.g17.t1, Ob373867.g10.t1, Ob373867.g11.t1, Ob373867.g12.t1, Ob373867.g13.t1, Ob373867.g14.t1, Ob385991.g3.t1, Ob385991.g4.t1, Ob385991.g6.t1	Om192.g307.t1, Om314.g31.t1, Om339.g41.t1, Om339.g43.t1, Om339.g46.t1, Om339.g47.t1, Om339.g48.t1, Om339.g49.t1, Om339.g52.t1, Om339.g53.t1, Om339.g54.t1, Om339.g55.t1, Om339.g58.t1, Om339.g59.t1	Ro1591.g38.t1, Ro1591.g39.t1, Ro382260.g1.t1, Ro382260.g2.t1, Ro382260.g3.t1, Ro391982.g12.t1, Ro391982.g9.t1	---	Ov104890.g1.t1, Ov108550.g1.t1, Ov119626.g7.t1, Ov121875.g3.t1, Ov121875.g4.t1, Ov123923.g10.t1, Ov123923.g9.t1
OG0000120	---	---	---	Om120.g541.t1, Om197.g38.t1, Om214.g270.t1, Om254.g51.t1, Om261.g170.t1, Om262.g47.t1, Om264.g70.t1, Om265.g75.t1, Om298.g21.t1, Om363.g28.t1, Om494.g36.t1, Om573.g61.t1, Om582.g108.t1, Om587.g143.t1, Om587.g228.t1, Om78553.g2.t1, Om82243.g2.t1, Om83085.g3.t1, Om89957.g4.t1, Om89957.g5.t1, Om91076.g4.t1, Om93518.g2.t1, Om94989.g16.t1, Om95016.g1.t1, Om95060.g4.t1, Om95160.g57.t1, Om95223.g67.t1, …	---	---	---
OG0000121	AT1G02520.1, AT1G02530.1, AT2G47000.1, AT3G62150.1, AT4G01820.1, AT4G01830.1	---	Ob1110.g24.t1, Ob1593.g76.t1, Ob1972.g153.t1, Ob373453.g3.t1, Ob377156.g5.t1.1.5db1526d, Ob382166.g79.t1.1.5db152dc, Ob384444.g14.t1, Ob384444.g16.t1, Ob384799.g36.t1, Ob384929.g270.t1, Ob656.g113.t1.1.5db154d8, Ob806.g1.t1	Om543.g75.t1_543.g76.t1, Om91815.g12.t1, Om94930.g21.t1, Om95265.g10.t1.1.5db0b81d, Om95683.g44.t1, Om96108.g26.t1	Ro1024.g120.t1, Ro1024.g15.t1, Ro1051.g303.t1, Ro1051.g306.t1, Ro1105.g66.t1, Ro1470.g104.t1, Ro1470.g108.t1, Ro386382.g11.t1	Tg05g07950.t1, Tg05g08360.t1, Tg14g09060.t1, Tg14g16000.t1, Tg14g16030.t3, Tg18g09150.t1	Ov1066.g13.t1, Ov125759.g2.t1, Ov429.g7.t1
OG0000122	AT1G55060.1, AT1G65350.1, AT3G09790.1, AT4G02890.3, AT4G05050.1, AT4G05320.2, AT5G03240.1, AT5G20620.1, AT5G37640.1	---	Ob378088.g2.t1, Ob379472.g12.t1, Ob379472.g4.t1, Ob384216.g69.t1, Ob384315.g56.t1, Ob547.g241.t1, Ob666.g54.t1, Ob749.g228.t1, Ob749.g231.t1	Om195.g119.t1, Om199.g191.t1, Om92841.g1.t1, Om94792.g4.t1.1.5db0b809	Ro1062.g5.t1, Ro1331.g103.t1, Ro1373.g57.t1, Ro2727.g19.t1, Ro2743.g323.t1, Ro384947.g11.t1	Tg01g15290.t1, Tg01g16990.t1, Tg01g18060.t1, Tg02g00810.t1, Tg02g06460.t1, Tg02g06720.t1, Tg13g09280.t1, Tg17g07320.t1, Tg17g07330.t1	Ov122262.g5.t1, Ov122262.g9.t1, Ov247.g222.t1, Ov584.g126.t1
OG0000123	AT2G32830.1, AT2G38940.1, AT3G54700.1, AT5G43340.1, AT5G43350.1, AT5G43360.1, AT5G43370.1	---	Ob1152.g13.t1, Ob1921.g5.t1, Ob383554.g19.t1, Ob383864.g39.t1, Ob384791.g20.t1, Ob553.g75.t1, Ob553.g99.t1	Om146.g74.t1, Om146.g80.t1, Om388.g19.t1, Om91527.g1.t1, Om92565.g1.t1	Ro1596.g48.t1, Ro2021.g15.t1, Ro2021.g16.t1, Ro2524.g27.t1, Ro2526.g37.t1, Ro326669.g2.t1, Ro368429.g1.t1, Ro376666.g2.t1, Ro393662.g2.t1	Tg04g07540.t1, Tg04g07550.t1, Tg04g07610.t1, Tg04g07620.t1, Tg04g07630.t1, Tg05g10600.t1, Tg08g03600.t1	Ov104303.g2.t1, Ov1103.g7.t1, Ov127374.g2.t1, Ov304.g268.t1, Ov823.g4.t1, Ov864.g12.t1
OG0000124	---	---	Ob1336.g3.t1, Ob1822.g24.t1, Ob1825.g7.t1, Ob1968.g174.t1, Ob1974.g61.t1, Ob303083.g3.t1, Ob368465.g3.t1, Ob376.g109.t1, Ob378921.g11.t1, Ob379603.g18.t1, Ob379678.g13.t1, Ob379954.g6.t1, Ob380.g60.t1, Ob380391.g16.t1, Ob381777.g36.t1, Ob382171.g39.t1, Ob382555.g43.t1, Ob382626.g27.t1, Ob383788.g116.t1, Ob384346.g4.t1, Ob384397.g9.t1, Ob384929.g253.t1, Ob455.g57.t1, Ob484.g97.t1, Ob485.g89.t1, Ob…	Om192.g127.t1	Ro330136.g1.t1	Tg16g06140.t1	Ov115137.g7.t1, Ov118799.g4.t1, Ov567.g19.t1, Ov886.g9.t1
OG0000125	---	---	Ob1437.g2.t1, Ob1437.g3.t1, Ob1884.g39.t1, Ob274851.g2.t1, Ob306058.g1.t1, Ob349769.g1.t1, Ob350634.g1.t1, Ob354868.g2.t1, Ob363140.g4.t1, Ob363500.g1.t1, Ob365302.g1.t1, Ob365302.g3.t1, Ob365302.g5.t1, Ob369082.g7.t1.1.5db15241, Ob370344.g3.t1, Ob370344.g4.t1, Ob371580.g1.t1, Ob381290.g3.t1, Ob381290.g5.t1, Ob381394.g12.t1, Ob381394.g5.t1, Ob381394.g9.t1, Ob381794.g1.t1, Ob382496.g35.t1, Ob38253…	---	---	---	---
OG0000126	---	---	Ob376567.g2.t1, Ob379.g30.t1, Ob379.g31.t1, Ob379.g37.t1, Ob385803.g62.t1, Ob385803.g63.t1, Ob385803.g68.t1	Om151688.g2.t1, Om151688.g4.t1, Om151688.g5.t1, Om151688.g6.t1, Om151689.g3.t1, Om151689.g5.t1, Om151689.g6.t1, Om151689.g7.t1, Om173.g345.t1, Om173.g346.t1	Ro2762.g11.t1, Ro392680.g1.t1, Ro392680.g2.t1, Ro830.g104.t1, Ro830.g105.t1	Tg08g15720.t1, Tg12g13570.t1, Tg12g13580.t1, Tg12g13600.t1, Tg12g13610.t1, Tg12g13620.t1, Tg12g13650.t1, Tg12g13660.t1, TgUn432g00030.t1, TgUn634g00020.t1, TgUn634g00030.t1	Ov125883.g63.t1, Ov125883.g65.t1, Ov125883.g66.t1, Ov125883.g67.t1, Ov125883.g68.t1, Ov125883.g69.t1, Ov507.g380.t1, Ov507.g381.t1
OG0000127	---	---	---	Om276.g15.t1, Om276.g17.t1, Om276.g29.t1	Ro1014.g141.t1, Ro1782.g3.t1	---	Ov101389.g3.t1, Ov109045.g1.t1, Ov110642.g1.t1, Ov112259.g1.t1, Ov1132.g1.t1, Ov115951.g1.t1, Ov117016.g1.t1, Ov117147.g2.t1, Ov117147.g3.t1, Ov117147.g4.t1, Ov119471.g2.t1, Ov120041.g3.t1, Ov121342.g1.t1, Ov121342.g10.t1, Ov121342.g15.t1, Ov121342.g2.t1, Ov121342.g5.t1, Ov121342.g9.t1, Ov126120.g9.t1, Ov126248.g1.t1, Ov127379.g1.t1, Ov127379.g3.t1, Ov127379.g4.t1, Ov148436.g2.t1, Ov148436.g3.t1.…
OG0000128	---	---	---	Om283.g2.t1, Om283.g3.t1, Om94234.g18.t1, Om94234.g26.t1, Om94234.g38.t1, Om94234.g39.t1, Om94234.g41.t1, Om94234.g42.t1, Om94234.g44.t1, Om94234.g45.t1, Om94234.g46.t1, Om94234.g47.t1, Om94234.g49.t1, Om94234.g54.t1, Om94383.g12.t1, Om94520.g2.t1, Om96093.g107.t1, Om96093.g114.t1, Om96093.g130.t1, Om96093.g131.t1, Om96093.g133.t1, Om96093.g136.t1, Om96093.g137.t1, Om96093.g142.t1, Om96093.g225.t…	---	---	Ov114453.g3.t1
OG0000129	AT1G07770.1, AT2G19720.1, AT2G39590.1, AT3G46040.1, AT4G29430.1, AT5G59850.1	---	Ob1068.g5.t1, Ob1593.g34.t1, Ob1807.g50.t1, Ob1897.g11.t1, Ob1897.g16.t1, Ob363382.g3.t1, Ob377522.g17.t1, Ob382239.g35.t1, Ob382938.g6.t1, Ob383573.g2.t1, Ob383696.g35.t1, Ob383696.g38.t1.3.5db1534b, Ob384065.g87.t1, Ob384983.g63.t1, Ob386129.g165.t1, Ob506.g229.t1, Ob565.g54.t1, Ob756.g30.t1, Ob786.g17.t1	Om281.g209.t1, Om493.g2.t1	Ro1030.g1006.t1, Ro1049.g132.t1, Ro1059.g338.t1, Ro1995.g88.t1, Ro353566.g2.t1, Ro385179.g7.t1, Ro391421.g2.t1	Tg14g04860.t1, Tg18g05760.t1, Tg18g05820.t2, Tg18g05830.t2, Tg18g06100.t1	Ov124984.g18.t1
OG0000130	AT1G15520.1, AT3G30842.1	---	Ob1168.g2.t1, Ob1721.g10.t1, Ob379.g184.t1, Ob381947.g8.t1, Ob383220.g16.t1, Ob385223.g82.t1, Ob568.g7.t1_568.g8.t1, Ob757.g215.t1	Om177.g10.t1, Om206.g25.t1, Om95263.g27.t1, Om95263.g28.t1, Om96005.g7.t1, Om96005.g9.t1	Ro1017.g248.t1, Ro1017.g285.t1, Ro1066.g24.t1_1066.g25.t1, Ro1153.g1080.t1, Ro1153.g1081.t1.1.5db21194, Ro1179.g61.t1_1179.g60.t1, Ro1451.g4.t1, Ro2615.g12.t1, Ro388623.g1.t1, Ro388665.g9.t1	Tg04g09970.t3, Tg05g03320.t1, Tg05g03810.t2, Tg10g12420.t1, Tg10g12430.t1, Tg10g12450.t1, Tg10g12730.t1, Tg10g12740.t1	Ov117058.g1.t1, Ov124862.g2.t1.1.5db0b4c4, Ov126372.g22.t1, Ov126372.g23.t1, Ov127074.g14.t1_127074.g15.t1, Ov459.g2.t1
OG0000131	AT1G62610.4, AT1G63380.2, AT2G17845.1, AT3G46170.1, AT3G55290.1, AT3G55310.1	---	Ob1211.g7.t1, Ob1417.g14.t1, Ob367024.g3.t1, Ob383631.g33.t1, Ob545162.g3.t1, Ob545163.g3.t1	Om172.g47.t1, Om491.g36.t1, Om579.g133.t1, Om89764.g2.t1	Ro1282.g60.t1, Ro1282.g62.t1, Ro1363.g62.t1, Ro2408.g27.t1, Ro384141.g2.t1	Tg01g03570.t1, Tg13g14070.t1, Tg13g14080.t1, Tg13g14090.t1, Tg13g14100.t1, Tg13g14110.t2, TgUn106g00050.t1, TgUn106g00060.t1, TgUn162g00020.t1, TgUn162g00030.t1	Ov109818.g2.t1, Ov1107.g55.t1.1.5db0b4aa, Ov124652.g1.t1, Ov124652.g2.t1, Ov124652.g4.t1, Ov126493.g1.t1, Ov126896.g7.t1, Ov800.g22.t1, Ov873.g27.t1
OG0000132	---	---	Ob1338.g16.t1, Ob1804.g21.t1, Ob319002.g1.t1, Ob363325.g1.t1, Ob378558.g2.t1, Ob381397.g5.t1	Om76817.g3.t1, Om95990.g103.t1, Om95990.g105.t1, Om95990.g117.t1, Om95990.g118.t1	Ro2128.g73.t1, Ro283128.g2.t1, Ro364479.g1.t1, Ro375611.g2.t1, Ro384283.g1.t1, Ro384283.g2.t1	Tg16g06330.t1, Tg16g06340.t1, Tg19g02760.t1, Tg19g02770.t1, TgUn001g00200.t1, TgUn001g00210.t1, TgUn001g00220.t1, TgUn001g00230.t1, TgUn001g00250.t1, TgUn001g00370.t1, TgUn001g00380.t1, TgUn069g00030.t1, TgUn069g00040.t1, TgUn069g00050.t1, TgUn069g00060.t1, TgUn069g00070.t1, TgUn377g00020.t1, TgUn599g00050.t1	Ov117257.g2.t1, Ov205472.g3.t1, Ov205472.g5.t1, Ov205473.g3.t1, Ov205473.g5.t1
OG0000133	---	---	Ob299329.g1.t1, Ob303176.g1.t1, Ob338945.g1.t1, Ob366321.g2.t1, Ob370313.g1.t1, Ob370313.g3.t1, Ob375085.g1.t1, Ob375085.g2.t1, Ob375474.g1.t1, Ob375510.g1.t1, Ob379404.g24.t1, Ob379404.g25.t1, Ob382774.g7.t1, Ob384797.g44.t1, Ob384797.g46.t1, Ob384797.g48.t1, Ob384797.g49.t1, Ob384797.g51.t1, Ob384797.g52.t1, Ob384797.g53.t1, Ob384797.g56.t1, Ob384797.g57.t1, Ob384797.g59.t1, Ob385190.g1.t1, Ob3…	---	---	---	---
OG0000134	---	---	Ob1967.g37.t1, Ob1967.g38.t1, Ob360847.g1.t1, Ob360847.g2.t1	Om92678.g1.t1, Om92678.g3.t1, Om92680.g8.t1, Om94368.g2.t1, Om95271.g39.t1, Om95351.g11.t1, Om95351.g12.t1, Om95351.g13.t1, Om95351.g16.t1, Om95351.g17.t1, Om95351.g18.t1, Om95351.g2.t1, Om95351.g3.t1, Om95351.g6.t1, Om96093.g1.t1, Om96093.g2.t1, Om96093.g4.t1, Om96093.g5.t1	Ro2509.g21.t1, Ro2509.g26.t1, Ro2743.g137.t1	---	Ov114603.g3.t1, Ov124813.g1.t1, Ov124813.g3.t1, Ov124813.g4.t1, Ov124813.g6.t1, Ov124813.g7.t1, Ov124813.g8.t1, Ov125218.g14.t1, Ov533.g26.t1, Ov533.g29.t1, Ov576.g10.t1, Ov576.g11.t1, Ov576.g13.t1, Ov576.g14.t1, Ov576.g8.t1
OG0000135	---	---	Ob1868.g134.t1, Ob1868.g89.t1, Ob348364.g2.t1, Ob360821.g1.t1, Ob370722.g10.t1, Ob370722.g13.t1, Ob371837.g2.t1, Ob371837.g3.t1, Ob371837.g4.t1, Ob371893.g1.t1, Ob371893.g10.t1, Ob371893.g12.t1, Ob372105.g1.t1, Ob372105.g2.t1, Ob376001.g10.t1, Ob376001.g11.t1, Ob376001.g12.t1, Ob376001.g13.t1, Ob376001.g15.t1, Ob376001.g16.t1, Ob376001.g17.t1, Ob376001.g7.t1, Ob376001.g8.t1, Ob376001.g9.t1, Ob376…	---	---	---	---
OG0000136	---	---	Ob1640.g18.t1	Om198.g6.t1, Om198.g9.t1, Om259.g8.t1, Om268.g2.t1, Om272.g2.t1, Om272.g4.t1, Om585.g3.t1, Om67641.g1.t1, Om70839.g1.t1, Om80437.g1.t1, Om88730.g1.t1, Om91570.g2.t1, Om92476.g1.t1, Om93107.g1.t1, Om93947.g28.t1, Om94923.g21.t1, Om95107.g12.t1, Om95107.g13.t1, Om95249.g24.t1, Om95249.g3.t1, Om95560.g55.t1, Om95924.g119.t1	---	Tg04g09980.t1	Ov117034.g10.t1, Ov118776.g1.t1, Ov118908.g2.t1, Ov119781.g1.t1, Ov120023.g4.t1, Ov122342.g1.t1, Ov122778.g2.t1, Ov123626.g1.t1, Ov123711.g10.t1, Ov402.g253.t1, Ov754.g9.t1, Ov834.g14.t1, Ov834.g17.t1, Ov84531.g1.t1, Ov89494.g1.t1, Ov98218.g2.t1
OG0000137	---	---	Ob1445.g19.t1, Ob1703.g2.t1, Ob343499.g2.t1, Ob381994.g2.t1, Ob382197.g11.t1, Ob382197.g9.t1	Om570.g60.t1, Om570.g63.t1, Om570.g65.t1, Om570.g66.t1, Om570.g67.t1, Om570.g72.t1, Om570.g73.t1, Om570.g74.t1, Om570.g75.t1, Om570.g77.t1, Om570.g78.t1, Om570.g79.t1, Om570.g83.t1, Om570.g84.t1, Om570.g86.t1, Om80667.g2.t1, Om87224.g1.t1, Om87224.g2.t1, Om90821.g3.t1	Ro1028.g84.t1, Ro1028.g85.t1, Ro1153.g391.t1, Ro1354.g8.t1, Ro341735.g1.t1, Ro376667.g3.t1	Tg06g09840.t1	Ov103693.g1.t1, Ov110876.g2.t1, Ov114255.g2.t1, Ov115051.g2.t1, Ov119936.g1.t1, Ov119936.g2.t1, Ov127546.g5.t1, Ov85677.g1.t1
OG0000138	AT1G10110.1, AT1G27540.1, AT1G27550.1, AT1G27580.1, AT1G67160.1, AT1G69090.1, AT2G03560.1, AT2G03580.1, AT2G03610.1, AT2G04810.1, AT2G04830.1, AT2G04840.1, AT2G05970.1, AT2G14290.1, AT2G14500.1, AT2G24080.1, AT2G33190.1, AT2G33200.1, AT3G03726.1, AT3G03730.1, AT3G22333.1, AT3G22337.1, AT3G22345.1, AT4G10820.1, AT4G12810.1, AT4G12820.1, AT4G14165.1, AT4G17565.1, AT4G22035.1, AT4G22060.1, AT4G22165…	---	---	---	---	---	---
OG0000139	AT1G24485.3, AT3G46240.1, AT3G46260.1, AT3G46270.2, AT3G46280.1	---	Ob1863.g1.t1, Ob364631.g1.t1, Ob367446.g1.t1, Ob373146.g1.t1, Ob381293.g2.t1, Ob381293.g4.t1, Ob381293.g5.t1, Ob383263.g70.t1, Ob383263.g71.t1, Ob383263.g73.t1, Ob383263.g74.t1, Ob383263.g77.t1, Ob383332.g96.t1, Ob450700.g1.t1, Ob470.g5.t1, Ob507.g106.t1, Ob565.g74.t1	Om190.g342.t1, Om190.g343.t1, Om190.g344.t1, Om190.g346.t1, Om190.g347.t1, Om190.g348.t1, Om190.g350.t1, Om190.g361.t1, Om277.g4.t1	Ro1030.g1016.t1	Tg14g04620.t1, Tg14g04630.t1, Tg18g05660.t1	Ov110646.g2.t1, Ov489.g28.t1, Ov948.g70.t1, Ov948.g71.t1_948.g72.t1
OG0000140	AT1G55130.1, AT2G24170.1, AT3G13772.1, AT5G10840.1, AT5G25100.2	---	Ob1642.g19.t1, Ob362023.g2.t1, Ob382048.g16.t1, Ob382563.g10.t1, Ob383637.g5.t1, Ob488.g10.t1, Ob692.g4.t1, Ob957.g7.t1	Om206.g22.t1, Om273.g93.t1, Om275.g52.t1, Om278.g241.t1, Om79403.g1.t1	Ro1017.g289.t1, Ro1066.g16.t1, Ro1179.g66.t1, Ro1810.g5.t1, Ro1876.g3.t1, Ro1992.g24.t1, Ro2255.g1.t1, Ro284063.g4.t1, Ro389975.g1.t1, Ro514409.g1.t1, Ro514410.g2.t1	Tg01g08160.t1, Tg02g02000.t1, Tg10g15000.t1, Tg11g01210.t1, Tg16g02140.t1	Ov108163.g3.t1, Ov124523.g7.t1, Ov262.g16.t1, Ov263.g119.t1, Ov551.g71.t1
OG0000141	AT1G66950.1, AT2G36380.1	---	Ob1177.g71.t1, Ob1947.g41.t1, Ob380390.g15.t1, Ob382921.g1.t1, Ob383294.g2.t1, Ob384119.g121.t1, Ob384900.g61.t1, Ob504.g56.t1	Om196.g118.t1, Om196.g206.t1, Om199.g332.t1, Om260.g62.t1, Om95023.g39.t1	Ro1026.g48.t1, Ro1030.g118.t1, Ro1049.g286.t1, Ro1153.g829.t1, Ro1153.g899.t1, Ro1816.g9.t1, Ro388782.g9.t1, Ro390036.g2.t1, Ro390036.g3.t1, Ro394341.g6.t1	Tg07g02420.t1, Tg12g01510.t1, Tg12g01550.t1, Tg12g03380.t3, Tg13g10010.t4, Tg13g10020.t1, Tg14g02610.t4, Tg18g10930.t2	Ov1090.g25.t1, Ov121277.g2.t1, Ov205281.g3.t1, Ov337.g9.t1, Ov507.g155.t1, Ov507.g70.t1
OG0000142	AT2G20340.1, AT4G28680.5	---	Ob308.g115.t1, Ob382305.g5.t1, Ob382902.g1.t1, Ob385835.g48.t1, Ob385835.g49.t1, Ob440458.g1.t1, Ob440459.g1.t1, Ob446734.g2.t1, Ob446737.g2.t1, Ob681.g96.t1, Ob683.g30.t1, Ob683.g39.t1	Om123820.g1.t1, Om125941.g1.t1.2.5db0b722, Om213.g62.t1, Om213.g63.t1, Om263.g82.t1, Om263.g84.t1, Om263.g87.t1, Om401.g45.t1	Ro1030.g289.t1, Ro1082.g7.t1, Ro1239.g44.t1.2.5db21160, Ro1331.g306.t1, Ro2373.g2.t1, Ro821.g576.t1, Ro821.g577.t1	Tg02g18400.t1, Tg14g10480.t4, Tg17g00940.t1, Tg17g00950.t1	Ov230.g33.t1, Ov230.g34.t1, Ov300.g9.t1, Ov913.g85.t1, Ov913.g87.t1, Ov951.g43.t1
OG0000143	AT3G27880.1, AT5G62770.1	---	Ob1274.g10.t1, Ob1884.g55.t1, Ob343742.g3.t1, Ob371266.g1.t1, Ob374178.g2.t1, Ob381931.g12.t1, Ob382110.g37.t1, Ob382644.g8.t1, Ob383283.g24.t1, Ob468.g10.t1, Ob486.g3.t1, Ob569.g71.t1, Ob653.g5.t1, Ob690.g161.t1, Ob750.g67.t1	Om151835.g1.t1, Om151836.g1.t1, Om175.g140.t1, Om191.g250.t1, Om96093.g75.t1, Om96093.g80.t1	Ro1147.g89.t1, Ro1197.g25.t1, Ro1416.g124.t1, Ro1591.g243.t1, Ro2517.g15.t1, Ro811.g462.t1	Tg09g14260.t1, Tg10g03730.t1, Tg15g01360.t1, Tg16g11830.t1	Ov119317.g3.t1, Ov123974.g10.t1, Ov123974.g2.t1, Ov123974.g8.t1, Ov397.g155.t1, Ov936.g18.t1
OG0000144	AT5G04885.2, AT5G20940.1, AT5G20950.3	---	Ob1623.g8.t1.1.5db1518e, Ob1869.g95.t1, Ob373.g113.t1, Ob377.g66.t1, Ob377402.g2.t1, Ob385334.g72.t1, Ob517.g145.t1, Ob860.g2.t1	Om173.g245.t1, Om179.g214.t1, Om91346.g5.t1, Om95460.g17.t1, Om95677.g48.t1	Ro1030.g53.t1.1.5db21122, Ro1153.g998.t1, Ro1153.g999.t1, Ro1193.g23.t1, Ro1226.g46.t1, Ro1871.g11.t1, Ro2498.g4.t1, Ro371556.g2.t1	Tg01g14220.t1, Tg01g18710.t1, Tg05g07370.t1, Tg06g09250.t1, Tg13g00440.t1, Tg13g08690.t1, Tg13g08700.t1, Tg14g01490.t1, TgUn028g00010.t1	Ov123016.g6.t1, Ov125801.g2.t1, Ov256.g147.t1, Ov507.g487.t1, Ov584.g67.t1, Ov585.g13.t1
OG0000145	---	---	Ob1176.g87.t1, Ob1535.g18.t1, Ob1886.g168.t1, Ob1953.g21.t1, Ob363204.g1.t1, Ob384757.g9.t1, Ob539276.g2.t1, Ob539276.g3.t1, Ob539277.g2.t1, Ob539277.g3.t1, Ob546.g123.t1, Ob654.g47.t1, Ob654.g48.t1, Ob703.g42.t1, Ob703.g43.t1, Ob703.g44.t1, Ob703.g45.t1, Ob703.g49.t1, Ob703.g50.t1, Ob703.g51.t1, Ob703.g53.t1, Ob703.g55.t1, Ob703.g56.t1, Ob703.g57.t1, Ob703.g59.t1, Ob703.g60.t1, Ob703.g63.t1, Ob7…	Om214.g220.t1	---	Tg04g10040.t1, Tg04g14130.t1, Tg04g14260.t1, Tg04g15150.t1, Tg04g15680.t1, Tg15g00090.t1	---
OG0000146	---	---	Ob380748.g22.t1	Om175.g342.t1, Om67490.g1.t1, Om70559.g1.t1, Om87083.g1.t1, Om88755.g1.t1, Om88755.g2.t1, Om88755.g4.t1, Om95664.g112.t1, Om95664.g47.t1, Om95664.g48.t1, Om95664.g51.t1, Om95664.g56.t1	Ro268041.g2.t1, Ro348108.g3.t1, Ro380754.g1.t1, Ro380754.g3.t1, Ro380754.g6.t1, Ro380754.g8.t1	Tg01g03270.t1, Tg01g03530.t1, Tg06g06460.t1	Ov104055.g4.t1, Ov104771.g3.t1, Ov109145.g1.t1, Ov109145.g2.t1, Ov109145.g3.t1, Ov113240.g2.t1, Ov114733.g2.t1, Ov115134.g1.t1, Ov116961.g1.t1, Ov120862.g2.t1, Ov123524.g12.t1, Ov123524.g4.t1, Ov125763.g4.t1, Ov127198.g2.t1.1.5db0b4d9, Ov98982.g1.t1, Ov998.g1.t1, Ov998.g48.t1
OG0000147	---	---	Ob1784.g10.t1, Ob383069.g18.t1	Om210.g269.t1, Om508.g3.t1, Om508.g5.t1, Om77768.g3.t1, Om78816.g2.t1, Om79483.g4.t1, Om80824.g1.t1, Om83037.g1.t1, Om83147.g5.t1, Om84705.g3.t1, Om85840.g5.t1, Om85840.g6.t1, Om87929.g2.t1, Om90669.g1.t1, Om90799.g3.t1, Om91016.g7.t1, Om91740.g2.t1, Om91740.g6.t1, Om92108.g2.t1, Om92108.g6.t1, Om92643.g3.t1, Om92643.g8.t1, Om95098.g10.t1	Ro1953.g151.t1	Tg02g13970.t1, Tg12g01250.t1, Tg12g01260.t1	Ov104259.g1.t1, Ov123329.g20.t1, Ov123329.g26.t1, Ov123329.g4.t1, Ov124012.g3.t1, Ov124012.g5.t1, Ov78745.g3.t1, Ov849.g73.t1, Ov89607.g1.t1, Ov89607.g6.t1
OG0000148	---	---	---	---	Ro1027.g114.t1, Ro1086.g19.t1, Ro1098.g48.t1, Ro1105.g38.t1, Ro1130.g1.t1, Ro1168.g15.t1, Ro1173.g16.t1, Ro1239.g14.t1, Ro1323.g77.t1, Ro1336.g53.t1, Ro1351.g35.t1, Ro1432.g58.t1, Ro1551.g5.t1, Ro1768.g41.t1, Ro1939.g1.t1, Ro2040.g63.t1, Ro2059.g28.t1, Ro2059.g78.t1, Ro2118.g19.t1, Ro2413.g10.t1, Ro2413.g9.t1, Ro2451.g10.t1, Ro2599.g2.t1, Ro2645.g3.t1, Ro333758.g2.t1, Ro347441.g1.t1, Ro350631.g1.…	Tg04g05290.t1, Tg04g05390.t1, TgUn678g00030.t1	---
OG0000149	AT1G19910.1, AT2G16510.1, AT4G34720.1, AT4G38920.1	---	Ob1227.g2.t1, Ob1560.g41.t1, Ob1949.g31.t1, Ob1970.g11.t1, Ob376637.g2.t1, Ob383169.g25.t1, Ob383788.g73.t1, Ob384097.g4.t1, Ob385708.g20.t1, Ob506.g173.t1, Ob521.g32.t1, Ob685.g63.t1, Ob715.g23.t1, Ob790.g18.t1	Om194.g67.t1, Om203.g91.t1	Ro1014.g21.t1, Ro1153.g512.t1, Ro1267.g26.t1, Ro2144.g24.t1, Ro2413.g2.t1, Ro2419.g157.t1, Ro345523.g2.t1, Ro391273.g8.t1	Tg03g03180.t1, Tg08g16780.t1, Tg12g15510.t1, Tg18g03740.t1, TgUn187g00060.t1, TgUn829g00050.t1	Ov125883.g272.t1, Ov402.g151.t1, Ov507.g464.t1, Ov961.g28.t1
OG0000150	AT2G21770.1, AT4G39350.1, AT5G09870.1, AT5G64740.1	---	Ob1242.g18.t1.2.5db15161, Ob1445.g1.t1, Ob1873.g61.t1, Ob1958.g45.t1, Ob382142.g24.t1, Ob384195.g61.t1, Ob452.g152.t1, Ob523.g233.t1, Ob541.g95.t1, Ob709.g14.t1, Ob973.g17.t1	Om114948.g1.t1, Om114951.g1.t1, Om67362.g1.t1, Om95522.g114.t1, Om96108.g16.t1	Ro1014.g72.t1, Ro1028.g72.t1, Ro1042.g130.t1, Ro1524.g14.t1, Ro2061.g4.t1, Ro2620.g35.t1, Ro361123.g1.t1, Ro388908.g2.t1	Tg03g05390.t1, Tg03g06260.t1, Tg09g11940.t2, Tg16g13810.t1, TgUn658g00020.t1	Ov123416.g1.t1, Ov123928.g1.t1, Ov334.g26.t1, Ov572.g36.t1, Ov935.g15.t1
OG0000151	AT2G40890.1	---	Ob1972.g62.t1, Ob1972.g71.t1, Ob1972.g72.t1, Ob1983.g41.t1, Ob359536.g3.t1, Ob382524.g6.t1, Ob383631.g19.t1, Ob384065.g17.t1, Ob385120.g13.t1, Ob385120.g14.t1, Ob745.g54.t1, Ob748.g125.t1	Om267.g83.t1, Om95282.g36.t1, Om96089.g174.t1, Om96089.g176.t1, Om96110.g19.t1	Ro1024.g38.t1, Ro1024.g39.t1, Ro222090.g1.t1, Ro2530.g35.t1, Ro333222.g2.t1, Ro355759.g1.t1, Ro370784.g1.t1, Ro585161.g6.t1, Ro585162.g6.t1, Ro585163.g1.t1, Ro585164.g1.t1	Tg05g13110.t1, Tg06g09000.t1, Tg13g13940.t1	Ov1009.g3.t1, Ov114313.g2.t1, Ov124621.g2.t1, Ov585.g46.t1, Ov585.g47.t1, Ov585.g50.t1
OG0000152	AT3G53010.1	---	Ob1923.g6.t1, Ob1923.g9.t1, Ob383166.g5.t1, Ob384228.g4.t1, Ob384228.g5.t1, Ob384932.g20.t1, Ob384932.g21.t1, Ob385591.g13.t1, Ob995.g1.t1	Om266.g48.t1, Om472.g3.t1	Ro1443.g79.t1, Ro1443.g80.t1, Ro313893.g2.t1, Ro378049.g1.t1, Ro378049.g2.t1, Ro385673.g1.t1, Ro389140.g1.t1, Ro389631.g28.t1, Ro830.g460.t1	Tg03g18230.t1, Tg03g18240.t1, Tg03g18250.t2, Tg05g12630.t1, Tg11g12560.t1, Tg17g08960.t1, Tg17g08970.t1, TgUn044g00020.t1, TgUn044g00030.t1, TgUn044g00040.t1, TgUn115g00010.t1, TgUn115g00020.t1	Ov116366.g3.t1, Ov120133.g5.t1, Ov124463.g27.t1, Ov125437.g6.t1, Ov826.g179.t1
OG0000153	---	---	Ob1869.g10.t1, Ob1869.g11.t1, Ob1869.g12.t1, Ob1869.g8.t1, Ob366548.g2.t1, Ob369339.g1.t1, Ob377589.g20.t1, Ob378046.g16.t1, Ob378046.g7.t1, Ob379497.g20.t1, Ob380748.g1.t1, Ob380748.g11.t1, Ob380748.g12.t1, Ob380748.g14.t1, Ob380748.g2.t1, Ob380748.g24.t1, Ob380748.g26.t1, Ob380748.g8.t1, Ob382287.g37.t1, Ob383850.g11.t1, Ob383850.g17.t1, Ob383850.g29.t1.1.5db15355, Ob384278.g8.t1, Ob384456.g3.t…	---	---	---	---
OG0000154	---	---	Ob1295.g2.t1, Ob1972.g105.t1, Ob1972.g9.t1, Ob1979.g11.t1, Ob316060.g3.t1, Ob334498.g3.t1, Ob347928.g1.t1, Ob355043.g2.t1, Ob357630.g1.t1, Ob357685.g4.t1, Ob357801.g2.t1, Ob363703.g2.t1, Ob365443.g2.t1, Ob367258.g2.t1, Ob370294.g5.t1, Ob371457.g1.t1, Ob376318.g3.t1, Ob378865.g2.t1, Ob379186.g9.t1, Ob380513.g29.t1, Ob380519.g4.t1, Ob381707.g1.t1, Ob382758.g67.t1, Ob382836.g12.t1, Ob382864.g52.t1, …	---	---	---	---
OG0000155	---	---	Ob354974.g1.t1, Ob380028.g1.t1, Ob383068.g7.t1, Ob384229.g13.t1, Ob384397.g3.t1, Ob384478.g27.t1, Ob538.g142.t1, Ob547.g139.t1, Ob547.g49.t1, Ob693.g107.t1, Ob693.g54.t1, Ob757.g308.t1, Ob757.g309.t1	Om205.g45.t1, Om205.g49.t1, Om81812.g1.t1, Om81812.g2.t1, Om93870.g4.t1, Om95602.g8.t1	Ro1046.g108.t1, Ro1235.g100.t1, Ro1235.g85.t1, Ro1235.g97.t1, Ro1235.g98.t1, Ro265080.g1.t1, Ro375314.g1.t1	Tg01g01020.t1, Tg02g18940.t1, Tg13g15630.t1, Tg17g00580.t1, Tg17g00590.t1	Ov266.g11.t1, Ov266.g12.t1, Ov398.g12.t1, Ov844.g45.t1, Ov844.g49.t1, Ov88006.g1.t1, Ov97948.g2.t1
OG0000156	---	---	Ob1701.g127.t1, Ob1701.g130.t1, Ob313027.g2.t1, Ob349594.g3.t1, Ob369292.g1.t1, Ob454.g175.t1, Ob454.g176.t1, Ob551466.g4.t1, Ob551466.g6.t1, Ob551467.g4.t1, Ob551467.g6.t1, Ob556.g22.t1, Ob556.g23.t1	Om201.g46.t1, Om201.g48.t1, Om201.g50.t1, Om201.g51.t1, Om201.g53.t1, Om201.g54.t1, Om201.g59.t1	Ro1437.g41.t1, Ro1437.g42.t1, Ro1437.g47.t1, Ro1437.g48.t1, Ro350404.g1.t1, Ro350404.g2.t1, Ro350404.g3.t1, Ro350786.g1.t1, Ro392720.g1.t1, Ro392720.g2.t1	---	Ov110348.g3.t1, Ov1112.g20.t1, Ov1112.g21.t1, Ov1112.g24.t1, Ov1112.g25.t1, Ov1112.g27.t1, Ov114264.g1.t1, Ov265.g42.t1
OG0000157	---	---	Ob1978.g102.t1, Ob353255.g1.t1, Ob380515.g14.t1, Ob382181.g39.t1, Ob382496.g13.t1, Ob382614.g30.t1, Ob382614.g35.t1, Ob382614.g40.t1, Ob382655.g34.t1, Ob383013.g13.t1, Ob383539.g32.t1, Ob383539.g77.t1, Ob384052.g16.t1, Ob384052.g39.t1, Ob384917.g11.t1, Ob384917.g80.t1, Ob385358.g3.t1, Ob385362.g2.t1, Ob386072.g108.t1, Ob386072.g121.t1, Ob386072.g127.t1, Ob416423.g1.t1, Ob416424.g1.t1, Ob449.g17.t…	Om204.g34.t1, Om95413.g4.t1	Ro1312.g15.t1, Ro2615.g16.t1, Ro337516.g1.t1, Ro392543.g2.t1	Tg04g10720.t1, Tg04g15410.t1, Tg08g05350.t1	Ov345.g2.t1
OG0000158	---	---	Ob1968.g37.t1, Ob1986.g11.t1, Ob228048.g1.t1, Ob318730.g1.t1, Ob357939.g2.t1, Ob359234.g3.t1, Ob362142.g1.t1, Ob372361.g7.t1, Ob376424.g7.t1, Ob378.g18.t1, Ob381379.g35.t1, Ob381442.g1.t1, Ob381783.g10.t1, Ob381829.g30.t1, Ob381845.g40.t1, Ob381967.g1.t1, Ob382720.g55.t1, Ob382764.g46.t1, Ob382946.g15.t1, Ob383525.g103.t1, Ob383528.g25.t1, Ob383637.g66.t1, Ob383838.g116.t1, Ob384633.g61.t1, Ob385…	---	---	---	---
OG0000159	---	---	Ob384354.g1.t1, Ob385229.g21.t1, Ob385229.g27.t1, Ob385229.g31.t1, Ob499.g126.t1, Ob499.g127.t1, Ob993.g15.t1, Ob993.g21.t1	Om81956.g2.t1, Om92096.g4.t1, Om95615.g17.t1.3.5db0b832, Om95615.g82.t1, Om98382.g2.t1, Om98383.g2.t1, Om98388.g2.t1, Om98389.g2.t1	Ro1532.g3.t1, Ro1920.g6.t1, Ro1920.g8.t1, Ro2918.g2.t1, Ro2918.g6.t1, Ro344848.g1.t1, Ro344848.g2.t1, Ro383044.g2.t1	Tg03g10300.t1, Tg03g10920.t1, Tg03g11080.t1, Tg03g11270.t1	Ov108180.g2.t1, Ov113375.g4.t1, Ov113375.g9.t1, Ov113701.g2.t1, Ov121196.g1.t1, Ov122873.g6.t1, Ov123941.g4.t1, Ov126471.g2.t1, Ov126747.g5.t1, Ov706.g11.t1
OG0000160	---	---	Ob384209.g54.t1, Ob386050.g120.t1, Ob386050.g126.t1, Ob503.g42.t1, Ob503.g48.t1	Om120.g705.t1, Om120.g740.t1, Om120.g741.t1, Om120.g742.t1, Om256.g80.t1, Om94822.g4.t1, Om95052.g2.t1, Om95052.g5.t1	---	Tg03g10440.t1, Tg09g11270.t1	Ov110795.g3.t1, Ov113268.g2.t1, Ov118029.g1.t1, Ov125806.g2.t1, Ov126552.g5.t1, Ov148536.g5.t1, Ov148536.g7.t1, Ov148537.g3.t1, Ov148537.g5.t1, Ov458.g187.t1, Ov458.g188.t1, Ov458.g222.t1, Ov458.g223.t1, Ov458.g224.t1, Ov458.g226.t1, Ov458.g227.t1, Ov458.g229.t1, Ov458.g230.t1, Ov458.g231.t1, Ov458.g233.t1, Ov458.g234.t1, Ov458.g235.t1, Ov554.g3.t1
OG0000161	AT1G05540.1, AT1G05550.3, AT1G30160.2, AT1G30170.1, AT1G68960.1, AT2G45930.1, AT2G45940.2, AT3G25200.1, AT3G43170.1, AT3G43970.1, AT4G13680.1, AT4G14260.1, AT4G16080.1, AT4G16090.1, AT4G25920.1, AT4G25930.1, AT5G03390.1, AT5G46130.1, AT5G46140.1, AT5G52930.1, AT5G52940.1, AT5G53230.1, AT5G53240.1, AT5G53780.1, AT5G53790.1, AT5G54320.1, AT5G54330.1, AT5G54420.1, AT5G54450.1, AT5G54550.1, AT5G54560…	---	---	---	---	---	---
OG0000162	AT1G17170.1, AT1G17180.1, AT1G78360.1, AT1G78370.1, AT1G78380.1	---	Ob1701.g203.t1, Ob1782.g20.t1, Ob385855.g56.t1	Om201.g149.t1, Om201.g156.t1, Om201.g157.t1, Om201.g158.t1, Om95254.g31.t1	Ro2515.g10.t1, Ro2515.g11.t1, Ro2515.g13.t1, Ro2515.g14.t1, Ro2515.g5.t1, Ro2515.g6.t1, Ro370278.g1.t1	Tg13g05430.t1, Tg17g10440.t1, Tg17g10590.t1, Tg17g10620.t1, Tg17g10650.t1, Tg17g10660.t1, Tg17g10670.t1, TgUn313g00060.t1, TgUn313g00070.t1, TgUn617g00040.t1, TgUn617g00050.t1, TgUn617g00060.t1	Ov264.g416.t1, Ov273.g216.t1, Ov273.g217.t1, Ov273.g218.t1, Ov273.g224.t1
OG0000163	AT2G28305.1, AT2G35990.1, AT2G37210.2, AT3G53450.1, AT5G06300.1	---	Ob1534.g9.t1, Ob1560.g24.t1, Ob355810.g2.t1, Ob360570.g1.t1, Ob382430.g15.t1, Ob383169.g5.t1, Ob383788.g51.t1, Ob384216.g30.t1, Ob447.g93.t1, Ob456.g96.t1, Ob521.g13.t1, Ob538051.g1.t1	Om199.g203.t1, Om203.g104.t1, Om497.g35.t1, Om553.g52.t1	Ro1152.g20.t1, Ro1373.g32.t1, Ro2587.g9.t1, Ro2727.g30.t1.2.5db21221, Ro341045.g3.t1, Ro383959.g1.t1, Ro390104.g2.t1	Tg01g15550.t2, Tg01g18320.t1, Tg02g00570.t2, Tg03g03400.t1, Tg18g03610.t2	Ov247.g235.t1, Ov256.g267.t1, Ov402.g136.t1, Ov743.g11.t1.1.5db0b543
OG0000164	AT2G31620.1, AT3G21900.2, AT3G21910.1, AT3G21920.2, AT3G21930.1, AT3G21940.1, AT3G21945.1, AT3G21960.1, AT3G21970.1, AT3G21980.1, AT3G21990.1, AT3G22000.1, AT3G22010.1, AT3G22020.1, AT3G22030.1, AT3G22040.1, AT3G22050.1, AT3G22053.1, AT3G22057.1, AT3G29040.1, AT3G29050.2, AT3G58310.1, AT4G20530.1, AT4G20540.1, AT4G20550.1, AT4G20560.1, AT4G20570.1, AT4G20580.1, AT4G20590.1, AT4G20600.1, AT4G20610…	---	---	---	---	---	---
OG0000165	---	sp|O48935|TPSBF_MENPI, sp|Q49SP7|TPSCS_POGCB, sp|Q5SBP5|GCS1_OCIBA, sp|Q5W283|TPSCM_MENPI	Ob1032.g30.t1, Ob1032.g38.t1, Ob1072.g1.t1, Ob1175.g12.t1, Ob1437.g14.t1, Ob1841.g2.t1, Ob344904.g5.t1, Ob382496.g2.t1, Ob383220.g17.t1, Ob383220.g22.t1, Ob383220.g3.t1, Ob383373.g14.t1, Ob383373.g15.t1, Ob383818.g20.t1, Ob383818.g22.t1, Ob383818.g28.t1, Ob385713.g1.t1	Om271.g20.t1, Om271.g22.t1, Om94343.g1.t1	Ro1019.g16.t1, Ro2615.g1.t1, Ro2615.g3.t1, Ro2796.g16.t1, Ro382814.g15.t1	Tg04g10130.t1, Tg04g10140.t1, Tg04g10200.t1, Tg04g10250.t1, Tg04g10290.t4, Tg18g10980.t1	Ov111449.g1.t1, Ov125018.g25.t1
OG0000166	---	---	Ob1445.g33.t1, Ob1661.g4.t1, Ob304262.g1.t1, Ob308.g10.t1, Ob362138.g2.t1, Ob371205.g6.t1, Ob375236.g14.t1, Ob380.g76.t1, Ob380390.g28.t1, Ob380820.g13.t1, Ob380952.g15.t1, Ob381302.g16.t1, Ob381677.g75.t1, Ob381987.g3.t1, Ob382389.g31.t1, Ob382752.g4.t1, Ob383443.g21.t1, Ob383788.g67.t1, Ob384250.g116.t1, Ob384399.g12.t1, Ob384557.g8.t1, Ob385334.g24.t1, Ob385693.g82.t1, Ob385938.g192.t1, Ob4105…	---	---	---	---
OG0000167	---	---	Ob338898.g3.t1	Om214.g10.t1, Om214.g11.t1, Om214.g41.t1, Om214.g42.t1, Om214.g90.t1, Om254.g22.t1, Om90682.g3.t1, Om91079.g1.t1, Om92670.g3.t1, Om92670.g4.t1, Om94344.g20.t1, Om94344.g21.t1, Om94344.g22.t1, Om94344.g24.t1, Om94344.g26.t1, Om95755.g2.t1, Om95755.g4.t1, Om95755.g5.t1, Om95755.g6.t1, Om95755.g7.t1, Om95755.g8.t1, Om96108.g5.t1	Ro2410.g53.t1	---	Ov125426.g2.t1, Ov125426.g3.t1, Ov125426.g5.t1, Ov125426.g7.t1, Ov125437.g42.t1, Ov125437.g43.t1, Ov125437.g86.t1, Ov127237.g1.t1, Ov127237.g2.t1, Ov127237.g4.t1, Ov269.g2.t1, Ov269.g3.t1, Ov935.g7.t1
OG0000168	---	---	Ob1561.g9.t1, Ob274806.g4.t1, Ob337603.g4.t1	Om272.g204.t1, Om91133.g3.t1.2.5db0b7f8	Ro384372.g3.t1	Tg04g14340.t1, Tg06g18110.t5, Tg06g18120.t1, Tg06g18130.t1, Tg10g00210.t1, Tg10g00230.t1, Tg10g03980.t1, Tg10g12810.t1, Tg10g15010.t1, Tg10g15610.t1, Tg10g15620.t1, Tg10g15630.t1, Tg10g15650.t1, Tg10g15660.t1, Tg10g15670.t1, Tg10g15690.t1, Tg10g15710.t1, Tg10g15730.t1, Tg10g15740.t1, Tg10g15760.t1, Tg10g15890.t1, Tg10g15940.t1, Tg11g04360.t1, Tg12g10050.t1, TgUn038g00010.t1, TgUn089g00020.t1, TgU…	Ov124690.g22.t1
OG0000169	---	---	Ob380191.g32.t1, Ob380927.g1.t1, Ob384917.g57.t1, Ob384917.g72.t1, Ob385316.g59.t1, Ob385763.g16.t1, Ob385763.g17.t1, Ob385763.g18.t1, Ob386072.g25.t1, Ob740.g77.t1, Ob740.g78.t1, Ob740.g79.t1	Om214.g166.t1, Om214.g167.t1, Om214.g168.t1, Om214.g169.t1, Om214.g170.t1, Om214.g171.t1, Om214.g172.t1	Ro1243.g73.t1, Ro1243.g74.t1, Ro1243.g78.t1, Ro2417.g95.t1, Ro2743.g11.t1	Tg03g13140.t1, Tg03g13150.t1, Tg03g13160.t1, Tg03g13170.t1, Tg03g13180.t1	Ov269.g167.t1, Ov269.g168.t1, Ov269.g169.t1, Ov269.g171.t1, Ov269.g172.t1, Ov269.g174.t1, Ov269.g175.t1, Ov269.g176.t1
OG0000170	---	---	---	Om120.g542.t1, Om197.g39.t1, Om214.g269.t1, Om254.g50.t1, Om261.g169.t1, Om265.g74.t1, Om298.g19.t1, Om363.g31.t1, Om408.g5.t1, Om494.g38.t1, Om52897.g2.t1, Om587.g144.t1, Om587.g229.t1, Om73541.g2.t1, Om78553.g1.t1, Om88217.g2.t1, Om89957.g3.t1, Om91076.g3.t1, Om93518.g3.t1, Om94784.g11.t1, Om94827.g24.t1, Om94932.g20.t1, Om95060.g3.t1, Om95160.g56.t1, Om95223.g68.t1, Om95232.g10.t1, Om95232.g24…	---	Tg03g07330.t1	---
OG0000171	---	---	---	Om199.g104.t1, Om199.g65.t1, Om200.g273.t1, Om216.g1.t1, Om216.g2.t1, Om486.g2.t1, Om81747.g1.t1, Om81747.g3.t1, Om81747.g6.t1, Om90832.g2.t1, Om91122.g5.t1, Om91122.g6.t1, Om94921.g2.t1, Om95921.g3.t1, Om95921.g4.t1	---	Tg09g01430.t1, Tg09g02810.t1, Tg09g02830.t1, Tg09g02840.t1, Tg09g08030.t1, Tg09g08180.t1, Tg09g13700.t1, Tg09g14560.t1, Tg10g17080.t1	Ov1133.g31.t1, Ov118533.g1.t1, Ov124565.g2.t1, Ov126179.g6.t1, Ov126179.g7.t1, Ov126632.g2.t1, Ov127504.g1.t1, Ov247.g197.t1, Ov247.g93.t1, Ov273.g113.t1, Ov539.g16.t1, Ov71087.g4.t1, Ov763.g16.t1
OG0000172	AT1G32180.1, AT2G33100.1, AT3G03050.1, AT4G38190.1, AT5G16910.1	---	Ob1326.g37.t1, Ob228235.g1.t1, Ob382847.g24.t1, Ob383238.g37.t1, Ob385346.g75.t1, Ob684.g9.t1, Ob704.g14.t1	Om120.g736.t1, Om171.g16.t1, Om201.g266.t1, Om551.g3.t1, Om95625.g30.t1	Ro1101.g34.t1, Ro1953.g177.t1, Ro2055.g36.t1.1.5db211d4, Ro2085.g39.t1, Ro2165.g15.t1.1.5db211e2, Ro348194.g2.t1, Ro375209.g2.t1, Ro388936.g1.t1.1.5db21263	Tg04g11130.t1, Tg06g17020.t2, Tg11g06960.t3, Tg12g00290.t1, Tg15g05850.t1, TgUn639g00010.t1	Ov1122.g55.t1, Ov127164.g1.t1, Ov273.g117.t1, Ov458.g219.t1, Ov526.g2.t1
OG0000173	AT1G33790.2, AT1G52000.1, AT1G52030.1, AT1G52040.1, AT1G52050.1, AT1G52060.1, AT1G52070.1, AT1G52100.1, AT1G52110.1, AT1G52120.1, AT1G52130.1, AT1G57570.1, AT1G58160.1, AT1G60095.1, AT1G60110.2, AT1G60130.1, AT1G61230.1, AT2G25980.1, AT2G39310.1, AT2G39330.2, AT3G16420.1, AT3G16430.1, AT3G16440.2, AT3G16450.1, AT3G16460.1, AT3G16470.1, AT3G21380.1, AT5G28520.1, AT5G35940.1, AT5G35950.1, AT5G38540…	---	---	---	---	---	---
OG0000174	AT1G64040.1, AT2G29400.1, AT2G39840.1, AT3G46820.1, AT4G11240.1, AT5G43380.1, AT5G59160.1	---	Ob1807.g17.t1, Ob1957.g24.t1, Ob381777.g23.t1, Ob383696.g68.t1, Ob383864.g38.t1, Ob384983.g209.t1, Ob385610.g65.t1, Ob565.g46.t1	Om190.g265.t1, Om274.g242.t1, Om274.g243.t1, Om94844.g36.t1	Ro1030.g987.t1.2.5db21155, Ro1049.g104.t1_1049.g105.t1, Ro1666.g8.t1, Ro2428.g8.t1.1.5db21200, Ro2526.g39.t1, Ro361610.g1.t1	Tg04g07590.t1, Tg07g04120.t1, Tg14g07730.t4, Tg18g06220.t1, TgUn387g00040.t2, TgUn644g00040.t1	Ov304.g254.t1, Ov304.g255.t1, Ov416.g3.t1, Ov723.g1.t1, Ov948.g3.t1.2.5db0b56d
OG0000175	AT5G50790.1	---	Ob383245.g77.t1, Ob383245.g78.t1, Ob383245.g82.t1, Ob383303.g26.t1, Ob383303.g36.t1, Ob383528.g64.t1, Ob384395.g2.t1, Ob384395.g3.t1, Ob384395.g7.t1, Ob384858.g90.t1, Ob384858.g93.t1, Ob384858.g95.t1, Ob549.g66.t1, Ob549.g67.t1, Ob549.g70.t1	Om581.g111.t1, Om581.g117.t1, Om95224.g18.t1, Om95224.g22.t1	Ro1434.g7.t1, Ro1434.g9.t1, Ro2145.g26.t1, Ro2145.g29.t1, Ro2527.g67.t1, Ro2527.g74.t1, Ro346622.g2.t1, Ro364717.g3.t1, Ro369615.g1.t1	Tg10g07680.t1, Tg10g07700.t1, Tg16g09050.t1	Ov1031.g14.t1, Ov1031.g2.t1, Ov1031.g8.t1, Ov712.g1.t1
OG0000176	---	---	Ob1176.g104.t1, Ob1176.g105.t1, Ob1176.g108.t1, Ob1176.g111.t1, Ob1274.g6.t1, Ob1276.g10.t1, Ob1276.g13.t1, Ob1276.g9.t1, Ob1908.g51.t1, Ob380110.g1.t1, Ob380110.g3.t1, Ob380110.g5.t1, Ob380110.g6.t1, Ob380191.g22.t1, Ob380191.g25.t1, Ob380191.g27.t1, Ob381931.g6.t1, Ob382285.g5.t1, Ob382794.g44.t1, Ob383443.g31.t1, Ob383637.g32.t1, Ob384653.g3.t1, Ob384868.g2.t1, Ob384868.g3.t1, Ob385316.g78.t1,…	---	---	---	---
OG0000177	---	---	Ob1734.g2.t1, Ob375542.g4.t1, Ob379.g47.t1, Ob379.g49.t1, Ob379.g52.t1, Ob385365.g25.t1, Ob385803.g53.t1, Ob502149.g1.t1, Ob502150.g1.t1, Ob714.g72.t1, Ob935.g90.t1	Om173.g349.t1, Om463.g27.t1, Om463.g29.t1.2.5db0b7c6, Om463.g31.t1	Ro1153.g594.t1, Ro2419.g90.t1, Ro2762.g3.t1, Ro2762.g4.t1, Ro2762.g6.t1, Ro830.g119.t1	Tg08g15700.t1, Tg12g13430.t1, Tg12g13440.t1, Tg12g13450.t1, Tg12g13460.t1, Tg12g13470.t1, Tg12g13480.t1, Tg12g13490.t1, Tg12g13500.t1, Tg12g13510.t1	Ov125883.g53.t1, Ov125883.g54.t1, Ov125883.g55.t1, Ov125883.g56.t1, Ov507.g377.t1
OG0000178	---	---	Ob1519.g6.t1, Ob1978.g83.t1, Ob1978.g84.t1, Ob1978.g88.t1, Ob1978.g91.t1, Ob1980.g27.t1, Ob319275.g2.t1, Ob335649.g2.t1, Ob338921.g2.t1, Ob373321.g3.t1, Ob379008.g3.t1, Ob380272.g10.t1, Ob380272.g3.t1, Ob381519.g2.t1, Ob382181.g13.t1, Ob382181.g34.t1, Ob382181.g60.t1, Ob382655.g26.t1, Ob382732.g49.t1, Ob382732.g53.t1, Ob382732.g54.t1, Ob383013.g1.t1, Ob383013.g3.t1, Ob383013.g5.t1, Ob383539.g49.t…	---	---	---	---
OG0000179	---	---	---	Om273.g49.t1, Om273.g57.t1	Ro183631.g1.t1, Ro218224.g1.t1, Ro2234.g27.t1, Ro2234.g30.t1, Ro2522.g19.t1, Ro267972.g1.t1, Ro268000.g2.t1, Ro269170.g1.t1, Ro2718.g19.t1, Ro279563.g1.t1, Ro2865.g1.t1, Ro2865.g25.t1, Ro2865.g8.t1, Ro2865.g9.t1, Ro289198.g2.t1, Ro316999.g1.t1, Ro316999.g2.t1, Ro325868.g1.t1, Ro333661.g1.t1, Ro341941.g1.t1, Ro344483.g2.t1, Ro357219.g1.t1, Ro359259.g1.t1, Ro362100.g2.t1, Ro366140.g1.t1, Ro371547.g…	---	Ov117059.g2.t1, Ov124984.g26.t1, Ov126042.g22.t1, Ov126042.g24.t1
OG0000180	---	---	---	---	Ro1016.g411.t1, Ro1153.g528.t1, Ro1284.g22.t1, Ro1313.g71.t1, Ro1782.g8.t1, Ro1896.g3.t1, Ro2158.g11.t1, Ro2197.g12.t1, Ro2595.g40.t1, Ro329982.g1.t1, Ro330081.g3.t1, Ro330227.g2.t1, Ro330887.g1.t1, Ro352058.g3.t1, Ro353989.g4.t1, Ro361471.g2.t1, Ro363010.g1.t1, Ro363394.g3.t1, Ro364464.g1.t1, Ro364734.g2.t1, Ro366892.g2.t1, Ro367142.g2.t1, Ro367597.g4.t1, Ro372100.g2.t1, Ro372868.g6.t1, Ro381127…	---	---
OG0000181	AT1G01620.1, AT2G45960.3, AT3G61430.1, AT4G00430.1, AT4G23400.1	---	Ob1362.g7.t1, Ob1791.g42.t1, Ob1791.g43.t1, Ob368048.g1.t1, Ob377888.g5.t1, Ob382966.g36.t1, Ob383969.g8.t1	Om309.g22.t1, Om436.g12.t1, Om92011.g4.t1, Om92011.g5.t1, Om93157.g5.t1, Om95343.g59.t1	Ro1044.g181.t1, Ro1980.g3.t1, Ro296907.g1.t1, Ro383393.g1.t1, Ro389705.g3.t1	Tg06g01950.t1, Tg07g04730.t1, Tg12g05500.t2, Tg16g05370.t1, Tg18g14040.t1, Tg18g15130.t2	Ov116606.g1.t1, Ov127013.g23.t1, Ov254.g18.t1, Ov254.g20.t1, Ov457.g4.t1, Ov476.g177.t1
OG0000182	AT1G22340.1, AT1G22360.1, AT1G22370.2, AT1G22380.1, AT1G22400.1, AT1G78270.1	---	Ob1079.g4.t1, Ob382790.g31.t1, Ob384284.g1.t1, Ob558.g200.t1, Ob558.g202.t1, Ob674.g5.t1	Om173.g448.t1, Om583.g69.t1, Om95297.g46.t1	Ro1443.g16.t1, Ro329076.g1.t1, Ro383102.g2.t1, Ro385931.g1.t1	Tg03g16650.t1, Tg03g16810.t1, Tg03g16820.t1, Tg08g14010.t1, Tg08g14020.t1, Tg08g14030.t1, Tg08g14040.t1, Tg08g14050.t1, Tg12g09450.t1, Tg12g09460.t1, Tg12g09470.t1	Ov507.g248.t1, Ov507.g249.t1, Ov507.g279.t1, Ov541.g8.t1, Ov826.g254.t1
OG0000183	AT1G26320.1, AT3G03080.1, AT3G59845.1, AT5G16960.1, AT5G16970.1, AT5G16980.2, AT5G16990.1, AT5G17000.1, AT5G37940.1, AT5G37980.1, AT5G38000.1	---	Ob1848.g50.t1, Ob382181.g74.t1, Ob382938.g28.t1, Ob382992.g5.t1, Ob383013.g64.t1, Ob385603.g36.t1, Ob385603.g37.t1, Ob519.g51.t1	Om401.g13.t1, Om401.g14.t1, Om401.g16.t1, Om401.g34.t1, Om95143.g114.t1, Om95143.g130.t1	Ro2684.g29.t1, Ro2684.g32.t1	Tg04g14910.t1, Tg04g14940.t1, Tg04g15100.t1, Tg08g07770.t1	Ov114889.g8.t1, Ov127600.g10.t1, Ov127600.g11.t1, Ov300.g18.t1
OG0000184	AT1G29910.1, AT1G29920.1, AT1G29930.1, AT2G34420.1, AT2G34430.1	---	Ob1583.g6.t1, Ob1982.g63.t1, Ob343803.g1.t1, Ob363773.g1.t1, Ob366057.g2.t1, Ob372765.g2.t1, Ob374773.g2.t1, Ob383838.g40.t1, Ob383838.g41.t1, Ob385492.g2.t1, Ob547.g183.t1, Ob746.g102.t1	Om263.g43.t1, Om263.g45.t1, Om263.g46.t1, Om263.g47.t1, Om263.g48.t1, Om468.g63.t1, Om468.g65.t1	Ro2390.g35.t1, Ro821.g518.t1	Tg02g17540.t1, Tg02g17550.t1, Tg13g04690.t1, Tg17g01330.t1, Tg17g01340.t1	Ov461.g41.t1, Ov913.g46.t1, Ov913.g49.t1, Ov913.g50.t1
OG0000185	AT1G50140.1, AT3G19740.1	---	Ob374126.g7.t1, Ob383279.g50.t1, Ob383279.g64.t1, Ob383772.g39.t1	Om191.g254.t1, Om96093.g101.t1, Om96093.g49.t1, Om96093.g50.t1.2.5db0b846, Om96093.g51.t1, Om96093.g86.t1, Om96093.g87.t1, Om96093.g88.t1, Om96093.g89.t1, Om96093.g90.t1, Om96093.g91.t1, Om96093.g93.t1, Om96093.g94.t1, Om96093.g95.t1, Om96093.g96.t1	Ro1021.g38.t1, Ro1021.g39.t1, Ro2135.g126.t1	Tg10g03580.t1, Tg16g11850.t1	Ov120840.g1.t1, Ov123974.g4.t1, Ov123974.g5.t1, Ov126677.g3.t1, Ov126677.g4.t1, Ov126677.g5.t1, Ov126677.g9.t1, Ov397.g159.t1, Ov946.g21.t1
OG0000186	AT1G74310.1, AT2G25140.1, AT3G45450.1, AT3G48870.1, AT4G14670.1, AT5G15450.1, AT5G50920.1, AT5G51070.1	---	Ob381676.g2.t1, Ob381676.g37.t1, Ob381676.g38.t1, Ob381676.g5.t1, Ob381676.g6.t1, Ob381931.g56.t1, Ob385074.g2.t1, Ob544.g117.t1, Ob844.g4.t1	Om177.g320.t1, Om585.g7.t1, Om89258.g1.t1.1.5db0b7f5	Ro1241.g1.t1, Ro1749.g17.t1, Ro385046.g2.t1, Ro385046.g3.t1	Tg06g16000.t1, Tg07g05920.t1, Tg10g06010.t1, Tg10g09470.t1, Tg10g09900.t5, Tg11g04330.t2, Tg11g04410.t2, Tg11g14710.t1, Tg16g09480.t1	Ov1144.g88.t1, Ov788.g1.t1
OG0000187	AT1G77690.1, AT2G21050.1, AT2G38120.1, AT5G01240.1	---	Ob1517.g4.t1, Ob1535.g8.t1, Ob383373.g57.t1.1.5db15332, Ob383528.g3.t1, Ob385708.g69.t1, Ob499.g78.t1, Ob546.g136.t1, Ob796.g15.t1, Ob796.g9.t1.1.5db15534, Ob849.g1.t1	Om179.g331.t1, Om194.g181.t1, Om199.g47.t1, Om72861.g2.t1, Om95234.g20.t1	Ro1051.g140.t1.2.5db21127, Ro1215.g8.t1, Ro2014.g7.t1, Ro2377.g9.t1, Ro2419.g176.t1, Ro2918.g67.t1	Tg01g19890.t1, Tg03g09270.t1, Tg08g17140.t1, Tg12g05530.t2, Tg13g11730.t2	Ov247.g75.t1, Ov296.g174.t1, Ov404.g71.t1, Ov507.g486.t1, Ov932.g35.t1
OG0000188	AT4G37970.1, AT4G37980.1, AT4G37990.1	---	Ob1359.g21.t1, Ob1503.g10.t1, Ob373918.g10.t1, Ob373918.g9.t1, Ob374.g44.t1, Ob381014.g13.t1, Ob381014.g15.t1, Ob382873.g11.t1, Ob384923.g14.t1, Ob384923.g16.t1, Ob384923.g18.t1, Ob384923.g19.t1, Ob384923.g20.t1, Ob570345.g2.t1, Ob570346.g2.t1, Ob754.g16.t1	Om170.g301.t1, Om203.g173.t1, Om571.g31.t1, Om571.g32.t1	Ro1034.g101.t1, Ro2421.g7.t1, Ro811.g238.t1	Tg03g04250.t1, Tg07g13390.t2, Tg09g09850.t1, Tg09g09860.t1, Tg09g09870.t1, Tg13g05680.t1	Ov402.g69.t1, Ov645.g64.t1, Ov943.g16.t1
OG0000189	AT5G07900.1	---	Ob1290.g12.t1, Ob1290.g33.t1, Ob1290.g6.t1, Ob366843.g1.t1, Ob366843.g2.t1.1.5db1523c, Ob379292.g3.t1, Ob384085.g58.t1, Ob385276.g1.t1, Ob385276.g2.t1, Ob385469.g24.t1, Ob385469.g3.t1, Ob386129.g4.t1, Ob386129.g6.t1, Ob774.g3.t1, Ob774.g4.t1	Om211.g128.t1, Om211.g130.t1, Om211.g131.t1, Om211.g132.t1, Om211.g133.t1, Om211.g134.t1, Om211.g135.t1	Ro1059.g508.t1	Tg05g09140.t1, Tg05g09330.t1, Tg05g09340.t1, Tg14g13830.t1, Tg14g13840.t1, Tg14g13860.t1, Tg14g13870.t1, Tg14g13880.t1	Ov1066.g196.t1_1066.g197.t1, Ov1066.g198.t1, Ov1066.g199.t1
OG0000190	---	---	Ob1053.g14.t1, Ob1113.g16.t1, Ob1380.g26.t1.1.5db15174, Ob1688.g25.t1, Ob1857.g7.t1, Ob1867.g79.t1.3.5db151c0, Ob343723.g2.t1, Ob350514.g1.t1, Ob359539.g3.t1, Ob359929.g2.t1, Ob367971.g1.t1, Ob379881.g11.t1, Ob380820.g21.t1, Ob382197.g16.t1, Ob383134.g35.t1, Ob383279.g31.t1, Ob383331.g12.t1, Ob383599.g19.t1, Ob383864.g159.t1, Ob384633.g109.t1, Ob385173.g15.t1, Ob385750.g63.t1, Ob457460.g3.t1, Ob5…	---	Ro376019.g2.t1	---	---
OG0000191	---	---	Ob303066.g1.t1, Ob372811.g2.t1, Ob374476.g1.t1, Ob375661.g1.t1, Ob381394.g7.t1, Ob382847.g73.t1, Ob383539.g5.t1, Ob384354.g13.t1, Ob384354.g15.t1, Ob385346.g124.t1, Ob400070.g1.t1, Ob400071.g1.t1, Ob544.g104.t1, Ob544.g78.t1, Ob544.g80.t1, Ob544.g88.t1, Ob544.g94.t1, Ob711.g78.t1, Ob711.g80.t1, Ob711.g94.t1	Om255.g60.t1, Om260.g18.t1, Om260.g28.t1, Om260.g43.t1, Om94010.g18.t1, Om94445.g2.t1	Ro280657.g2.t1, Ro351166.g1.t1	Tg04g10320.t1, Tg07g02580.t1, Tg07g02630.t1, Tg07g02710.t1	Ov122389.g7.t1, Ov127248.g8.t1, Ov99138.g1.t1
OG0000192	AT1G01050.1, AT2G18230.1, AT2G46860.1, AT3G53620.1, AT4G01480.1	---	Ob1956.g34.t1, Ob379440.g21.t1.1.5db15286, Ob382938.g87.t1.1.5db1530e, Ob383244.g3.t1.1.5db1531f, Ob384091.g37.t1, Ob384652.g18.t1, Ob384715.g3.t1, Ob385199.g79.t1, Ob385334.g39.t1, Ob570154.g2.t1, Ob570155.g2.t1.2.5db154c8	Om173.g178.t1, Om199.g170.t1.1.5db0b76c, Om497.g120.t1.1.5db0b7d5, Om556.g76.t1, Om94775.g5.t1, Om95495.g77.t1	Ro1042.g71.t1, Ro1152.g107.t1, Ro1153.g433.t1, Ro1225.g21.t1.1.5db2115b, Ro388471.g2.t1.1.5db21262	Tg01g14520.t2, Tg02g01390.t4, Tg09g12550.t4, Tg11g07530.t2	Ov247.g195.t1.1.5db0b4ee, Ov256.g184.t1.1.5db0b4f7, Ov507.g567.t1
OG0000193	AT1G02500.1, AT2G36880.1, AT3G17390.1, AT4G01850.1	---	Ob1938.g18.t1, Ob1956.g95.t1, Ob381379.g53.t1, Ob384444.g22.t1, Ob386066.g80.t1, Ob447.g126.t1, Ob749.g215.t1, Ob753.g15.t1	Om282.g142.t1	Ro1051.g313.t1, Ro1152.g150.t1, Ro1152.g151.t1, Ro1470.g114.t1, Ro1922.g26.t1, Ro2389.g1.t1, Ro2389.g5.t1, Ro2727.g63.t1, Ro283938.g3.t1, Ro373830.g1.t1	Tg01g16110.t1, Tg02g00300.t1, Tg02g00640.t2, Tg02g00790.t1, Tg06g11040.t2, Tg08g00320.t1, Tg14g15920.t1, TgUn242g00030.t1, TgUn846g00010.t1	Ov109399.g4.t1, Ov256.g316.t1_256.g317.t1
OG0000194	AT2G25630.1, AT2G44450.1, AT2G44480.3, AT3G60130.1, AT5G42260.1, AT5G44640.1	---	Ob1225.g10.t1, Ob1225.g11.t1, Ob1225.g15.t1, Ob381812.g4.t1, Ob382847.g110.t1, Ob383347.g42.t1, Ob385346.g160.t1, Ob549.g258.t1, Ob549.g259.t1, Ob549.g260.t1, Ob549.g261.t1	Om191.g142.t1, Om200.g195.t1, Om200.g196.t1	Ro1272.g27.t1, Ro381692.g1.t1	Tg05g14780.t1, Tg05g14800.t1, Tg05g14810.t1, Tg05g14820.t1, Tg05g14830.t1, Tg05g14840.t1, Tg09g13950.t1, Tg10g04960.t1	Ov397.g57.t1, Ov432.g40.t1, Ov432.g41.t1, Ov432.g42.t1
OG0000195	AT2G31160.1, AT3G04510.1, AT3G23290.2, AT5G28490.1	---	Ob1957.g32.t1, Ob374610.g2.t1, Ob380123.g6.t1, Ob381829.g2.t1, Ob382774.g38.t1, Ob383864.g47.t1, Ob383921.g94.t1, Ob523.g280.t1, Ob669.g22.t1, Ob722.g108.t1	Om195.g294.t1, Om200.g20.t1, Om274.g244.t1, Om427.g18.t1	Ro1273.g47.t1, Ro1549.g12.t1, Ro1596.g61.t1, Ro1685.g3.t1, Ro2526.g32.t1, Ro2606.g108.t1	Tg04g07820.t1, Tg04g07850.t1, Tg05g10720.t1, Tg08g03670.t1, Tg14g11070.t1, Tg17g00380.t1	Ov125399.g6.t1, Ov253.g18.t1, Ov266.g31.t1, Ov304.g274.t1
OG0000196	AT3G02230.1, AT3G08900.1, AT5G15650.1, AT5G50750.1	---	Ob1150.g2.t1, Ob1568.g79.t1, Ob379404.g5.t1, Ob382533.g13.t1_382533.g14.t1, Ob383303.g47.t1, Ob383528.g44.t1, Ob384797.g35.t1, Ob486.g86.t1, Ob680.g90.t1, Ob718.g35.t1, Ob732.g14.t1	Om112705.g2.t1, Om112706.g2.t1, Om120.g152.t1, Om361.g21.t1, Om581.g140.t1	Ro1147.g268.t1, Ro1153.g300.t1, Ro1195.g150.t1, Ro1536.g48.t1, Ro2527.g49.t1, Ro363795.g3.t1	Tg10g07890.t1, Tg11g05160.t1, Tg11g11570.t1, Tg15g12070.t1, Tg16g08860.t1	Ov101998.g2.t1_101998.g3.t1, Ov126593.g13.t1, Ov816.g15.t1
OG0000197	AT3G07820.1, AT3G07830.1, AT3G07840.1, AT5G48140.1	---	Ob1867.g118.t1, Ob274808.g2.t1, Ob379745.g35.t1, Ob381819.g5.t1, Ob385902.g126.t1, Ob385902.g127.t1, Ob542090.g5.t1, Ob542092.g5.t1	Om212.g10.t1, Om212.g8.t1, Om260.g30.t1, Om275.g6.t1	Ro1271.g57.t1, Ro1271.g58.t1, Ro1948.g84.t1, Ro342253.g1.t1, Ro376806.g2.t1, Ro387147.g6.t1	Tg07g02570.t1, Tg07g02690.t1, Tg07g02700.t1, Tg13g00170.t1, Tg13g00210.t1	Ov120696.g8.t1, Ov248.g32.t1, Ov248.g45.t1, Ov454.g10.t1, Ov454.g11.t1, Ov454.g7.t1_454.g9.t1, Ov971.g14.t1
OG0000198	AT3G21750.1, AT3G21760.1, AT3G21780.1, AT3G21790.1, AT3G21800.1, AT4G15260.1, AT4G15270.3, AT4G15280.2	---	Ob1968.g66.t1, Ob1968.g67.t1, Ob1968.g68.t1, Ob379.g240.t1, Ob379.g241.t1, Ob379.g244.t1	Om94484.g1.t1, Om95878.g1.t1, Om95878.g3.t1, Om95878.g6.t1, Om95878.g7.t1	Ro1153.g1032.t1, Ro1547.g5.t1, Ro2422.g3.t1, Ro333024.g1.t1	Tg13g01220.t1, Tg13g01230.t1, Tg13g01240.t1, Tg13g01250.t1, Tg13g01260.t1, Tg13g01270.t1, Tg13g01280.t1	Ov121928.g10.t1, Ov121928.g12.t1, Ov121928.g14.t1, Ov121928.g16.t1
OG0000199	AT3G23880.1	---	Ob1879.g33.t1, Ob1930.g13.t1, Ob382239.g19.t1, Ob382666.g12.t1, Ob383069.g7.t1, Ob383069.g8.t1, Ob383579.g2.t1, Ob385728.g119.t1, Ob421776.g2.t1, Ob421777.g2.t1, Ob545.g116.t1, Ob699.g24.t1	Om197.g109.t1, Om203.g18.t1, Om95339.g3.t1, Om96940.g7.t1, Om96941.g9.t1	Ro1845.g76.t1, Ro2118.g281.t1, Ro2118.g282.t1, Ro2184.g12.t1, Ro390118.g5.t1.1.5db21268	Tg04g00850.t1, Tg05g12930.t1, Tg07g00780.t2, Tg08g04940.t1, Tg11g11090.t2, Tg12g01350.t1, Tg12g01360.t1, Tg12g01370.t1	Ov104164.g6.t1, Ov229.g136.t1.1.5db0b4eb, Ov402.g234.t1
OG0000200	AT3G45650.2, AT3G45660.2, AT3G45680.1, AT3G45690.1, AT3G45700.1, AT3G45710.1, AT3G45720.1	---	Ob362061.g2.t1, Ob383263.g27.t1, Ob383489.g24.t1, Ob384983.g109.t1, Ob386129.g119.t1, Ob565.g90.t1, Ob722.g119.t1	Om190.g383.t1, Om190.g384.t1, Om190.g385.t1, Om281.g182.t1, Om281.g247.t1	Ro1049.g162.t1, Ro1049.g164.t1, Ro1059.g386.t1, Ro2496.g181.t1, Ro2496.g182.t1, Ro296458.g2.t1, Ro377105.g2.t1	Tg13g04230.t1, Tg14g04310.t1, Tg18g05490.t1, Tg18g05500.t1	Ov853.g16.t1, Ov853.g17.t1, Ov853.g18.t1, Ov905.g2.t1
OG0000201	AT4G13440.2	---	Ob1873.g19.t1, Ob1957.g61.t1, Ob1957.g71.t1, Ob361681.g7.t1, Ob377797.g3.t1, Ob380969.g3.t1, Ob382720.g25.t1, Ob383864.g74.t1, Ob384464.g109.t1	Om250.g11.t1, Om250.g12.t1, Om250.g9.t1, Om274.g205.t1	Ro1019.g66.t1, Ro2606.g82.t1, Ro358818.g1.t1, Ro374317.g1.t1, Ro376763.g5.t1, Ro392081.g26.t1	Tg04g12160.t1, Tg04g12180.t1, Tg04g12190.t1, Tg04g12230.t1, Tg04g12280.t1, Tg08g04150.t1, Tg08g04160.t2, Tg08g04170.t1, Tg08g04320.t1, Tg08g04330.t1	Ov125690.g3.t1, Ov127461.g3.t1, Ov304.g215.t1, Ov96454.g1.t1
OG0000202	AT4G33870.1	---	Ob1508.g1.t1	Om314.g5.t1, Om559.g100.t1, Om559.g111.t1, Om559.g117.t1, Om559.g119.t1, Om559.g127.t1, Om559.g129.t1, Om559.g132.t1, Om559.g135.t1, Om559.g142.t1, Om559.g92.t1, Om559.g95.t1, Om584.g74.t1, Om79086.g3.t1, Om94511.g8.t1, Om95989.g67.t1	---	Tg10g13220.t1	Ov1113.g22.t1, Ov124931.g32.t1, Ov124931.g34.t1, Ov124931.g36.t1, Ov124931.g38.t1, Ov124931.g43.t1, Ov124931.g46.t1, Ov124931.g49.t1, Ov124931.g55.t1, Ov124931.g58.t1, Ov124931.g60.t1, Ov124931.g65.t1, Ov124931.g66.t1, Ov124931.g73.t1, Ov125826.g2.t1
OG0000203	AT5G12460.1	---	Ob1177.g19.t1, Ob1177.g20.t1, Ob1177.g21.t1, Ob1177.g23.t1, Ob1177.g25.t1, Ob1177.g26.t1, Ob1188.g42.t1, Ob1188.g43.t1, Ob1188.g44.t1, Ob1188.g46.t1, Ob1188.g47.t1, Ob1950.g86.t1, Ob371770.g2.t1, Ob746.g19.t1	Om200.g162.t1, Om200.g163.t1, Om200.g164.t1, Om200.g165.t1, Om95523.g154.t1	Ro1807.g85.t1, Ro1905.g20.t1, Ro1905.g25.t1, Ro1905.g26.t1, Ro1905.g40.t1, Ro2402.g18.t1	Tg14g09220.t1, Tg14g09230.t1, Tg14g09260.t1	Ov121106.g6.t1, Ov432.g2.t1, Ov432.g3.t1, Ov432.g5.t1, Ov432.g6.t1
OG0000204	---	---	Ob1374.g2.t1, Ob1691.g11.t1, Ob257853.g4.t1, Ob375236.g3.t1, Ob383458.g147.t1, Ob384434.g8.t1	Om159.g262.t1_159.g263.t1, Om159.g266.t1, Om159.g269.t1, Om95985.g44.t1	Ro1030.g580.t1, Ro1030.g584.t1, Ro1030.g586.t1, Ro281398.g2.t1, Ro393133.g1.t1, Ro821.g223.t1, Ro821.g225.t1	Tg02g13640.t1, Tg02g13660.t1, Tg02g13690.t1, Tg02g13730.t1, Tg02g13770.t1, Tg02g13800.t1, Tg02g13830.t1, Tg02g13840.t1, Tg02g13860.t1, Tg02g13870.t1, Tg02g13880.t7, Tg10g11140.t1, Tg10g11320.t1	Ov436.g17.t1, Ov841.g256.t1, Ov841.g259.t1, Ov841.g261.t1_841.g262.t1
OG0000205	---	---	Ob373619.g2.t1, Ob381347.g17.t1, Ob383068.g19.t1, Ob409795.g2.t1, Ob409796.g2.t1, Ob549820.g1.t1, Ob549820.g2.t1, Ob549820.g3.t1, Ob549821.g1.t1	Om205.g38.t1, Om95223.g60.t1	Ro1046.g100.t1, Ro1235.g69.t1, Ro1235.g75.t1, Ro375564.g2.t1, Ro375564.g3.t1	Tg01g00900.t1, Tg01g00910.t1, Tg12g10580.t1, Tg12g10620.t1, Tg12g10630.t1, Tg12g10640.t1, Tg12g10660.t1, Tg12g10670.t1, Tg12g10680.t1, Tg12g10690.t1, Tg12g10700.t1, TgUn200g00010.t1, TgUn200g00030.t1, TgUn200g00040.t1, TgUn200g00050.t1, TgUn200g00060.t1, TgUn447g00020.t1	Ov356.g2.t1
OG0000206	---	---	Ob1972.g255.t1.1.5db1520f, Ob380821.g2.t1, Ob383487.g1.t1, Ob385485.g13.t1, Ob385535.g10.t1, Ob725.g41.t1, Ob731.g74.t1	Om178.g152.t1, Om179.g395.t1, Om179.g396.t1, Om179.g398.t1, Om179.g405.t1, Om179.g406.t1, Om179.g410.t1, Om179.g413.t1	Ro1051.g188.t1, Ro1851.g8.t1, Ro391165.g3.t1, Ro391165.g4.t1.1.5db2126b, Ro391560.g1.t1, Ro391560.g2.t1, Ro391560.g3.t1	Tg01g20530.t1, Tg01g20540.t2, Tg01g20550.t1, Tg01g20560.t1, Tg01g21990.t1, Tg01g22000.t1, Tg01g22010.t1, Tg01g22020.t1, Tg05g05600.t1	Ov250.g42.t1, Ov296.g104.t1, Ov296.g112.t1
OG0000207	---	---	Ob349784.g2.t1, Ob374418.g2.t1	Om178.g29.t1, Om178.g86.t1	Ro1018.g12.t1, Ro1018.g81.t1, Ro1018.g82.t1, Ro1029.g83.t1, Ro2411.g4.t1, Ro310605.g1.t1, Ro356046.g3.t1, Ro367813.g2.t1, Ro375124.g1.t1, Ro575140.g1.t1, Ro575143.g1.t1.1.5db21279	Tg16g03170.t1, Tg16g03180.t3, Tg16g03200.t1, Tg16g03210.t1, Tg16g03560.t1, Tg16g03570.t1, Tg16g03580.t1, Tg16g03590.t1, Tg16g03600.t1, Tg16g03610.t1, Tg16g04870.t1, Tg16g04930.t1	Ov121695.g1.t1, Ov121695.g3.t1, Ov121695.g8.t1, Ov121780.g7.t1, Ov124618.g6.t1, Ov250.g104.t1, Ov480.g32.t1
OG0000208	---	---	Ob250213.g2.t1, Ob374750.g2.t1, Ob379186.g5.t1, Ob505.g49.t1.1.5db15458	Om255.g79.t1, Om276.g10.t1, Om276.g11.t1, Om276.g24.t1, Om276.g31.t1, Om551.g44.t1, Om92265.g1.t1	Ro1014.g142.t1, Ro1845.g39.t1, Ro354246.g1.t1, Ro357297.g4.t1	Tg07g10300.t1, Tg08g13270.t1, Tg08g15950.t1, Tg12g00770.t1, Tg12g00820.t1, Tg12g01640.t1, Tg12g01670.t1, Tg12g01710.t2, Tg12g02130.t1, Tg12g02150.t2, Tg12g04940.t1, Tg18g01600.t1, Tg18g01640.t1, Tg18g01650.t1	Ov125502.g23.t1, Ov125891.g6.t1, Ov526.g45.t1, Ov699.g12.t1, Ov709.g3.t1
OG0000209	---	---	---	Om173.g199.t1, Om212.g101.t1, Om213.g23.t1, Om214.g256.t1, Om256.g70.t1, Om272.g92.t1, Om273.g73.t1, Om276.g157.t1, Om282.g102.t1, Om295.g22.t1, Om479.g20.t1, Om532.g10.t1, Om536.g65.t1, Om557.g78.t1, Om78502.g5.t1, Om79034.g2.t1, Om79086.g2.t1, Om83348.g3.t1, Om92109.g4.t1, Om93420.g2.t1, Om94059.g2.t1, Om94277.g8.t1, Om94761.g8.t1, Om94998.g2.t1, Om95244.g13.t1, Om95244.g41.t1, Om95483.g23.t1, …	---	---	---
OG0000210	---	---	---	---	Ro1086.g3.t1, Ro1153.g798.t1, Ro1179.g180.t1, Ro1258.g11.t1, Ro1312.g27.t1, Ro1429.g37.t1, Ro1437.g69.t1, Ro1437.g94.t1, Ro1536.g150.t1, Ro1720.g3.t1, Ro1839.g5.t1, Ro1893.g23.t1, Ro1894.g26.t1, Ro2118.g244.t1, Ro2168.g34.t1, Ro2530.g14.t1, Ro2587.g13.t1, Ro2760.g36.t1, Ro2761.g2.t1, Ro292563.g4.t1, Ro296492.g1.t1, Ro315037.g1.t1, Ro348500.g4.t1, Ro355770.g1.t1, Ro363476.g1.t1, Ro364348.g1.t1, Ro…	---	---
OG0000211	AT1G09180.1, AT1G56330.1, AT3G62560.1, AT4G02080.1	---	Ob1023.g91.t1, Ob1300.g8.t1, Ob373026.g3.t1, Ob380382.g14.t1, Ob382754.g3.t1, Ob382938.g25.t1, Ob382992.g7.t1, Ob385334.g121.t1, Ob386066.g59.t1, Ob444305.g2.t1	Om192.g64.t1, Om211.g7.t1, Om214.g89.t1, Om91067.g3.t1	Ro1016.g32.t1, Ro1059.g619.t1, Ro1901.g55.t1, Ro299724.g3.t1, Ro329084.g2.t1	Tg04g01310.t1, Tg05g08570.t1, Tg06g10530.t1, Tg08g00800.t1, Tg08g11250.t1, Tg14g15170.t1	Ov1066.g95.t1, Ov256.g100.t1, Ov269.g90.t1, Ov394.g4.t1
OG0000212	AT1G19510.1, AT1G75250.1, AT2G18328.1, AT4G36570.1	---	Ob382772.g2.t1, Ob382772.g3.t1, Ob383788.g124.t1, Ob383788.g129.t1, Ob384192.g43.t1, Ob506.g207.t1, Ob506.g208.t1, Ob521.g87.t1, Ob668.g102.t1	Om82826.g1.t1, Om92620.g2.t1, Om92620.g4.t1, Om93427.g8.t1, Om93427.g9.t1	Ro1035.g51.t1, Ro1260.g28.t1, Ro1260.g30.t1, Ro1260.g31.t1, Ro2776.g82.t1, Ro2776.g83.t1, Ro311203.g1.t1, Ro371517.g1.t1, Ro393833.g47.t1	Tg18g04040.t1, Tg18g04050.t1, Tg18g04060.t1, Tg18g04070.t1	Ov105111.g2.t1, Ov125117.g3.t1
OG0000213	AT1G52570.1, AT3G15730.1	---	Ob1171.g2.t1, Ob1968.g100.t1, Ob1979.g129.t1, Ob368569.g2.t1, Ob379.g219.t1, Ob380371.g12.t1, Ob381761.g4.t1, Ob381885.g15.t1, Ob385320.g48.t1_385320.g49.t1, Ob549.g203.t1, Ob671.g47.t1, Ob757.g190.t1	Om206.g213.t1, Om261.g161.t1, Om94457.g2.t1, Om94899.g7.t1	Ro1153.g1051.t1, Ro1280.g2.t1, Ro1558.g87.t1, Ro1886.g34.t1, Ro2143.g21.t1, Ro2563.g40.t1	Tg01g10050.t1, Tg02g03570.t1, Tg10g11700.t1, Tg16g00340.t1, Tg16g10780.t1	Ov125437.g33.t1, Ov127114.g5.t1, Ov262.g232.t1, Ov490.g92.t1
OG0000214	AT2G28815.1, AT4G11175.1, ATCG00780.1, ATCG00790.1, ATCG00810.1, ATMG00080.1	---	Ob321266.g1.t1, Ob353903.g1.t1, Ob359559.g3.t1, Ob361210.g2.t1, Ob367664.g5.t1, Ob367790.g4.t1, Ob372790.g1.t1, Ob379808.g2.t1, Ob384168.g4.t1, Ob384518.g7.t1, Ob385229.g71.t1, Ob457.g113.t1, Ob457.g115.t1, Ob702.g12.t1.1.5db154f0	Om282.g149.t1, Om88842.g3.t1, Om90898.g3.t1, Om91772.g6.t1, Om94886.g3.t1, Om95727.g4.t1	Ro365435.g1.t1, Ro389656.g4.t1, Ro391998.g3.t1	TgUn002g01830.t1, TgUn048g00010.t1, TgUn048g00060.t1	Ov126213.g16.t1
OG0000215	AT3G01940.1, AT3G01950.1, AT3G27027.1, AT3G27030.1, AT3G48660.1, AT5G08391.1, AT5G14110.1, AT5G40980.1, AT5G50560.1, AT5G50660.1, AT5G63500.1	---	Ob1774.g38.t1, Ob487.g75.t1, Ob487.g76.t1, Ob539.g120.t1, Ob539.g121.t1, Ob549.g361.t1, Ob549.g362.t1, Ob684.g4.t1	Om197.g474.t1, Om201.g224.t1, Om201.g225.t1	Ro1023.g46.t1, Ro1558.g34.t1, Ro336713.g2.t1, Ro336713.g3.t1, Ro392017.g10.t1, Ro392017.g9.t1	Tg06g16610.t1, Tg11g14460.t1	Ov273.g155.t1, Ov311.g25.t1, Ov366.g9.t1
OG0000216	AT3G28150.1, AT5G40180.1	---	Ob1523.g29.t1, Ob1884.g10.t1, Ob1884.g12.t1, Ob1884.g13.t1, Ob1884.g14.t1, Ob1884.g15.t1, Ob1884.g16.t1, Ob653.g24.t1, Ob690.g114.t1, Ob690.g116.t1, Ob690.g117.t1	Om175.g180.t1, Om175.g182.t1, Om91600.g2.t1, Om95796.g1.t1, Om95796.g2.t1	Ro1147.g106.t1, Ro1147.g108.t1, Ro1416.g88.t1, Ro1416.g90.t1, Ro292102.g1.t1, Ro292102.g3.t1	Tg09g14710.t1, TgUn629g00060.t1	Ov119640.g1.t1, Ov119640.g3.t1, Ov119640.g5.t1, Ov936.g60.t1, Ov936.g63.t1, Ov936.g64.t1, Ov936.g65.t1
OG0000217	AT3G48940.1	---	Ob1986.g73.t1, Ob372190.g1.t1, Ob377395.g1.t1, Ob380820.g14.t1, Ob380872.g1.t1, Ob381812.g16.t1, Ob383210.g1.t1, Ob384229.g46.t1, Ob384250.g24.t1, Ob385149.g74.t1, Ob385239.g99.t1, Ob385331.g4.t1, Ob538.g83.t1, Ob899.g124.t1	Om120.g573.t1, Om399.g5.t1, Om95555.g27.t1	Ro1044.g208.t1, Ro1284.g13.t1, Ro1528.g60.t1, Ro2181.g165.t1, Ro2402.g49.t1, Ro357456.g1.t1	Tg05g17560.t1, Tg06g14260.t2, Tg15g07670.t1, Tg16g05650.t1, TgUn060g00040.t1, TgUn064g00050.t1	Ov341.g19.t1, Ov458.g49.t1, Ov718.g6.t1
OG0000218	---	---	Ob1868.g101.t1, Ob1868.g103.t1, Ob1868.g114.t1, Ob1868.g117.t1, Ob1868.g124.t1, Ob1868.g132.t1, Ob1868.g133.t1, Ob348364.g1.t1, Ob369132.g3.t1, Ob370722.g11.t1, Ob370722.g9.t1, Ob371893.g13.t1, Ob371893.g2.t1, Ob371893.g4.t1, Ob371893.g8.t1, Ob371893.g9.t1, Ob376928.g10.t1, Ob376928.g9.t1, Ob376931.g2.t1, Ob376931.g3.t1, Ob383265.g8.t1, Ob823.g10.t1, Ob823.g16.t1, Ob823.g17.t1, Ob823.g20.t1, Ob82…	Om212.g165.t1, Om67370.g4.t1	Ro1394.g43.t1	---	Ov264.g69.t1
OG0000219	---	---	Ob1276.g41.t1, Ob1441.g23.t1, Ob1441.g28.t1, Ob1441.g37.t1, Ob1834.g35.t1, Ob1897.g43.t1, Ob229763.g1.t1, Ob320904.g4.t1, Ob326602.g3.t1, Ob355081.g2.t1, Ob362061.g4.t1, Ob374109.g8.t1, Ob380191.g29.t1, Ob381364.g20.t1, Ob381364.g21.t1, Ob381364.g24.t1, Ob381597.g12.t1, Ob382079.g25.t1, Ob382079.g26.t1, Ob382079.g28.t1, Ob382079.g31.t1, Ob382079.g35.t1, Ob382079.g38.t1, Ob382079.g40.t1, Ob382079.…	---	---	---	---
OG0000220	---	---	Ob370219.g3.t1, Ob381128.g1.t1, Ob381128.g2.t1, Ob381347.g4.t1, Ob381423.g28.t1, Ob381423.g30.t1, Ob383525.g11.t1, Ob383525.g13.t1, Ob383525.g15.t1, Ob383525.g17.t1	Om191.g79.t1, Om191.g81.t1, Om191.g82.t1, Om191.g84.t1, Om191.g86.t1, Om191.g88.t1	Ro1770.g20.t1, Ro1770.g22.t1, Ro1770.g23.t1, Ro2059.g89.t1, Ro349501.g2.t1	Tg10g05520.t1, Tg10g05530.t1, Tg10g05540.t1, Tg10g05550.t1, Tg10g05560.t1, Tg10g05570.t1, Tg10g05590.t1	Ov397.g2.t1, Ov397.g3.t1, Ov576.g9.t1, Ov984.g2.t1, Ov984.g3.t1
OG0000221	---	---	Ob1072.g7.t1, Ob1180.g14.t1, Ob1434.g42.t1, Ob1659.g62.t1, Ob1701.g166.t1, Ob1701.g201.t1, Ob1828.g55.t1, Ob1986.g82.t1, Ob357604.g3.t1, Ob372351.g1.t1, Ob373042.g4.t1, Ob373243.g5.t1, Ob375669.g5.t1, Ob377979.g8.t1, Ob377991.g1.t1, Ob378014.g8.t1, Ob379135.g1.t1, Ob380861.g11.t1, Ob382082.g25.t1, Ob382708.g36.t1, Ob382992.g110.t1, Ob383141.g32.t1, Ob383458.g137.t1, Ob383528.g41.t1, Ob383788.g9.t…	---	---	---	---
OG0000222	---	---	Ob1530.g10.t1, Ob1953.g110.t1, Ob1953.g111.t1, Ob1953.g113.t1, Ob1953.g115.t1, Ob1953.g117.t1, Ob1961.g4.t1.1.5db151e9, Ob325478.g4.t1, Ob333340.g3.t1, Ob348462.g2.t1, Ob384386.g1.t1, Ob384633.g101.t1, Ob384633.g106.t1, Ob384633.g107.t1, Ob384633.g108.t1.1.5db15396, Ob384633.g110.t1, Ob384633.g117.t1, Ob384633.g118.t1, Ob384633.g121.t1, Ob384633.g125.t1, Ob384633.g126.t1, Ob384633.g129.t1, Ob3846…	Om272.g203.t1	---	---	---
OG0000223	---	---	Ob1207.g43.t1, Ob1445.g22.t1, Ob1844.g6.t1, Ob1965.g67.t1, Ob1972.g28.t1, Ob346423.g3.t1, Ob346423.g4.t1, Ob358062.g2.t1, Ob379470.g13.t1, Ob380766.g2.t1, Ob381379.g14.t1, Ob381677.g77.t1, Ob381783.g8.t1, Ob382403.g19.t1, Ob382852.g6.t1, Ob383539.g110.t1, Ob383554.g49.t1, Ob383577.g62.t1, Ob383685.g122.t1, Ob383727.g73.t1, Ob384250.g119.t1, Ob384683.g7.t1, Ob385239.g83.t1, Ob385346.g111.t1.2.5db1…	---	---	---	---
OG0000224	---	---	Ob1234.g48.t1, Ob359946.g1.t1, Ob374402.g1.t1	Om464.g14.t1, Om464.g2.t1, Om464.g8.t1, Om68110.g1.t1, Om87988.g2.t1, Om91124.g1.t1, Om91424.g5.t1, Om91730.g2.t1, Om94928.g17.t1, Om94928.g19.t1, Om95522.g138.t1	---	Tg18g14470.t1	Ov110160.g2.t1, Ov113667.g2.t1, Ov118986.g5.t1, Ov119683.g2.t1, Ov120081.g1.t1, Ov121883.g2.t1, Ov124382.g2.t1, Ov125884.g10.t1, Ov125884.g14.t1, Ov125884.g16.t1, Ov125884.g4.t1, Ov125884.g7.t1, Ov206161.g3.t1, Ov206162.g3.t1, Ov206163.g2.t1, Ov206164.g2.t1, Ov85926.g1.t1, Ov89556.g1.t1
OG0000225	---	---	Ob1886.g90.t1, Ob1886.g91.t1, Ob369974.g1.t1, Ob369974.g3.t1, Ob385708.g66.t1	Om194.g158.t1, Om194.g159.t1, Om194.g161.t1, Om194.g162.t1, Om194.g175.t1, Om93009.g1.t1	Ro1639.g5.t1	Tg06g07690.t1, Tg12g16140.t1, Tg12g16150.t1, Tg12g16230.t1, Tg12g16240.t1, Tg12g16250.t1, TgUn570g00050.t1, TgUn570g00060.t1, TgUn570g00070.t1	Ov115185.g1.t1, Ov115185.g2.t1, Ov115185.g3.t1, Ov115185.g4.t1, Ov115782.g1.t1, Ov115782.g2.t1, Ov115782.g3.t1, Ov117056.g2.t1, Ov117056.g3.t1, Ov117056.g4.t1, Ov117056.g5.t1, Ov117056.g6.t1
OG0000226	---	---	Ob385882.g4.t1	Om411.g64.t1	Ro1025.g71.t1, Ro1025.g73.t1, Ro1025.g75.t1, Ro1025.g77.t1, Ro1025.g78.t1, Ro1025.g79.t1, Ro1025.g83.t1, Ro1025.g84.t1, Ro1025.g87.t1, Ro205350.g2.t1, Ro268042.g1.t1, Ro352184.g1.t1, Ro360343.g1.t1	Tg08g05210.t1, Tg08g05230.t1, Tg08g05240.t1, Tg08g05250.t1, Tg08g05260.t1, Tg08g05270.t1, Tg08g05290.t1, Tg08g05310.t1, Tg08g05320.t1, Tg08g05370.t1, Tg08g05390.t1, Tg08g05420.t1, Tg08g05430.t1, Tg08g05450.t1, Tg10g14480.t1, Tg14g10920.t1	Ov878.g4.t1, Ov878.g5.t1
OG0000227	---	---	---	Om170.g237.t1, Om170.g239.t1, Om260.g25.t1, Om431.g55.t1, Om434.g20.t1, Om93062.g2.t1, Om93124.g3.t1, Om93124.g4.t1, Om94785.g9.t1, Om94795.g34.t1, Om94932.g39.t1, Om95568.g53.t1, Om95788.g90.t1, Om95924.g90.t1, Om96089.g113.t1	---	Tg08g11340.t1	Ov118028.g6.t1, Ov118028.g7.t1, Ov121129.g2.t1, Ov122733.g6.t1, Ov124535.g41.t1, Ov125374.g5.t1, Ov126448.g2.t1, Ov147754.g3.t1, Ov251.g13.t1, Ov299.g14.t1, Ov299.g15.t1, Ov553.g9.t1, Ov555.g2.t1, Ov612.g7.t1, Ov612.g8.t1, Ov70882.g1.t1, Ov709.g22.t1
OG0000228	AT1G07920.1, AT1G07930.1, AT1G07940.1, AT5G60390.1	---	Ob369110.g1.t1, Ob369110.g2.t1, Ob376307.g4.t1, Ob381737.g21.t1, Ob384983.g134.t1, Ob386129.g96.t1, Ob549617.g1.t1, Ob565.g107.t1, Ob722.g98.t1.1.5db1550b	Om193.g30.t1, Om89650.g1.t1, Om90939.g2.t1.1.5db0b7f8	Ro1019.g9.t1, Ro1030.g1036.t1.2.5db21158, Ro1049.g180.t1, Ro2496.g156.t1, Ro2496.g158.t1, Ro2796.g2.t1, Ro293074.g1.t1, Ro315080.g3.t1	Tg04g10430.t1, Tg14g04090.t2, Tg14g04120.t1, Tg14g04140.t1, Tg18g05270.t1, Tg18g05280.t1	Ov119377.g6.t1, Ov126902.g3.t1_126902.g4.t1
OG0000229	AT1G21140.1, AT1G76800.1, AT3G43630.1, AT3G43660.1	---	Ob1258.g2.t1, Ob1873.g89.t1, Ob385350.g2.t1, Ob385884.g43.t1, Ob558.g158.t1, Ob709.g38.t1, Ob747.g45.t1	Om531.g64.t1, Om93441.g3.t1, Om94610.g1.t1, Om95687.g45.t1, Om95687.g83.t1	Ro1014.g83.t1, Ro1343.g2.t1, Ro830.g390.t1, Ro830.g392.t1	Tg03g05630.t1, Tg03g06110.t1, Tg12g08870.t1, Tg12g08880.t1, Tg18g02610.t1, Tg18g02620.t1, Tg18g02630.t1, TgUn075g00040.t1, TgUn075g00050.t1	Ov116942.g1.t1, Ov124507.g1.t1, Ov124795.g3.t1
OG0000230	AT1G78060.1	---	Ob1511.g1.t1, Ob1962.g63.t1, Ob1962.g64.t1, Ob1962.g65.t1, Ob383828.g7.t1, Ob455.g39.t1	Om415.g52.t1, Om415.g53.t1, Om583.g10.t1, Om583.g11.t1, Om583.g9.t1	Ro1165.g13.t1, Ro1165.g14.t1, Ro2231.g3.t1, Ro2231.g4.t1, Ro315347.g1.t1, Ro355773.g2.t1, Ro387650.g2.t1	Tg03g16010.t1, Tg03g16020.t1, Tg03g16030.t1, Tg03g16100.t1, Tg03g16120.t1, Tg03g16130.t1, Tg08g06110.t1	Ov125862.g1.t1, Ov126842.g1.t1, Ov362.g27.t1, Ov362.g29.t1, Ov362.g30.t1, Ov362.g31.t1
OG0000231	AT1G79750.1, AT2G19900.1, AT5G11670.1, AT5G25880.1	---	Ob1176.g46.t1, Ob1591.g1.t1, Ob1819.g5.t1, Ob314755.g1.t1, Ob378627.g10.t1, Ob379167.g3.t1, Ob382538.g44.t1, Ob383141.g36.t1, Ob654.g100.t1.1.5db154d3	Om177.g152.t1, Om206.g99.t1.1.5db0b776, Om512.g40.t1, Om559.g9.t1, Om94918.g66.t1	Ro1112.g144.t1, Ro1344.g11.t1, Ro1549.g181.t1, Ro381140.g1.t1.1.5db21253, Ro388370.g2.t1.1.5db21262	Tg01g13050.t1, Tg05g02110.t1, Tg10g13900.t1, Tg11g01600.t1, Tg16g01250.t2	Ov380.g40.t1, Ov848.g6.t1, Ov871.g8.t1, Ov894.g9.t1
OG0000232	AT2G04750.1, AT4G26700.1, AT5G35700.1, AT5G48460.1, AT5G55400.1	---	Ob1952.g16.t1, Ob367853.g3.t1, Ob372527.g1.t1, Ob381777.g14.t1, Ob382923.g1.t1, Ob384421.g51.t1, Ob384813.g3.t1, Ob385610.g81.t1, Ob511.g6.t1, Ob757.g76.t1	Om153088.g6.t1, Om153092.g3.t1, Om190.g88.t1, Om586.g2.t1, Om94844.g23.t1	Ro1024.g217.t1, Ro1331.g21.t1.1.5db2117d, Ro1509.g2.t1, Ro2507.g2.t1	Tg02g08080.t5, Tg14g07930.t1, Tg17g15250.t1, Tg18g08060.t1	Ov125018.g4.t1, Ov453.g23.t1, Ov91156.g1.t1, Ov973.g1.t1
OG0000233	AT3G28960.1, AT5G15240.1	---	Ob1293.g15.t1, Ob1598.g1.t1, Ob1598.g2.t1, Ob1598.g3.t1, Ob1598.g4.t1, Ob1598.g7.t1, Ob358875.g1.t1, Ob366859.g2.t1, Ob366859.g4.t1, Ob384683.g15.t1, Ob690.g11.t1, Ob690.g12.t1, Ob690.g7.t1, Ob690.g8.t1, Ob690.g9.t1	Om175.g312.t1, Om175.g313.t1	Ro1147.g168.t1, Ro1147.g171.t1, Ro1416.g5.t1	Tg09g15690.t1, Tg09g15740.t1, Tg09g15750.t1, Tg09g15760.t1, Tg09g15770.t1, TgUn636g00050.t1	Ov455.g24.t1, Ov455.g25.t1, Ov455.g26.t1, Ov455.g27.t1
OG0000234	---	---	Ob1523.g48.t1, Ob1731.g1.t1, Ob1731.g10.t1, Ob1731.g2.t1, Ob1731.g3.t1, Ob1884.g32.t1, Ob1884.g41.t1, Ob1950.g16.t1, Ob381592.g8.t1, Ob383443.g51.t1, Ob506.g201.t1, Ob506.g202.t1, Ob564.g147.t1, Ob564.g150.t1, Ob564.g151.t1, Ob564.g152.t1, Ob564.g153.t1, Ob564.g154.t1, Ob690.g142.t1, Ob807.g2.t1	Om175.g127.t1, Om175.g157.t1, Om175.g158.t1, Om175.g159.t1, Om564.g116.t1	Ro1147.g100.t1, Ro2120.g1.t1	Tg09g14460.t1	Ov123847.g1.t1, Ov936.g38.t1, Ov936.g39.t1, Ov936.g7.t1
OG0000235	---	---	Ob1503.g20.t1, Ob1503.g21.t1, Ob1940.g3.t1, Ob1965.g59.t1, Ob1972.g262.t1, Ob308.g22.t1, Ob332851.g2.t1, Ob376.g176.t1, Ob381929.g2.t1, Ob382057.g13.t1, Ob382142.g18.t1, Ob383905.g72.t1, Ob384202.g83.t1, Ob384683.g3.t1, Ob384983.g47.t1, Ob385239.g102.t1, Ob385304.g35.t1, Ob385378.g11.t1, Ob504.g68.t1, Ob523.g82.t1, Ob731.g46.t1	Om575.g19.t1, Om85551.g6.t1	Ro1470.g167.t1, Ro1677.g2.t1, Ro1881.g19.t1, Ro2179.g36.t1, Ro2408.g128.t1, Ro268022.g5.t1, Ro389664.g5.t1	---	Ov362.g169.t1, Ov831.g12.t1
OG0000236	---	---	Ob1038.g11.t1, Ob1038.g12.t1, Ob1038.g13.t1, Ob1038.g14.t1, Ob1385.g1.t1, Ob1628.g13.t1, Ob1628.g28.t1, Ob1822.g7.t1, Ob1901.g2.t1, Ob1902.g1.t1, Ob348621.g1.t1, Ob351447.g1.t1, Ob351447.g2.t1, Ob354714.g2.t1, Ob381051.g18.t1, Ob381051.g19.t1, Ob381051.g20.t1, Ob381051.g21.t1, Ob381051.g22.t1, Ob381676.g8.t1, Ob383976.g81.t1, Ob383976.g84.t1, Ob385022.g91.t1, Ob385022.g93.t1, Ob385223.g4.t1, Ob54…	---	---	---	---
OG0000237	---	---	Ob382599.g15.t1, Ob384917.g22.t1, Ob386072.g80.t1	Om171.g41.t1, Om171.g42.t1, Om171.g57.t1, Om282.g92.t1, Om282.g94.t1, Om95413.g26.t1	Ro1019.g41.t1, Ro1267.g43.t1, Ro1267.g76.t1, Ro1267.g77.t1, Ro1812.g49.t1, Ro222417.g1.t1, Ro268037.g1.t1, Ro268177.g1.t1, Ro268177.g2.t1, Ro353989.g1.t1	Tg04g11350.t1, Tg04g11370.t1, Tg04g11390.t1, Tg04g11410.t1, Tg04g11430.t1, Tg08g10950.t1	Ov111029.g5.t1, Ov111351.g3.t1, Ov125248.g2.t1, Ov125248.g3.t1, Ov465.g30.t1, Ov604.g24.t1, Ov604.g25.t1
OG0000238	---	---	Ob1266.g15.t1, Ob1266.g18.t1, Ob1266.g9.t1, Ob1830.g21.t1, Ob376041.g6.t1, Ob379399.g1.t1, Ob385524.g14.t1, Ob385524.g15.t1, Ob385524.g16.t1, Ob385524.g17.t1, Ob385524.g20.t1, Ob385524.g23.t1, Ob385524.g24.t1, Ob385524.g34.t1, Ob385524.g36.t1, Ob385524.g37.t1, Ob385524.g46.t1, Ob506.g33.t1, Ob506.g39.t1, Ob515.g44.t1	Om206.g144.t1, Om206.g177.t1, Om72789.g1.t1, Om93120.g1.t1	Ro362870.g2.t1, Ro373325.g5.t1, Ro373325.g6.t1, Ro473372.g1.t1	---	Ov1000.g3.t1, Ov101251.g2.t1, Ov117476.g1.t1, Ov490.g63.t1
OG0000239	---	---	Ob1940.g12.t1, Ob1940.g13.t1, Ob1940.g14.t1, Ob1940.g15.t1, Ob379726.g4.t1, Ob385223.g66.t1, Ob385223.g68.t1, Ob385223.g69.t1, Ob385223.g70.t1	Om101369.g4.t1, Om101369.g6.t1, Om101370.g4.t1, Om101370.g6.t1, Om95263.g8.t1	Ro1017.g266.t1, Ro359325.g2.t1, Ro587146.g2.t1, Ro587146.g3.t1, Ro587147.g2.t1, Ro587147.g3.t1	Tg04g10170.t1, Tg04g10220.t1, Tg04g10260.t1, Tg04g10270.t1, Tg05g03500.t1, Tg05g03520.t1, Tg05g03820.t1, Tg09g01740.t1, Tg17g04360.t1, TgUn400g00010.t1, TgUn495g00010.t1	Ov126372.g3.t1
OG0000240	---	---	Ob361172.g2.t1, Ob373058.g1.t1, Ob373058.g10.t1, Ob373058.g11.t1, Ob373058.g2.t1, Ob373058.g21.t1, Ob373058.g4.t1, Ob373058.g5.t1, Ob373058.g8.t1, Ob373058.g9.t1, Ob373867.g18.t1, Ob373867.g2.t1, Ob373867.g4.t1, Ob373867.g6.t1, Ob373867.g8.t1, Ob373867.g9.t1, Ob381330.g17.t1, Ob382713.g5.t1, Ob385991.g10.t1, Ob385991.g12.t1, Ob385991.g13.t1, Ob385991.g14.t1, Ob385991.g15.t1, Ob385991.g16.t1, Ob38…	Om339.g37.t1, Om339.g38.t1, Om339.g40.t1, Om92918.g1.t1	---	---	Ov109141.g1.t1, Ov933.g9.t1
OG0000241	---	---	Ob1924.g121.t1.1.5db151e4, Ob385346.g173.t1	Om146.g64.t1, Om193.g22.t1, Om200.g215.t1, Om200.g216.t1, Om200.g219.t1, Om253.g23.t1, Om260.g21.t1, Om287.g39.t1, Om363.g17.t1, Om431.g95.t1, Om485.g45.t1, Om579.g68.t1, Om84915.g5.t1, Om93124.g7.t1, Om94795.g32.t1, Om94998.g15.t1, Om95291.g49.t1, Om95837.g6.t1, Om96090.g4.t1	Ro1807.g35.t1, Ro821.g401.t1	Tg05g15160.t1	Ov121954.g6.t1, Ov127576.g4.t1, Ov170360.g3.t1, Ov251.g15.t1, Ov299.g13.t1, Ov432.g54.t1, Ov432.g55.t1.1.5db0b51c, Ov709.g25.t1
OG0000242	---	---	Ob373414.g5.t1, Ob373908.g2.t1_373908.g3.t1, Ob381952.g2.t1, Ob545.g87.t1, Ob545.g88.t1, Ob567.g40.t1, Ob865.g13.t1	Om120.g138.t1, Om197.g66.t1, Om197.g70.t1, Om84765.g2.t1	Ro1086.g7.t1, Ro1086.g9.t1.1.5db2112d, Ro1153.g307.t1, Ro1153.g308.t1, Ro1268.g6.t1, Ro1268.g7.t1	Tg11g11410.t1, Tg11g11420.t1, Tg11g11430.t1, Tg11g11440.t1, Tg11g11450.t2, Tg11g11460.t1, Tg11g11470.t1, Tg15g12160.t2, Tg15g12170.t1	Ov229.g165.t1, Ov229.g166.t1, Ov229.g167.t1_229.g168.t1, Ov229.g169.t1, Ov229.g170.t1, Ov842.g6.t1
OG0000243	---	---	Ob1701.g128.t1	Om201.g24.t1, Om94986.g63.t1, Om95865.g126.t1, Om95865.g134.t1, Om95865.g147.t1, Om95865.g155.t1, Om95865.g164.t1	Ro1059.g548.t1, Ro1450.g126.t1, Ro2368.g21.t1, Ro2760.g8.t1, Ro359746.g2.t1, Ro374161.g1.t1, Ro374161.g3.t1, Ro387008.g19.t1	Tg05g09900.t1, Tg17g01940.t1, Tg17g02000.t1, Tg17g02060.t1, Tg17g02380.t1, Tg17g02400.t1, Tg17g12320.t1, Tg17g12360.t1	Ov109470.g3.t1, Ov125768.g2.t1, Ov125859.g3.t1, Ov265.g31.t1, Ov963.g41.t1, Ov963.g44.t1, Ov963.g58.t1, Ov963.g62.t1
OG0000244	---	---	---	Om512.g32.t1, Om512.g33.t1, Om512.g4.t1, Om557.g87.t1, Om557.g90.t1, Om561.g39.t1, Om561.g40.t1, Om67471.g2.t1, Om67523.g1.t1, Om67523.g2.t1, Om81623.g2.t1, Om90124.g3.t1, Om91390.g1.t1, Om91390.g2.t1, Om95099.g2.t1, Om95099.g3.t1, Om95099.g4.t1, Om95356.g1.t1, Om95356.g11.t1, Om95356.g12.t1, Om95356.g13.t1, Om95356.g4.t1, Om95356.g7.t1, Om95356.g8.t1, Om98388.g5.t1, Om98389.g5.t1	Ro2918.g10.t1	---	Ov111021.g1.t1, Ov125872.g2.t1, Ov125872.g6.t1, Ov894.g15.t1, Ov98544.g1.t1
OG0000245	---	---	---	Om161977.g2.t1, Om161978.g2.t1, Om89678.g3.t1, Om95291.g64.t1, Om95989.g4.t1	Ro1016.g115.t1, Ro1030.g64.t1, Ro1049.g243.t1, Ro1062.g62.t1, Ro1152.g254.t1, Ro1153.g347.t1, Ro1470.g193.t1, Ro1478.g4.t1, Ro1509.g78.t1, Ro1549.g44.t1, Ro1811.g15.t1, Ro198375.g1.t1, Ro2057.g4.t1, Ro2118.g167.t1, Ro2179.g9.t1, Ro2453.g6.t1, Ro354402.g1.t1, Ro357588.g3.t1, Ro368901.g2.t1, Ro381084.g2.t1, Ro383267.g1.t1, Ro384120.g2.t1, Ro387526.g2.t1, Ro811.g413.t1, Ro830.g244.t1	Tg06g08470.t1	Ov1047.g17.t1
OG0000246	---	---	---	Om339.g71.t1.2.5db0b7bb, Om339.g77.t1, Om339.g78.t1, Om339.g80.t1, Om339.g81.t1, Om339.g83.t1, Om339.g85.t1, Om94005.g4.t1, Om95483.g12.t1, Om95737.g14.t1	Ro324717.g3.t1, Ro344807.g1.t1	---	Ov108540.g2.t1, Ov108540.g3.t1, Ov1156.g57.t1, Ov117129.g2.t1, Ov118847.g10.t1, Ov123603.g2.t1, Ov123603.g3.t1, Ov125830.g2.t1, Ov182944.g1.t1, Ov182944.g3.t1, Ov182944.g4.t1, Ov182944.g5.t1, Ov182945.g1.t1, Ov256.g49.t1, Ov362.g161.t1, Ov70979.g3.t1, Ov723.g8.t1, Ov79310.g1.t1, Ov79772.g1.t1, Ov83958.g6.t1
OG0000247	AT1G11960.1, AT1G62320.3, AT3G21620.1, AT4G02900.1, AT4G04340.1, AT4G15430.1, AT4G22120.1	---	Ob375.g133.t1, Ob382166.g70.t1, Ob382389.g6.t1, Ob543512.g1.t1, Ob543513.g1.t1, Ob726.g67.t1, Ob741.g16.t1	Om159.g126.t1, Om201.g355.t1, Om584.g35.t1, Om584.g37.t1.2.5db0b7e5	Ro1030.g687.t1, Ro1722.g118.t1, Ro2015.g8.t1, Ro821.g105.t1	Tg02g12000.t1, Tg02g12010.t1, Tg05g09750.t1, Tg14g13170.t1, Tg17g04500.t2	Ov124028.g3.t1, Ov125202.g1.t1, Ov230.g199.t1, Ov273.g25.t1
OG0000248	AT1G18880.1, AT3G47960.1, AT5G62680.1	---	Ob382001.g1.t1, Ob382001.g2.t1, Ob382001.g3.t1, Ob383279.g7.t1, Ob383347.g49.t1, Ob383347.g51.t1, Ob468.g70.t1, Ob468.g71.t1, Ob698.g19.t1, Ob897.g90.t1	Om191.g161.t1, Om191.g163.t1, Om94907.g18.t1	Ro1179.g15.t1, Ro1272.g32.t1, Ro1272.g33.t1, Ro2059.g32.t1, Ro2705.g2.t1, Ro811.g351.t1	Tg10g04900.t1, Tg10g04910.t1, Tg10g04920.t1, Tg11g03090.t1, Tg11g03100.t1, TgUn363g00010.t1	Ov272.g10.t1, Ov397.g68.t1, Ov397.g69.t1
OG0000249	AT1G22650.1, AT1G35580.1, AT1G72000.1, AT4G09510.1, AT4G34860.1	---	Ob1560.g17.t1, Ob1756.g10.t1, Ob1949.g27.t1, Ob379902.g13.t1, Ob382430.g26.t1, Ob384288.g3.t1, Ob385763.g57.t1, Ob740.g34.t1	Om173.g258.t1, Om203.g120.t1, Om214.g242.t1, Om94863.g4.t1	Ro1153.g507.t1.1.5db21172, Ro1267.g56.t1, Ro2417.g42.t1, Ro2419.g162.t1, Ro2447.g51.t1, Ro389697.g4.t1.1.5db21266	Tg03g03550.t2, Tg03g11640.t2, Tg08g16830.t5, Tg18g00520.t2	Ov262.g201.t1, Ov269.g247.t1.2.5db0b501, Ov402.g121.t1, Ov507.g469.t1
OG0000250	AT1G24400.1, AT1G48640.1, AT1G67640.1, AT5G40780.1	---	Ob1111.g17.t1, Ob303059.g3.t1, Ob303059.g4.t1, Ob351724.g3.t1, Ob351724.g4.t1, Ob381896.g5.t1, Ob381896.g6.t1, Ob662.g66.t1	Om175.g28.t1, Om175.g29.t1, Om535.g17.t1	Ro1016.g143.t1, Ro1147.g23.t1, Ro1237.g69.t1, Ro1416.g187.t1.1.5db21195	Tg09g13170.t1, Tg09g13180.t3, Tg09g13210.t2, Tg11g14050.t1, Tg15g03400.t1	Ov122242.g7.t1, Ov148740.g3.t1, Ov148740.g4.t1, Ov173857.g3.t1, Ov173857.g5.t1, Ov258.g10.t1, Ov366.g44.t1
OG0000251	AT1G28220.1, AT1G28230.1, AT2G33750.1	---	Ob1121.g17.t1, Ob1121.g18.t1, Ob1121.g21.t1, Ob378837.g13.t1, Ob379035.g15.t1	Om298.g11.t1, Om298.g12.t1, Om298.g13.t1, Om298.g14.t1, Om298.g17.t1, Om298.g7.t1, Om89984.g3.t1	Ro1153.g1130.t1, Ro1186.g20.t1, Ro370401.g5.t1	Tg10g13050.t1, Tg10g13060.t1, Tg10g13070.t1, Tg10g13080.t1, Tg10g13090.t1, Tg10g13100.t1, Tg10g13110.t1, TgUn565g00020.t1	Ov124931.g74.t1, Ov124931.g75.t1, Ov124931.g78.t1, Ov124931.g80.t1, Ov124931.g83.t1
OG0000252	AT1G51200.1	---	Ob1886.g146.t1, Ob1901.g26.t1, Ob1961.g117.t1, Ob1972.g160.t1, Ob1975.g84.t1, Ob375950.g3.t1, Ob382168.g42.t1, Ob384537.g1.t1.1.5db15390, Ob481.g123.t1, Ob656.g109.t1.1.5db154d8	Om205.g90.t1.1.5db0b779, Om94782.g2.t1.1.5db0b808, Om94782.g3.t1, Om95180.g108.t1.2.5db0b81e	Ro1235.g150.t1, Ro1948.g41.t1, Ro1948.g43.t1.1.5db211cc, Ro2126.g6.t1, Ro2126.g7.t1, Ro2408.g169.t1.1.5db21202, Ro2633.g2.t1, Ro386382.g5.t1	Tg01g01500.t1, Tg05g14570.t1, Tg06g07110.t1, Tg13g15260.t3, Tg18g09620.t1	Ov1107.g101.t1, Ov1107.g103.t1, Ov849.g10.t1
OG0000253	AT1G54270.1, AT1G72730.1, AT3G13920.5	---	Ob1934.g81.t1, Ob376.g65.t1, Ob379573.g1.t1, Ob383270.g44.t1, Ob384722.g1.t1, Ob385559.g1.t1, Ob570363.g2.t1.2.5db154cb, Ob570364.g2.t1, Ob935.g100.t1.2.5db15552, Ob977.g3.t1	Om177.g202.t1, Om206.g163.t1, Om561.g66.t1, Om93658.g10.t1	Ro1112.g97.t1, Ro1542.g50.t1, Ro1549.g131.t1, Ro1876.g26.t1.1.5db211c1, Ro1881.g39.t1, Ro2595.g22.t1	Tg05g01280.t1, Tg10g15420.t1, Tg11g01320.t1, Tg16g00770.t2	Ov125369.g5.t1, Ov126743.g19.t1, Ov380.g96.t1, Ov490.g42.t1
OG0000254	AT1G60500.1, AT1G60530.1	---	Ob1208.g5.t1, Ob1208.g7.t1, Ob1208.g8.t1, Ob381425.g21.t1, Ob382966.g53.t1, Ob382966.g57.t1, Ob382966.g60.t1, Ob382966.g61.t1, Ob733.g69.t1	Om95343.g72.t1, Om95343.g76.t1	Ro1020.g61.t1, Ro1555.g1.t1, Ro325023.g2.t1, Ro374555.g6.t1, Ro384391.g1.t1	Tg18g14110.t1, Tg18g14120.t1, Tg18g14130.t1, Tg18g14140.t1, TgUn025g00010.t1, TgUn025g00020.t1, TgUn025g00030.t1, TgUn025g00040.t1, TgUn025g00050.t1	Ov126429.g1.t1, Ov127013.g5.t1, Ov127222.g31.t1, Ov79349.g4.t1
OG0000255	AT1G68040.1	---	Ob1886.g130.t1, Ob383214.g79.t1, Ob383214.g81.t1, Ob383214.g82.t1, Ob383528.g104.t1, Ob383528.g105.t1, Ob383528.g109.t1	Om581.g69.t1, Om581.g70.t1, Om581.g71.t1, Om581.g72.t1, Om581.g73.t1	Ro1213.g37.t1, Ro1770.g153.t1, Ro1770.g154.t1, Ro1770.g155.t1, Ro1770.g158.t1	Tg10g07190.t1, Tg10g07200.t1, Tg10g07240.t1, Tg10g07250.t1, Tg10g07270.t1, Tg10g07350.t1, Tg10g07370.t5, TgUn460g00010.t1, TgUn859g00010.t1	Ov170311.g2.t1, Ov170311.g3.t1, Ov170314.g2.t1, Ov170314.g3.t1
OG0000256	AT2G28950.1, AT2G37640.1, AT2G39700.1, AT3G55500.1, AT5G02260.1	---	Ob1842.g33.t1, Ob1867.g60.t1, Ob380820.g19.t1, Ob382768.g65.t1, Ob507.g29.t1, Ob570127.g5.t1, Ob570128.g5.t1, Ob728.g17.t1_728.g18.t1	Om192.g360.t1, Om192.g4.t1, Om199.g109.t1	Ro1027.g83.t1, Ro1059.g301.t1, Ro1211.g25.t1, Ro1601.g2.t1, Ro1659.g48.t1, Ro1677.g47.t1, Ro2496.g253.t1	Tg12g04670.t1, Tg13g12400.t1, Tg14g05310.t1, Tg14g05560.t1	Ov245.g25.t1, Ov247.g132.t1, Ov256.g149.t1, Ov905.g20.t1
OG0000257	---	---	Ob1972.g15.t1, Ob1979.g101.t1, Ob1979.g18.t1, Ob307056.g1.t1, Ob312965.g2.t1, Ob338524.g1.t1, Ob344460.g3.t1, Ob347928.g4.t1, Ob352106.g3.t1, Ob355621.g4.t1, Ob355896.g4.t1, Ob358060.g3.t1, Ob367258.g6.t1, Ob367258.g7.t1, Ob375799.g3.t1, Ob377402.g5.t1, Ob381745.g29.t1, Ob381972.g6.t1, Ob382864.g8.t1, Ob384250.g46.t1, Ob385902.g119.t1, Ob386002.g5.t1, Ob455.g99.t1, Ob470.g153.t1, Ob479361.g3.t1, …	---	---	---	---
OG0000258	---	---	Ob1669.g9.t1, Ob1963.g16.t1, Ob303029.g2.t1, Ob319919.g3.t1, Ob332504.g1.t1, Ob335097.g1.t1, Ob349383.g1.t1, Ob351892.g3.t1, Ob363748.g1.t1, Ob364065.g3.t1, Ob371661.g4.t1, Ob374292.g1.t1, Ob379198.g5.t1, Ob380.g34.t1, Ob382087.g15.t1, Ob382794.g60.t1, Ob382794.g99.t1, Ob382965.g22.t1, Ob383593.g6.t1, Ob384229.g17.t1, Ob385037.g63.t1, Ob385268.g7.t1, Ob385620.g10.t1, Ob385671.g13.t1, Ob508.g49.t1…	---	---	---	---
OG0000259	---	---	Ob1833.g54.t1, Ob1950.g31.t1, Ob1950.g74.t1, Ob1982.g59.t1, Ob349679.g1.t1, Ob363584.g1.t1, Ob371247.g4.t1, Ob371247.g5.t1, Ob372726.g1.t1, Ob375117.g2.t1, Ob384464.g135.t1, Ob384464.g138.t1, Ob384464.g141.t1, Ob384464.g142.t1, Ob384464.g144.t1, Ob384464.g145.t1.3.5db1538f, Ob384464.g146.t1, Ob384464.g147.t1, Ob384464.g152.t1, Ob384464.g154.t1, Ob384464.g155.t1, Ob557.g101.t1, Ob557.g103.t1, Ob55…	---	---	---	---
OG0000260	---	---	Ob1023.g284.t1, Ob1023.g286.t1, Ob1023.g287.t1, Ob1023.g294.t1, Ob1023.g297.t1, Ob1125.g1.t1, Ob319956.g2.t1, Ob378753.g2.t1, Ob378753.g3.t1, Ob379497.g4.t1, Ob382626.g1.t1, Ob382626.g2.t1, Ob382626.g3.t1, Ob383265.g1.t1, Ob384595.g105.t1, Ob384595.g36.t1, Ob384595.g66.t1, Ob384595.g78.t1, Ob384595.g79.t1, Ob384595.g91.t1, Ob384595.g93.t1, Ob384595.g94.t1, Ob384595.g95.t1, Ob486.g14.t1, Ob680.g39…	---	---	---	---
OG0000261	---	---	Ob1807.g23.t1, Ob1961.g127.t1, Ob374141.g1.t1, Ob382181.g68.t1, Ob382181.g77.t1, Ob382848.g2.t1, Ob383013.g49.t1, Ob383013.g68.t1, Ob384948.g140.t1.1.5db153b7, Ob386072.g26.t1	Om204.g29.t1, Om310.g10.t1, Om310.g7.t1, Om310.g8.t1, Om78735.g1.t1, Om94776.g66.t1, Om94838.g15.t1, Om95744.g1.t1, Om95744.g2.t1	Ro312137.g3.t1, Ro316469.g3.t1, Ro389966.g1.t1	Tg04g15000.t1, Tg08g07560.t1, Tg08g07570.t1, Tg08g07580.t1	Ov114889.g4.t1, Ov125196.g1.t1, Ov187239.g4.t1, Ov354.g14.t1, Ov71063.g4.t1
OG0000262	---	---	Ob1630.g27.t1, Ob1879.g77.t1, Ob371.g56.t1, Ob371.g57.t1, Ob371.g58.t1, Ob380862.g11.t1, Ob380862.g12.t1, Ob380862.g14.t1	Om214.g34.t1, Om214.g35.t1, Om214.g36.t1, Om214.g37.t1	Ro363954.g1.t1	Tg04g01940.t1, Tg04g01950.t1, Tg04g01960.t1, Tg04g01990.t1, Tg04g02020.t1, Tg04g02030.t1, Tg04g02070.t1, Tg04g02090.t1, Tg04g02100.t1, Tg04g02120.t1, Tg04g02130.t1, Tg04g02150.t1, Tg04g02260.t2, TgUn450g00020.t1	Ov122986.g3.t1, Ov122986.g4.t1, Ov122986.g5.t1, Ov269.g54.t1
OG0000263	---	---	Ob1834.g8.t1, Ob1897.g69.t1, Ob351759.g3.t1, Ob368189.g2.t1, Ob379008.g2.t1, Ob380861.g15.t1, Ob382079.g39.t1, Ob382181.g14.t1, Ob382732.g50.t1, Ob382772.g23.t1, Ob382772.g77.t1, Ob382992.g28.t1, Ob383058.g24.t1, Ob384052.g10.t1, Ob384052.g11.t1, Ob384052.g21.t1, Ob384052.g27.t1, Ob385316.g61.t1, Ob386072.g4.t1, Ob722.g83.t1, Ob722.g88.t1	Om95522.g89.t1, Om95990.g27.t1	Ro1060.g4.t1, Ro1928.g22.t1	Tg04g12520.t1	Ov114269.g5.t1, Ov123320.g4.t1, Ov207608.g1.t1, Ov252.g68.t1, Ov701.g14.t1
OG0000264	---	---	Ob1032.g5.t1, Ob1852.g25.t1, Ob1915.g9.t1, Ob363937.g3.t1, Ob363937.g4.t1, Ob365466.g1.t1, Ob367980.g1.t1, Ob367980.g2.t1, Ob370334.g3.t1, Ob371599.g6.t1, Ob371599.g8.t1, Ob375653.g8.t1, Ob377979.g11.t1, Ob384354.g3.t1, Ob384354.g30.t1, Ob384354.g6.t1, Ob385229.g19.t1, Ob385229.g24.t1, Ob385229.g29.t1, Ob407138.g1.t1, Ob407138.g12.t1, Ob457.g61.t1, Ob499.g125.t1, Ob499.g135.t1, Ob993.g24.t1, Ob99…	---	Ro2586.g18.t1, Ro2918.g11.t1, Ro374161.g5.t1	Tg03g09930.t1, Tg03g11220.t1	---
OG0000265	---	---	Ob1583.g66.t1, Ob1772.g3.t1, Ob1774.g2.t1.1.5db151a4, Ob379969.g2.t1, Ob379969.g3.t1, Ob382168.g34.t1, Ob382168.g37.t1, Ob383631.g18.t1, Ob384199.g3.t1, Ob386161.g21.t1	Om261.g61.t1, Om278.g22.t1, Om278.g23.t1, Om278.g24.t1, Om278.g27.t1	Ro1363.g81.t1, Ro2530.g31.t1	Tg01g04210.t1, Tg01g04220.t1, Tg01g04230.t1, Tg01g04240.t1, Tg01g04250.t1, Tg13g13930.t1, TgUn037g00080.t1, TgUn037g00090.t1, TgUn037g00100.t1, TgUn037g00110.t1, TgUn037g00120.t1	Ov326.g32.t1, Ov326.g33.t1, Ov326.g35.t1
OG0000266	---	---	Ob1880.g25.t1, Ob440206.g1.t1, Ob440207.g1.t1, Ob499.g80.t1, Ob499.g89.t1, Ob924.g12.t1	Om140274.g1.t1, Om140274.g3.t1, Om140274.g6.t1, Om95234.g13.t1, Om95234.g15.t1, Om95234.g4.t1, Om95234.g6.t1, Om95234.g7.t1, Om95234.g8.t1	Ro2469.g7.t1, Ro2918.g54.t1, Ro2918.g60.t1	Tg03g09320.t1, Tg03g09330.t1, Tg03g09340.t1, Tg03g09350.t1, Tg03g09380.t1, Tg03g09390.t1, TgUn254g00040.t1, TgUn254g00050.t1, TgUn254g00060.t1, TgUn254g00090.t1	Ov89225.g3.t1, Ov932.g40.t1, Ov932.g43.t1
OG0000267	---	---	Ob1176.g149.t1, Ob1176.g150.t1.2.5db15161, Ob1625.g4.t1, Ob1688.g51.t1, Ob1688.g65.t1, Ob1688.g68.t1, Ob1688.g69.t1, Ob1807.g21.t1, Ob1807.g24.t1, Ob1873.g9.t1.1.5db151be, Ob335691.g1.t1, Ob335691.g2.t1, Ob374768.g3.t1, Ob374780.g1.t1, Ob375279.g1.t1, Ob376.g87.t1, Ob376711.g4.t1, Ob379745.g17.t1, Ob380243.g1.t1, Ob380290.g28.t1, Ob381828.g38.t1.1.5db152c4, Ob383696.g61.t1, Ob384098.g2.t1, Ob3848…	---	---	---	---
OG0000268	---	---	---	Om170.g232.t1, Om170.g233.t1, Om171.g5.t1, Om431.g58.t1, Om491.g2.t1, Om571.g44.t1, Om94795.g31.t1, Om94932.g40.t1, Om95269.g38.t1, Om95568.g50.t1, Om95788.g84.t1, Om96089.g111.t1, Om96090.g1.t1	---	---	Ov1003.g7.t1, Ov117045.g3.t1, Ov118028.g2.t1, Ov122733.g7.t1, Ov124535.g42.t1, Ov125758.g5.t1, Ov126448.g1.t1, Ov127576.g2.t1, Ov299.g7.t1, Ov553.g3.t1, Ov553.g4.t1, Ov555.g1.t1, Ov677.g12.t1, Ov709.g27.t1, Ov709.g28.t1, Ov742.g5.t1, Ov795.g10.t1, Ov795.g11.t1
OG0000269	AT1G04750.1, AT1G04760.1, AT2G32670.1, AT2G33110.1, AT2G33120.2	---	Ob385323.g1.t1, Ob385370.g39.t1, Ob385419.g2.t1, Ob385882.g11.t1, Ob386100.g9.t1, Ob455.g194.t1	Om171.g9.t1, Om95134.g14.t1, Om95134.g16.t1	Ro1016.g56.t1, Ro1025.g38.t1, Ro1030.g200.t1, Ro1101.g37.t1, Ro2606.g38.t1, Ro409012.g1.t1, Ro410674.g1.t1, Ro821.g680.t1	Tg02g19910.t1, Tg04g11150.t1, Tg05g11360.t1, Tg08g04870.t1	Ov209407.g1.t1, Ov209408.g1.t1, Ov291.g2.t1, Ov92101.g1.t1
OG0000270	AT1G06890.1, AT2G28315.1, AT2G30460.1	---	Ob1715.g11.t1.1.5db1519b, Ob357897.g3.t1, Ob370857.g3.t1, Ob382063.g10.t1, Ob383508.g12.t1, Ob384085.g75.t1.4.5db1536f, Ob384886.g12.t1, Ob385610.g8.t1, Ob394603.g2.t1, Ob394606.g2.t1	Om211.g216.t1, Om281.g15.t1, Om522.g13.t1, Om538.g1.t1	Ro1030.g1055.t1, Ro1049.g212.t1, Ro1059.g440.t1, Ro2496.g104.t1.3.5db21212, Ro388654.g4.t1, Ro514941.g1.t1, Ro514942.g1.t1	Tg14g07010.t13, Tg18g09990.t3	Ov1048.g15.t1, Ov1064.g14.t1, Ov126031.g1.t1, Ov905.g158.t1.1.5db0b570
OG0000271	AT1G10155.1, AT1G31200.1	---	Ob308.g201.t1, Ob383921.g69.t1, Ob385370.g43.t1, Ob385370.g44.t1, Ob385370.g45.t1, Ob385370.g46.t1, Ob437138.g1.t1, Ob437138.g2.t1, Ob455.g185.t1, Ob455.g187.t1, Ob455.g188.t1, Ob455.g190.t1, Ob455.g191.t1, Ob719.g7.t1, Ob734.g9.t1	Om200.g32.t1, Om95134.g27.t1, Om95134.g31.t1	Ro1030.g194.t1, Ro380295.g2.t1, Ro821.g684.t1	Tg02g19960.t2, Tg12g00990.t2, Tg14g12300.t1, Tg17g00220.t2	Ov291.g15.t1, Ov291.g17.t1, Ov90045.g2.t1
OG0000272	AT1G12920.1, AT3G26618.1, AT5G47880.1	---	Ob1242.g9.t1, Ob1873.g70.t1, Ob382400.g47.t1, Ob385005.g1.t1, Ob539.g94.t1, Ob549.g396.t1.1.5db154c1, Ob663.g82.t1, Ob693.g84.t1, Ob973.g6.t1	Om192.g229.t1.2.5db0b753, Om201.g175.t1, Om276.g88.t1, Om276.g89.t1	Ro1027.g145.t1.1.5db2110f, Ro1090.g1.t1, Ro1267.g191.t1, Ro1419.g3.t1.1.5db21187, Ro1437.g229.t1.1.5db21199	Tg03g09760.t1, Tg03g11380.t1, Tg06g15810.t1, Tg12g03900.t2, Tg18g01050.t1	Ov1091.g28.t1, Ov1091.g29.t1, Ov273.g199.t1, Ov384.g38.t1
OG0000273	AT1G34210.1, AT1G71830.1, AT4G33430.2	---	Ob1369.g6.t1, Ob1511.g16.t1, Ob384576.g17.t1, Ob384969.g5.t1, Ob558.g142.t1, Ob747.g57.t1	Om196.g290.t1, Om415.g70.t1, Om532.g53.t1, Om95687.g7.t1	Ro1026.g103.t1, Ro1026.g105.t1, Ro1153.g743.t1, Ro1189.g43.t1, Ro1267.g351.t1, Ro345852.g3.t1, Ro383360.g1.t1, Ro830.g374.t1	Tg03g15590.t1, Tg08g06400.t1, Tg08g13750.t4, Tg12g09000.t1	Ov1010.g16.t1, Ov208893.g2.t1, Ov208894.g2.t1, Ov362.g71.t1, Ov507.g227.t1.1.5db0b53d
OG0000274	AT1G52140.1, AT3G16330.1	---	Ob350432.g1.t1, Ob372148.g1.t1, Ob374115.g4.t1, Ob380.g42.t1, Ob381010.g17.t1, Ob383141.g45.t1, Ob383141.g52.t1, Ob384277.g146.t1	Om559.g15.t1, Om559.g16.t1, Om94383.g8.t1, Om94383.g9.t1	Ro1153.g1170.t1, Ro1153.g1171.t1, Ro1186.g65.t1, Ro1186.g66.t1, Ro1838.g7.t1, Ro1838.g8.t1, Ro197799.g2.t1, Ro197799.g3.t1	Tg10g13840.t1, Tg10g13850.t1, Tg11g01740.t1, Tg11g01750.t1	Ov125433.g48.t1, Ov125433.g49.t1, Ov313.g10.t1, Ov313.g11.t1
OG0000275	AT1G52603.1, AT1G67235.1, AT5G33393.1	---	---	Om177.g175.t1, Om196.g132.t1, Om264.g116.t1, Om278.g267.t1, Om294.g24.t1, Om448.g27.t1, Om580.g64.t1, Om580.g70.t1, Om586.g38.t1, Om73287.g1.t1, Om91306.g1.t1, Om93427.g7.t1, Om94247.g2.t1, Om95000.g14.t1, Om95297.g60.t1, Om95297.g67.t1, Om95346.g10.t1, Om95431.g42.t1, Om95569.g35.t1, Om95625.g76.t1, Om95924.g16.t1	Ro2444.g10.t1, Ro324740.g2.t1, Ro349830.g4.t1	---	Ov116712.g6.t1, Ov132730.g3.t1, Ov98506.g1.t1
OG0000276	AT1G53310.1, AT2G42600.1, AT3G14940.1	---	Ob1405.g24.t1, Ob1640.g36.t1, Ob338947.g1.t1, Ob382738.g1.t1, Ob384500.g107.t1, Ob557.g24.t1, Ob560.g19.t1	Om201.g26.t1, Om265.g81.t1, Om279.g112.t1, Om95568.g10.t1, Om95844.g6.t1	Ro1021.g66.t1, Ro1029.g98.t1, Ro1062.g157.t1, Ro1331.g137.t1, Ro1331.g245.t1, Ro2743.g368.t1, Ro393999.g1.t1	Tg13g03860.t1, Tg13g06220.t2, Tg17g09540.t1, Tg17g12250.t1	Ov264.g256.t1, Ov264.g483.t1, Ov265.g33.t1, Ov399.g151.t1
OG0000277	AT1G64190.1, AT3G02360.1, AT5G41670.1	---	Ob1257.g18.t1, Ob1856.g20.t1, Ob370982.g6.t1, Ob383637.g76.t1.2.5db15347, Ob385728.g118.t1, Ob545.g112.t1, Ob553.g49.t1, Ob680.g70.t1.1.5db154e6	Om197.g100.t1, Om264.g122.t1, Om578.g60.t1	Ro1147.g292.t1, Ro1536.g69.t1.1.5db211a7, Ro2423.g6.t1, Ro2510.g3.t1, Ro313095.g3.t1, Ro351214.g2.t1, Ro366729.g3.t1	Tg09g00060.t2, Tg09g01180.t3, Tg11g11150.t2, Tg16g04550.t1, Tg18g13050.t1, Tg18g13200.t1	Ov1051.g8.t1, Ov127020.g2.t1, Ov229.g142.t1
OG0000278	AT2G14580.1, AT2G14610.1, AT4G07820.1, AT4G33710.1, AT4G33720.1, AT5G26130.1	---	Ob1949.g229.t1, Ob1949.g234.t1, Ob383265.g36.t1, Ob385214.g43.t1, Ob385214.g44.t1, Ob483.g54.t1, Ob483.g56.t1	Om173.g434.t1, Om173.g435.t1, Om86434.g1.t1, Om91427.g1.t1, Om92561.g5.t1, Om95234.g14.t1	Ro390895.g5.t1, Ro392508.g2.t1	Tg08g14530.t1, Tg12g11330.t1, Tg12g11340.t1, Tg12g11350.t1, Tg12g11360.t1, Tg12g11380.t1, Tg12g11390.t1	Ov437.g9.t1, Ov932.g41.t1
OG0000279	AT2G15480.2, AT2G15490.1, AT4G34131.1, AT4G34135.1, AT4G34138.1	---	Ob1949.g155.t1, Ob379.g93.t1, Ob382790.g104.t1, Ob385214.g116.t1, Ob385803.g3.t1, Ob674.g49.t1, Ob685.g18.t1, Ob714.g37.t1	Om338.g20.t1, Om84760.g1.t1, Om84760.g2.t1	Ro1153.g618.t1, Ro2419.g66.t1, Ro830.g167.t1, Ro830.g168.t1	Tg08g15440.t1, Tg10g07390.t1, Tg12g12930.t1, Tg12g12940.t1, Tg12g12950.t1, Tg12g12960.t1, Tg12g12970.t1	Ov125883.g2.t1, Ov507.g351.t1, Ov507.g352.t1
OG0000280	AT2G16600.1, AT2G21130.1, AT3G56070.1, AT4G34870.1, AT4G38740.1	---	Ob360850.g1.t1, Ob381063.g4.t1.1.5db152aa, Ob382768.g25.t1, Ob385708.g43.t1, Ob728.g64.t1, Ob862.g3.t1	Om192.g265.t1, Om194.g133.t1, Om195.g364.t1, Om206.g44.t1	Ro1027.g109.t1, Ro1179.g44.t1, Ro1273.g113.t1, Ro2058.g3.t1.2.5db211d1, Ro2144.g9.t1, Ro2179.g2.t1	Tg03g03690.t1, Tg08g17060.t1, Tg12g04250.t1, Tg12g15960.t1, Tg16g01980.t1	Ov125883.g325.t1, Ov127074.g6.t1, Ov253.g78.t1, Ov384.g74.t1
OG0000281	AT2G22290.1, AT2G44610.1, AT4G39890.1, AT5G10260.1	---	Ob1821.g66.t1, Ob380998.g14.t1, Ob382764.g17.t1, Ob384095.g16.t1, Ob419935.g1.t1, Ob453.g1.t1, Ob455.g89.t1, Ob512.g74.t1, Ob523.g157.t1, Ob524.g2.t1, Ob888.g118.t1	Om200.g279.t1, Om582.g9.t1, Om94049.g5.t1	Ro1042.g210.t1, Ro1245.g25.t1, Ro1325.g12.t1, Ro2857.g38.t1, Ro333508.g1.t1, Ro811.g168.t1	Tg05g15660.t1, Tg06g05630.t1	Ov125894.g5.t1, Ov442.g14.t1, Ov645.g133.t1, Ov849.g127.t1
OG0000282	AT3G07010.1, AT3G24670.1, AT4G13210.2, AT4G13710.1, AT5G48900.1	---	Ob1085.g12.t1_1085.g13.t1, Ob1238.g2.t1_1238.g3.t1, Ob1323.g20.t1, Ob380484.g9.t1, Ob382680.g36.t1, Ob383238.g11.t1_383238.g12.t1, Ob384566.g1.t1, Ob693.g2.t1_693.g3.t1	Om171.g75.t1, Om195.g203.t1, Om411.g23.t1	Ro1025.g29.t1, Ro1046.g45.t1, Ro1069.g13.t1, Ro1239.g58.t1, Ro1807.g112.t1, Ro2606.g50.t1, Ro391053.g4.t1	Tg04g11600.t1, Tg05g11290.t1, Tg08g04750.t1, Tg14g10110.t1	Ov421.g4.t1, Ov878.g45.t1, Ov951.g80.t1
OG0000283	AT3G09900.1, AT3G46060.1, AT3G53610.1, AT5G03520.1, AT5G59840.1	---	Ob1842.g58.t1, Ob1897.g15.t1, Ob1956.g36.t1, Ob384983.g54.t1, Ob386129.g172.t1, Ob403798.g2.t1, Ob507.g80.t1, Ob570152.g2.t1, Ob570153.g2.t1, Ob749.g272.t1.1.5db15536	Om190.g317.t1, Om199.g169.t1, Om497.g119.t1	Ro1030.g1001.t1.1.5db21156, Ro1049.g128.t1.2.5db21128, Ro1059.g336.t1, Ro1152.g105.t1, Ro1225.g24.t1, Ro2496.g223.t1	Tg01g14530.t3, Tg18g05810.t2	Ov247.g194.t1.1.5db0b4ee, Ov256.g185.t1, Ov420.g12.t1, Ov948.g55.t1.1.5db0b56f
OG0000284	AT3G30530.1, AT5G15830.1, AT5G38800.1	---	Ob1257.g17.t1, Ob375942.g2.t1, Ob519.g43.t1, Ob549988.g1.t1, Ob549992.g1.t1, Ob554.g23.t1, Ob554.g33.t1, Ob680.g71.t1	Om120.g100.t1, Om197.g99.t1, Om264.g119.t1	Ro1147.g290.t1, Ro1153.g330.t1, Ro2135.g424.t1, Ro2184.g5.t1, Ro2510.g1.t1, Ro320283.g1.t1, Ro366955.g2.t1, Ro379279.g1.t1	Tg07g06550.t1, Tg09g00050.t1, Tg09g01170.t1, Tg11g11170.t1, Tg15g12540.t1	Ov229.g143.t1, Ov301.g2.t1, Ov971.g106.t1
OG0000285	AT3G61790.1, AT4G27880.1	---	Ob1846.g34.t1, Ob1869.g27.t1, Ob382466.g2.t1.1.5db152e4, Ob384815.g33.t1.1.5db153a1, Ob385428.g38.t1, Ob385505.g51.t1, Ob517.g68.t1, Ob710.g60.t1.1.5db154fd, Ob725.g35.t1	Om120.g664.t1, Om173.g151.t1, Om207.g289.t1, Om210.g248.t1	Ro1016.g388.t1, Ro1044.g92.t1, Ro1153.g404.t1, Ro1845.g212.t1, Ro2181.g34.t1, Ro2402.g129.t1, Ro2420.g19.t1	Tg05g18910.t1, Tg06g00530.t1, Tg06g18620.t1, Tg15g06700.t1	Ov426.g104.t1, Ov458.g141.t1, Ov476.g298.t1, Ov507.g594.t1
OG0000286	AT4G33070.1, AT5G01320.1, AT5G01330.1, AT5G54960.1	---	Ob370848.g7.t1, Ob384260.g51.t1, Ob384260.g52.t1, Ob384260.g60.t1, Ob384858.g66.t1, Ob549.g38.t1, Ob690.g144.t1	Om179.g377.t1, Om191.g229.t1, Om87574.g1.t1, Om94757.g1.t1	Ro1051.g172.t1, Ro1591.g258.t1, Ro2172.g1.t1, Ro2419.g245.t1, Ro367547.g3.t1, Ro821.g415.t1	Tg01g20340.t1, Tg02g16020.t2, Tg10g04030.t1, Tg13g11350.t1	Ov247.g33.t1, Ov247.g36.t1, Ov296.g126.t1, Ov397.g137.t1, Ov841.g72.t1
OG0000287	ATCG00120.1	---	Ob1103.g5.t1, Ob1977.g37.t1, Ob335593.g1.t1, Ob337425.g1.t1, Ob363903.g1.t1, Ob370126.g2.t1, Ob375838.g1.t1, Ob380428.g5.t1, Ob513.g104.t1	Om197.g483.t1, Om332.g43.t1, Om84725.g4.t1, Om89157.g4.t1, Om94710.g4.t1, Om94940.g2.t1	Ro1336.g183.t1, Ro2596.g2.t1, Ro2914.g6.t1, Ro335016.g3.t1, Ro385104.g2.t1, Ro387854.g2.t1	TgUn002g01670.t1, TgUn036g00020.t1, TgUn036g00050.t1, TgUn063g00080.t1, TgUn091g00090.t1, TgUn192g00050.t1, TgUn192g00060.t1	Ov127364.g1.t1
OG0000288	---	---	Ob1848.g45.t1, Ob382181.g17.t1, Ob382181.g20.t1, Ob382181.g35.t1, Ob382181.g42.t1, Ob382614.g34.t1, Ob382614.g37.t1, Ob382614.g39.t1, Ob382655.g33.t1, Ob382655.g35.t1, Ob383013.g10.t1, Ob383013.g11.t1, Ob383013.g12.t1, Ob383965.g31.t1, Ob384052.g17.t1, Ob384222.g89.t1, Ob385358.g2.t1, Ob385358.g6.t1, Ob385362.g1.t1, Ob386072.g116.t1, Ob386072.g120.t1, Ob386072.g122.t1, Ob386072.g124.t1, Ob416429.…	---	---	---	---
OG0000289	---	---	Ob1107.g16.t1, Ob1782.g51.t1, Ob1782.g53.t1, Ob1782.g55.t1, Ob355821.g2.t1, Ob363815.g1.t1, Ob366676.g2.t1, Ob372411.g2.t1, Ob372411.g3.t1, Ob372411.g4.t1, Ob375359.g3.t1, Ob380591.g10.t1, Ob380591.g12.t1, Ob380591.g13.t1, Ob380591.g14.t1, Ob380591.g15.t1, Ob380591.g16.t1, Ob380591.g17.t1, Ob380591.g18.t1, Ob380591.g4.t1, Ob380591.g8.t1, Ob380591.g9.t1, Ob648.g11.t1, Ob648.g13.t1, Ob648.g14.t1, O…	---	---	---	Ov108540.g1.t1
OG0000290	---	---	Ob1024.g13.t1, Ob1024.g14.t1, Ob1024.g15.t1, Ob1024.g19.t1, Ob1385.g12.t1, Ob381120.g15.t1, Ob382836.g36.t1, Ob385223.g19.t1, Ob789.g31.t1, Ob789.g9.t1, Ob923.g12.t1	Om276.g110.t1, Om281.g96.t1, Om94970.g12.t1	Ro1437.g220.t1, Ro2496.g308.t1, Ro384333.g1.t1	Tg05g04140.t1, Tg05g04150.t1, Tg14g06590.t1, Tg14g06600.t1, Tg18g00920.t1, Tg18g00930.t1, TgUn338g00020.t1, TgUn338g00030.t1	Ov126545.g10.t1, Ov126545.g11.t1, Ov739.g18.t1, Ov739.g19.t1, Ov905.g88.t1
OG0000291	---	---	Ob1670.g1.t1, Ob1670.g2.t1, Ob375947.g1.t1, Ob375947.g2.t1, Ob380498.g10.t1, Ob380498.g2.t1, Ob380498.g3.t1, Ob380498.g9.t1, Ob381602.g6.t1, Ob381602.g7.t1	Om273.g58.t1, Om87838.g1.t1, Om94315.g1.t1, Om94315.g2.t1, Om94918.g34.t1	Ro1907.g1.t1, Ro291468.g1.t1	Tg01g12970.t1, Tg01g12980.t1, Tg10g07210.t1, Tg10g07260.t1, TgUn236g00020.t1	Ov121066.g1.t1, Ov125718.g3.t1, Ov125730.g3.t1, Ov126690.g5.t1, Ov126690.g7.t1, Ov126691.g1.t1, Ov126691.g2.t1, Ov249.g40.t1
OG0000292	---	---	Ob1978.g100.t1, Ob1978.g86.t1, Ob1978.g96.t1, Ob313055.g3.t1, Ob349548.g1.t1, Ob355976.g2.t1, Ob376883.g6.t1, Ob380272.g1.t1, Ob382732.g48.t1, Ob383539.g70.t1, Ob383539.g73.t1, Ob383539.g78.t1, Ob383539.g84.t1, Ob384052.g15.t1, Ob384052.g25.t1, Ob384052.g26.t1, Ob384052.g34.t1, Ob384052.g9.t1, Ob384917.g79.t1, Ob384917.g85.t1, Ob384917.g88.t1, Ob386072.g17.t1, Ob386072.g19.t1, Ob449.g109.t1, Ob44…	---	---	---	---
OG0000293	AT1G04625.1, AT1G10000.1, AT1G27870.1, AT1G47497.1, AT1G50160.1, AT1G52990.1, AT1G77815.1, AT2G02650.1, AT2G04420.1, AT2G11205.1, AT2G13980.1, AT2G22440.1, AT2G34320.1, AT2G46460.1, AT3G09510.1, AT3G23320.1, AT3G25270.1, AT3G32130.1, AT4G03292.1, AT4G09775.1, AT4G29090.1, AT5G26617.1, AT5G38920.1, AT5G42965.1, AT5G43755.1, AT5G44470.1, AT5G52115.1, AT5G65005.1, ATMG00310.1	---	---	---	---	---	---
OG0000294	AT1G07090.1, AT2G42610.1, AT5G58500.1	---	Ob1701.g98.t1, Ob371774.g1.t1, Ob380297.g1.t1, Ob382957.g73.t1, Ob384421.g16.t1, Ob386141.g20.t1, Ob432922.g1.t1, Ob432923.g1.t1, Ob454.g188.t1, Ob556.g37.t1	Om201.g27.t1, Om279.g110.t1, Om281.g53.t1, Om95865.g97.t1	Ro1021.g68.t1, Ro1029.g96.t1, Ro1465.g53.t1, Ro1666.g50.t1	Tg13g03880.t1, Tg14g07380.t1, Tg17g02280.t1, Tg17g12200.t1	Ov1112.g1.t1, Ov264.g258.t1, Ov905.g123.t1, Ov963.g12.t1
OG0000295	AT1G09812.1, AT1G11120.1, AT1G58007.2, AT4G28170.1	---	Ob1701.g60.t1, Ob355476.g2.t1, Ob370696.g1.t1, Ob371284.g6.t1, Ob382541.g3.t1, Ob382847.g46.t1, Ob382957.g39.t1, Ob385346.g101.t1	Om159.g346.t1, Om95100.g1.t1	Ro1030.g514.t1, Ro1465.g3.t1, Ro1722.g25.t1, Ro1722.g40.t1, Ro2417.g142.t1, Ro390874.g6.t1, Ro821.g298.t1	Tg02g14840.t1, Tg06g11890.t2, Tg06g12250.t1, Tg17g03130.t1, Tg17g13380.t1	Ov122431.g2.t1, Ov827.g13.t1, Ov841.g174.t1
OG0000296	AT1G14900.1	---	Ob1980.g44.t1, Ob308.g6.t1, Ob374.g51.t1, Ob381014.g4.t1, Ob384095.g93.t1, Ob384923.g4.t1, Ob749.g55.t1, Ob754.g27.t1.3.5db15528, Ob755.g62.t1, Ob757.g82.t1	Om170.g289.t1, Om191.g391.t1, Om571.g42.t1	Ro1034.g94.t1, Ro1042.g284.t1, Ro1267.g170.t1, Ro2135.g199.t1, Ro311323.g1.t1, Ro370420.g5.t1, Ro386916.g2.t1, Ro811.g231.t1	Tg07g13270.t1, Tg09g09700.t1, Tg15g14770.t1, Tg15g14780.t1	Ov530.g20.t1, Ov645.g53.t1, Ov943.g1.t1
OG0000297	AT1G29965.1, AT1G29970.2, AT2G34480.2, AT3G14600.1	---	Ob379740.g9.t1, Ob385144.g1.t1, Ob385331.g18.t1, Ob386135.g3.t1, Ob473587.g1.t1, Ob473588.g1.t1, Ob547.g90.t1, Ob570325.g1.t1, Ob570326.g1.t1, Ob660.g84.t1	Om197.g376.t1, Om263.g57.t1, Om468.g52.t1, Om474.g10.t1	Ro1030.g324.t1, Ro1331.g322.t1, Ro2040.g129.t1, Ro2390.g21.t1, Ro2445.g73.t1	Tg08g07470.t2, Tg11g13240.t1, Tg17g01230.t1	Ov366.g113.t1, Ov791.g5.t1, Ov913.g60.t1
OG0000298	AT1G33080.1, AT1G33090.1, AT1G33100.1, AT1G33110.1	---	Ob1288.g2.t1, Ob374295.g3.t1, Ob379969.g29.t1, Ob382168.g8.t1, Ob384013.g21.t1, Ob718.g12.t1	Om278.g77.t1, Om278.g79.t1, Om278.g80.t1	Ro1282.g33.t1, Ro1363.g122.t1, Ro1363.g123.t1, Ro1363.g124.t1, Ro1453.g23.t1.2.5db21195, Ro2530.g1.t1	Tg01g04700.t1, Tg01g04710.t2, Tg01g05060.t1, Tg01g05070.t5, Tg13g13620.t1	Ov126625.g1.t1.3.5db0b4d4, Ov263.g326.t1, Ov263.g327.t1, Ov263.g328.t1, Ov263.g329.t1
OG0000299	AT1G48470.1, AT1G66200.3, AT3G17820.1, AT5G16570.1, AT5G37600.1	---	Ob374.g76.t1, Ob383245.g22.t1, Ob384095.g97.t1, Ob385149.g48.t1, Ob445747.g2.t1, Ob445748.g2.t1, Ob523.g23.t1, Ob543196.g4.t1, Ob543197.g4.t1, Ob647.g32.t1, Ob754.g44.t1	Om170.g270.t1, Om571.g19.t1, Om60762.g1.t1	Ro1034.g88.t1, Ro1042.g299.t1, Ro1368.g53.t1, Ro1434.g50.t1, Ro389002.g6.t1	Tg07g13110.t1, Tg09g09550.t1, Tg16g09440.t1	Ov678.g8.t1, Ov722.g5.t1
OG0000300	AT1G67750.1, AT3G27400.2, AT4G24780.1, AT5G63180.1	---	Ob1818.g9.t1, Ob336265.g3.t1, Ob357524.g1.t1, Ob380369.g1.t1, Ob384195.g17.t1, Ob385991.g18.t1, Ob487.g119.t1, Ob552.g51.t1, Ob952.g18.t1	Om191.g413.t1, Om267.g64.t1, Om321.g33.t1, Om339.g67.t1	Ro1023.g7.t1, Ro1237.g95.t1, Ro1591.g41.t1, Ro2135.g218.t1, Ro389367.g1.t1	Tg10g01710.t1, Tg15g00880.t1, Tg15g03050.t1, Tg16g13140.t1	Ov325.g11.t1, Ov530.g40.t1, Ov851.g10.t1
OG0000301	AT2G35650.1, AT5G03760.1, AT5G22740.1	---	Ob1136.g19.t1, Ob1197.g32.t1, Ob1395.g5.t1, Ob1751.g16.t1, Ob1947.g31.t1, Ob363189.g2.t1, Ob379558.g2.t1, Ob381224.g2.t1, Ob384119.g130.t1	Om179.g37.t1, Om179.g38.t1.2.5db0b739, Om196.g131.t1, Om95023.g27.t1	Ro1026.g8.t1, Ro1152.g205.t1, Ro1153.g881.t1, Ro2403.g15.t1, Ro308207.g1.t1, Ro350604.g1.t1	Tg01g16830.t1, Tg13g10240.t1, Tg18g10800.t1	Ov280.g24.t1, Ov507.g92.t1, Ov854.g1.t1, Ov854.g2.t1_854.g3.t1
OG0000302	AT2G36750.1, AT2G36760.1, AT2G36770.1, AT2G36780.1, AT2G36790.1, AT2G36800.1, AT3G53160.1	---	Ob1823.g32.t1, Ob371768.g2.t1, Ob376609.g4.t1, Ob376609.g5.t1, Ob381186.g28.t1, Ob382215.g1.t1	Om179.g24.t1, Om94773.g6.t1	Ro2403.g42.t1, Ro354397.g1.t1, Ro366765.g3.t1	Tg01g16380.t1, Tg01g16390.t1, Tg01g16400.t1, Tg01g16420.t1, Tg01g16430.t1, Tg01g16440.t1, TgUn232g00060.t1, TgUn825g00020.t1, TgUn825g00030.t1	Ov256.g342.t1, Ov854.g19.t1
OG0000303	AT2G38870.1, AT2G38900.2, AT5G43580.1	---	Ob384081.g5.t1, Ob384929.g180.t1, Ob384929.g182.t1, Ob385882.g105.t1, Ob508.g31.t1, Ob508.g32.t1, Ob508.g33.t1, Ob543903.g2.t1, Ob543904.g2.t1, Ob764.g4.t1	Om195.g343.t1, Om195.g344.t1, Om95260.g16.t1	Ro1173.g5.t1, Ro359716.g1.t1, Ro361384.g1.t1, Ro361384.g2.t1	Tg08g03280.t1, Tg16g06710.t1, Tg19g00140.t1, Tg19g00150.t1, Tg19g00160.t1, Tg19g00170.t1, Tg19g00540.t1, Tg19g00550.t1	Ov113150.g1.t1
OG0000304	AT3G28345.1, AT3G28360.1, AT3G28380.1, AT3G28390.1, AT3G28415.2	---	Ob690.g91.t1, Ob732.g100.t1, Ob732.g98.t1	Om175.g209.t1, Om175.g210.t1, Om175.g213.t1, Om175.g214.t1, Om175.g215.t1, Om175.g218.t1, Om175.g219.t1, Om175.g220.t1, Om175.g221.t1, Om175.g222.t1, Om175.g223.t1, Om175.g224.t1	Ro1147.g124.t1, Ro1416.g66.t1	Tg09g14980.t1	Ov936.g91.t1, Ov936.g92.t1, Ov936.g93.t1, Ov936.g94.t1, Ov936.g96.t1, Ov936.g97.t1_936.g98.t1
OG0000305	AT4G11090.1, AT4G23790.1	---	Ob1856.g44.t1, Ob1856.g48.t1, Ob383143.g25.t1.1.5db1531b, Ob501.g55.t1, Ob696.g6.t1	Om578.g14.t1, Om95602.g11.t1, Om95602.g12.t1, Om95602.g15.t1, Om95602.g16.t1	Ro1018.g54.t1.1.5db210ff, Ro1179.g85.t1, Ro2626.g25.t1, Ro388323.g3.t1, Ro388323.g8.t1	Tg16g04400.t1, Tg18g12650.t1, Tg18g12680.t1, Tg18g12700.t1, Tg18g12850.t1, Tg18g12870.t1, Tg18g12900.t1	Ov373.g1.t1, Ov398.g16.t1, Ov398.g17.t1, Ov470.g45.t1, Ov891.g1.t1
OG0000306	AT5G46290.3	---	Ob366547.g2.t1, Ob382006.g4.t1, Ob383838.g47.t1, Ob432167.g1.t1, Ob432168.g1.t1, Ob501.g20.t1, Ob660.g86.t1, Ob696.g48.t1, Ob876.g2.t1	Om178.g54.t1, Om94932.g27.t1.1.5db0b80f, Om94932.g9.t1	Ro1018.g38.t1, Ro1030.g328.t1, Ro1331.g326.t1, Ro2390.g25.t1, Ro335015.g1.t1	Tg05g07140.t1, Tg16g03970.t1, Tg16g04060.t1, Tg17g01270.t1	Ov122956.g1.t1, Ov207758.g5.t1, Ov207759.g2.t1, Ov461.g52.t1, Ov480.g7.t1, Ov480.g8.t1, Ov913.g56.t1
OG0000307	---	---	Ob1279.g7.t1, Ob1279.g8.t1, Ob1782.g42.t1, Ob1782.g43.t1, Ob1782.g44.t1, Ob1967.g11.t1, Ob355921.g4.t1, Ob375847.g6.t1, Ob378829.g2.t1, Ob380544.g11.t1, Ob382772.g17.t1, Ob382772.g18.t1, Ob382772.g22.t1, Ob382992.g26.t1, Ob382992.g27.t1, Ob383635.g40.t1, Ob383635.g43.t1, Ob384278.g20.t1, Ob384278.g23.t1, Ob384278.g26.t1, Ob384278.g32.t1, Ob384278.g35.t1, Ob384278.g39.t1, Ob384278.g48.t1, Ob384278…	---	---	---	---
OG0000308	---	---	Ob1176.g152.t1, Ob347448.g1.t1, Ob371438.g2.t1, Ob381566.g27.t1, Ob383965.g29.t1, Ob383965.g30.t1, Ob383965.g8.t1, Ob384222.g47.t1, Ob384929.g143.t1, Ob653.g41.t1, Ob690.g62.t1, Ob690.g63.t1, Ob704.g86.t1.1.5db154fa, Ob732.g124.t1	Om175.g262.t1, Om175.g263.t1, Om175.g264.t1, Om175.g265.t1, Om175.g268.t1, Om536.g109.t1, Om87010.g3.t1	Ro1416.g42.t1	Tg08g03390.t1, Tg09g15220.t1, Tg09g15230.t1, Tg09g15240.t1	Ov936.g129.t1, Ov936.g130.t1, Ov936.g131.t1
OG0000309	---	---	Ob1894.g46.t1, Ob333189.g2.t1, Ob355978.g2.t1, Ob372421.g2.t1, Ob372421.g3.t1, Ob380549.g27.t1, Ob380549.g28.t1, Ob385637.g37.t1, Ob670.g18.t1	Om211.g73.t1, Om266.g108.t1, Om266.g109.t1	Ro1035.g21.t1, Ro1059.g564.t1, Ro1059.g565.t1, Ro1470.g210.t1, Ro2670.g1.t1, Ro2670.g2.t1, Ro2670.g3.t1, Ro339241.g1.t1, Ro374203.g1.t1	Tg03g19320.t1, Tg03g19360.t1, TgUn009g00190.t1, TgUn009g00210.t1, TgUn009g00220.t1	Ov1066.g151.t1, Ov826.g119.t1, Ov826.g120.t1
OG0000310	---	---	---	Om273.g21.t1, Om273.g22.t1, Om273.g23.t1, Om273.g24.t1, Om273.g32.t1, Om273.g33.t1, Om273.g35.t1, Om273.g36.t1, Om273.g38.t1, Om273.g39.t1, Om273.g40.t1, Om273.g41.t1, Om273.g42.t1, Om273.g43.t1, Om273.g47.t1, Om273.g51.t1, Om85587.g5.t1	---	---	Ov1051.g25.t1, Ov116087.g4.t1, Ov124984.g27.t1, Ov124984.g28.t1, Ov124984.g29.t1, Ov126010.g1.t1, Ov126010.g2.t1, Ov126042.g18.t1, Ov126042.g26.t1, Ov126042.g33.t1, Ov126042.g34.t1, Ov126042.g35.t1
OG0000311	---	---	---	Om151746.g1.t1, Om151747.g1.t1, Om206.g146.t1, Om206.g150.t1, Om206.g154.t1, Om206.g29.t1, Om206.g5.t1, Om206.g6.t1, Om206.g7.t1, Om206.g8.t1, Om206.g9.t1, Om476.g40.t1, Om90850.g2.t1, Om90850.g3.t1, Om90850.g4.t1, Om90850.g5.t1, Om94629.g13.t1, Om94629.g14.t1, Om94629.g18.t1, Om94629.g19.t1, Om94629.g21.t1, Om94629.g23.t1, Om95555.g4.t1	Ro1179.g204.t1.2.5db21156, Ro357695.g2.t1	Tg07g04880.t1, Tg08g17830.t1, Tg10g14490.t1	Ov551.g26.t1
OG0000312	---	---	---	Om94732.g10.t1, Om95490.g54.t1, Om95687.g189.t1	Ro1027.g42.t1, Ro1030.g380.t1, Ro1152.g83.t1, Ro1233.g10.t1.1.5db2115c, Ro1549.g95.t1, Ro1549.g96.t1, Ro1813.g8.t1, Ro1882.g11.t1, Ro2006.g52.t1, Ro2390.g59.t1, Ro2626.g14.t1, Ro292531.g1.t1, Ro292901.g1.t1, Ro330395.g1.t1, Ro330445.g1.t1, Ro344992.g1.t1, Ro358760.g5.t1, Ro368350.g1.t1, Ro375611.g1.t1, Ro377200.g4.t1, Ro377200.g5.t1, Ro379366.g3.t1, Ro379673.g2.t1, Ro380104.g2.t1, Ro390595.g1.t1,…	---	---
OG0000313	---	---	---	---	Ro1017.g356.t1, Ro1027.g31.t1, Ro1027.g69.t1, Ro1127.g17.t1, Ro1179.g130.t1, Ro1179.g131.t1, Ro1213.g27.t1, Ro1374.g7.t1, Ro1596.g30.t1, Ro1894.g74.t1, Ro2510.g22.t1, Ro2510.g91.t1, Ro292533.g1.t1, Ro354662.g2.t1, Ro361574.g3.t1, Ro370329.g5.t1, Ro370808.g2.t1, Ro373869.g2.t1, Ro374142.g4.t1, Ro374142.g5.t1, Ro377674.g4.t1, Ro377674.g5.t1, Ro385475.g3.t1, Ro386453.g2.t1, Ro386932.g2.t1, Ro389140.…	---	Ov267.g9.t1
OG0000314	---	---	---	---	---	Tg11g04790.t1, Tg11g04800.t1, Tg17g07710.t1, Tg17g07720.t2, Tg17g07730.t1, Tg17g07740.t1, Tg17g07750.t1, Tg17g07760.t1, Tg17g07780.t1, Tg17g07790.t1, Tg17g07800.t1, Tg17g07820.t1, Tg17g07840.t1, Tg17g07850.t1, Tg17g07880.t1, Tg17g07890.t1, Tg17g07900.t1, Tg17g07910.t1, Tg17g07920.t1, Tg17g07940.t1, Tg17g07950.t1, Tg17g07960.t1, Tg17g07970.t1, Tg17g07980.t1, TgUn112g00010.t1, TgUn112g00020.t1, TgU…	---
OG0000315	AT1G01560.2, AT2G46070.3, AT4G01370.1, AT4G11330.1	---	Ob303022.g1.t1, Ob382754.g25.t1.3.5db152f9, Ob501.g104.t1, Ob501.g109.t1, Ob917.g2.t1	Om173.g97.t1, Om207.g165.t1, Om284.g15.t1, Om95343.g32.t1	Ro1020.g40.t1, Ro1805.g10.t1, Ro2181.g113.t1, Ro582239.g1.t1, Ro582241.g1.t1	Tg05g17810.t1, Tg05g18070.t1, Tg06g01730.t1, Tg16g05060.t1, Tg18g13840.t1, Tg18g14910.t2	Ov476.g200.t1, Ov507.g645.t1, Ov567.g14.t1, Ov639.g40.t1
OG0000316	AT1G21150.2	---	Ob1290.g21.t1, Ob1290.g22.t1, Ob1290.g23.t1, Ob1290.g25.t1, Ob1290.g26.t1, Ob1529.g19.t1, Ob1968.g89.t1, Ob381176.g5.t1, Ob383315.g3.t1, Ob385469.g14.t1, Ob385469.g16.t1, Ob385469.g18.t1, Ob385469.g19.t1, Ob385469.g21.t1, Ob482.g24.t1	Om94584.g1.t1, Om94584.g2.t1	Ro1059.g510.t1, Ro1059.g511.t1	Tg14g13890.t1, Tg14g13900.t1, Tg14g13910.t1, Tg18g14050.t1, Tg18g15120.t1, TgUn663g00010.t1, TgUn663g00020.t1	Ov796.g1.t1
OG0000317	AT1G21835.1, AT1G21864.1, AT1G21866.1, AT1G21925.1, AT1G21928.1, AT1G34792.1, AT1G34795.1, AT1G34800.1, AT1G34805.1, AT1G34810.1, AT1G34815.1, AT1G34820.1, AT1G34825.1, AT1G34830.1, AT1G34840.1, AT1G34850.1, AT1G34860.1, AT1G34930.1, AT1G35035.1, AT1G54775.1, AT1G58242.1, AT1G58245.1, AT1G58248.1, AT3G24465.1, AT5G34828.1, AT5G36720.1, AT5G36805.1, AT5G38378.1	---	---	---	---	---	---
OG0000318	AT1G28570.1, AT1G28580.1, AT1G28590.1, AT1G28600.1, AT1G28610.2, AT1G28640.1, AT1G28650.1, AT1G28660.1, AT1G28670.1, AT1G31550.2, AT2G27360.1	---	Ob382573.g1.t1, Ob384858.g70.t1.1.5db153a8, Ob385346.g1.t1, Ob549.g40.t1	Om159.g461.t1, Om159.g465.t1, Om97675.g2.t1, Om97675.g3.t1, Om97676.g2.t1, Om97676.g3.t1	Ro1030.g433.t1_1030.g432.t1	Tg02g16030.t1, Tg02g16040.t1, Tg02g16050.t1	Ov841.g68.t1, Ov841.g70.t1, Ov841.g71.t1
OG0000319	AT1G45616.1, AT1G47890.1, AT2G15042.1, AT2G15080.1, AT2G25440.1, AT2G32660.2, AT2G32680.1, AT2G33020.1, AT2G33050.1, AT2G33060.1, AT2G33080.1, AT3G05650.1, AT3G05660.1, AT3G11010.2, AT3G11080.1, AT3G24900.2, AT3G24982.1, AT3G25010.2, AT3G25020.1, AT3G28890.1, AT4G13810.2, AT4G13820.1, AT4G13880.1, AT4G13920.1, AT5G25910.1, AT5G27060.2, AT5G40170.1	---	---	---	---	Tg12g05810.t1	---
OG0000320	AT1G55560.1, AT1G55570.1, AT3G13390.1, AT3G13400.1	---	Ob228781.g2.t1, Ob381196.g36.t1, Ob382963.g15.t1, Ob384088.g15.t1	Om190.g4.t1, Om190.g5.t1, Om551.g56.t1, Om96072.g109.t1	Ro1845.g48.t1, Ro1953.g174.t1, Ro1995.g73.t1, Ro1995.g74.t1, Ro2067.g3.t1, Ro2067.g4.t1, Ro2498.g38.t1	Tg07g00580.t1, Tg12g00920.t1, Tg14g00010.t1, Tg18g09060.t1, Tg18g09070.t1	Ov424.g138.t1, Ov453.g104.t1, Ov453.g105.t1, Ov526.g56.t1
OG0000321	AT1G63410.2	---	Ob1893.g30.t1, Ob343794.g4.t1, Ob371979.g2.t1, Ob379614.g1.t1, Ob657.g2.t1	Om94918.g19.t1, Om95555.g23.t1, Om95555.g24.t1	Ro1087.g15.t1, Ro1753.g1.t1, Ro1753.g2.t1, Ro180063.g2.t1, Ro2006.g2.t1, Ro2006.g3.t1, Ro2006.g5.t1	Tg16g05590.t1, Tg16g05600.t1, Tg16g05610.t1, Tg16g05620.t1, Tg18g14500.t1, Tg18g14510.t1, Tg18g15410.t1, Tg18g15420.t1	Ov114082.g2.t1, Ov390.g22.t1, Ov390.g24.t1, Ov395.g47.t1
OG0000322	AT1G76490.1, AT2G17370.1	---	Ob146.g1.t1, Ob147.g1.t1, Ob385365.g10.t1	Om173.g180.t1, Om173.g181.t1, Om194.g286.t1, Om448.g30.t1, Om474.g38.t1.1.5db0b7c8, Om95343.g42.t1	Ro1042.g44.t1, Ro1153.g438.t1, Ro2135.g125.t1, Ro2445.g94.t1, Ro281329.g2.t1, Ro339479.g1.t1, Ro349496.g2.t1, Ro358760.g2.t1, Ro611416.g2.t1, Ro611417.g2.t1	Tg03g14250.t1, Tg08g07210.t1	Ov362.g164.t1, Ov405.g26.t1, Ov507.g564.t1, Ov507.g565.t1, Ov791.g31.t1
OG0000323	AT3G03780.1, AT5G17920.1, AT5G20980.1	---	Ob1956.g196.t1, Ob381099.g7.t1, Ob383641.g76.t1, Ob385137.g2.t1, Ob385316.g66.t1, Ob386066.g51.t1, Ob749.g95.t1, Ob753.g39.t1, Ob755.g98.t1.1.5db15530	Om539.g4.t1, Om92530.g1.t1.1.5db0b7fb, Om94405.g6.t1	Ro1123.g20.t1, Ro1226.g62.t1, Ro1226.g64.t1, Ro394349.g1.t1	Tg05g07360.t1, Tg13g00010.t2, Tg13g01360.t1, Tg13g08610.t2	Ov124826.g2.t1.1.5db0b4c2, Ov127413.g8.t1, Ov198724.g1.t1, Ov198757.g1.t1, Ov535.g8.t1.1.5db0b52c
OG0000324	AT3G09710.2, AT3G52290.1, AT5G03040.1	---	Ob1641.g9.t1.2.5db15192, Ob375352.g1.t1, Ob383579.g4.t1, Ob383706.g25.t1, Ob385708.g2.t1, Ob712.g52.t1, Ob715.g44.t1	Om173.g270.t1, Om194.g31.t1, Om94078.g5.t1, Om95528.g7.t1	Ro1153.g525.t1.2.5db21173, Ro1845.g74.t1, Ro1953.g149.t1.1.5db211d5, Ro2413.g29.t1, Ro2419.g142.t1.1.5db21204, Ro324817.g1.t1.1.5db21230, Ro359227.g1.t1, Ro390118.g6.t1	Tg07g00770.t1, Tg08g16650.t1, Tg12g01340.t3, Tg12g15270.t1	Ov125742.g2.t1, Ov125883.g237.t1
OG0000325	AT3G15720.1, AT5G17200.1	---	Ob1785.g9.t1, Ob1968.g115.t1, Ob1968.g116.t1, Ob354557.g1.t1, Ob374126.g2.t1, Ob376303.g8.t1, Ob379.g210.t1, Ob379.g211.t1, Ob379260.g13.t1, Ob384655.g14.t1	Om88121.g1.t1, Om96093.g113.t1, Om96093.g117.t1	Ro1153.g1055.t1, Ro2253.g25.t1, Ro2517.g19.t1	Tg10g11790.t1, Tg10g11800.t1, Tg10g11930.t1, Tg10g11940.t1, Tg16g10810.t1	Ov125437.g23.t1, Ov125437.g24.t1, Ov125536.g1.t1, Ov126677.g18.t1, Ov126677.g21.t1
OG0000326	AT3G19000.1, AT3G19010.1	---	Ob1834.g51.t1, Ob379.g11.t1, Ob379.g13.t1, Ob379.g14.t1, Ob379.g15.t1_379.g16.t1, Ob382079.g11.t1, Ob385803.g82.t1, Ob385803.g83.t1, Ob385803.g84.t1	Om190.g201.t1, Om463.g50.t1_463.g51.t1, Om463.g53.t1	Ro1030.g929.t1, Ro291784.g7.t1, Ro830.g92.t1, Ro830.g93.t1	Tg08g15850.t1, Tg12g13830.t1, Tg12g13840.t1, Tg12g13850.t1, Tg18g07140.t1, TgUn424g00050.t1	Ov125883.g89.t1, Ov125883.g90.t1, Ov125883.g91.t1, Ov539.g77.t1
OG0000327	AT3G26855.1	---	Ob308.g77.t1, Ob378.g59.t1, Ob488.g74.t1, Ob488.g75.t1, Ob547.g60.t1, Ob688.g34.t1	---	Ro1059.g542.t1, Ro1722.g4.t1, Ro1870.g51.t1, Ro2181.g240.t1, Ro222094.g1.t1, Ro222094.g3.t1, Ro2526.g67.t1, Ro2691.g7.t1, Ro317344.g2.t1, Ro354294.g2.t1, Ro354294.g3.t1, Ro357674.g1.t1, Ro365156.g1.t1, Ro369352.g1.t1, Ro373455.g3.t1, Ro389069.g19.t1, Ro389493.g2.t1, Ro389493.g3.t1, Ro389590.g6.t1	Tg15g01720.t1, Tg17g05130.t1	---
OG0000328	AT4G14130.1, AT4G25810.1, AT4G30270.1, AT5G57550.1, AT5G57560.1	---	Ob1125.g29.t1, Ob382592.g15.t1, Ob485.g30.t1, Ob556.g217.t1, Ob556.g222.t1, Ob562.g51.t1, Ob667.g24.t1	Om261.g4.t1, Om278.g165.t1, Om282.g148.t1	Ro1067.g5.t1, Ro1893.g10.t1, Ro1893.g8.t1	Tg01g06160.t1, Tg01g06200.t1, Tg13g12980.t1, Tg13g13010.t1, TgUn449g00020.t1, TgUn449g00060.t1, TgUn449g00070.t1	Ov126213.g17.t1, Ov262.g82.t1, Ov263.g224.t1
OG0000329	AT4G23650.1, AT5G12180.1, AT5G19360.1	---	Ob1845.g23.t1, Ob1856.g15.t1, Ob332162.g2.t1, Ob365127.g2.t1, Ob380513.g1.t1, Ob386007.g4.t1, Ob386123.g20.t1, Ob888.g62.t1	Om578.g76.t1, Om95248.g16.t1, Om95282.g31.t1	Ro1030.g14.t1, Ro1049.g400.t1, Ro1059.g94.t1, Ro2073.g28.t1, Ro2423.g13.t1, Ro267525.g1.t1, Ro386728.g3.t1	Tg05g08120.t1, Tg14g08720.t1, Tg16g04660.t2, TgUn516g00030.t1	Ov1120.g22.t1, Ov119733.g2.t1, Ov122825.g1.t1
OG0000330	AT5G05260.2, AT5G35917.1	---	Ob383210.g2.t1, Ob383292.g23.t1, Ob385220.g6.t1, Ob386100.g38.t1, Ob738.g90.t1, Ob738.g92.t1	Om152364.g6.t1, Om152364.g7.t1, Om152365.g6.t1, Om152365.g7.t1, Om274.g109.t1, Om274.g112.t1, Om274.g113.t1	Ro2526.g147.t1	Tg04g11250.t1, Tg04g11260.t1, Tg04g11300.t1, Tg05g07650.t1, Tg08g01980.t1, Tg08g02370.t1, Tg08g02450.t1, TgUn027g00030.t1	Ov304.g130.t1, Ov304.g132.t1, Ov304.g133.t1, Ov304.g134.t1
OG0000331	ATCG00350.1	---	Ob351116.g2.t1, Ob363433.g2.t1, Ob363903.g5.t1, Ob370616.g7.t1, Ob375838.g6.t1, Ob383378.g5.t1, Ob383788.g64.t1, Ob385902.g94.t1, Ob386163.g83.t1	Om79480.g1.t1, Om88393.g1.t1, Om89866.g2.t1, Om95985.g47.t1	Ro1043.g57.t1, Ro313237.g1.t1, Ro358777.g4.t1, Ro389656.g3.t1, Ro390416.g3.t1, Ro390452.g3.t1, Ro394374.g1.t1	Tg08g11190.t1, TgUn002g01740.t1, TgUn492g00010.t1	Ov113094.g3.t1, Ov113665.g2.t1, Ov124535.g2.t1, Ov127037.g2.t1
OG0000332	---	---	Ob1050.g63.t1, Ob1320.g20.t1, Ob1964.g68.t1, Ob1968.g23.t1, Ob229015.g3.t1, Ob313903.g1.t1, Ob315314.g1.t1, Ob320944.g1.t1, Ob370266.g1.t1, Ob371.g94.t1, Ob372419.g7.t1, Ob379440.g24.t1, Ob380358.g1.t1, Ob382284.g25.t1, Ob382772.g45.t1, Ob383166.g26.t1, Ob384209.g26.t1, Ob384815.g81.t1, Ob384900.g50.t1, Ob385331.g31.t1, Ob481.g255.t1, Ob508.g119.t1, Ob551.g131.t1, Ob566.g44.t1, Ob567.g38.t1, Ob66…	---	---	---	---
OG0000333	---	---	Ob1377.g36.t1, Ob1782.g45.t1, Ob1983.g32.t1, Ob333115.g2.t1, Ob370713.g4.t1, Ob371046.g1.t1, Ob377797.g8.t1, Ob379558.g18.t1, Ob380098.g3.t1, Ob381302.g4.t1, Ob381573.g31.t1, Ob382093.g15.t1, Ob382541.g12.t1, Ob382644.g16.t1, Ob383058.g26.t1, Ob383905.g63.t1, Ob383965.g5.t1, Ob383967.g4.t1, Ob385239.g27.t1, Ob385775.g23.t1, Ob440303.g3.t1, Ob440304.g3.t1, Ob448.g112.t1, Ob456.g85.t1, Ob513.g49.t1…	---	---	---	---
OG0000334	---	---	Ob1923.g49.t1, Ob1923.g53.t1, Ob1923.g54.t1, Ob1923.g56.t1, Ob1923.g58.t1, Ob1923.g61.t1, Ob1923.g63.t1, Ob225878.g2.t1, Ob330159.g3.t1, Ob366444.g1.t1, Ob370524.g3.t1, Ob378511.g3.t1, Ob383635.g53.t1, Ob383635.g54.t1, Ob383635.g55.t1, Ob383635.g75.t1, Ob383635.g79.t1, Ob383635.g80.t1, Ob383635.g81.t1, Ob383635.g83.t1, Ob383635.g84.t1, Ob383635.g89.t1, Ob383635.g90.t1, Ob383635.g91.t1, Ob383635.g…	---	---	---	---
OG0000335	---	---	Ob381140.g28.t1, Ob381140.g31.t1, Ob381140.g33.t1, Ob381140.g35.t1, Ob381140.g37.t1, Ob383373.g36.t1, Ob383373.g37.t1, Ob386087.g1.t1	Om76176.g2.t1, Om93518.g6.t1, Om93518.g7.t1, Om94756.g1.t1	Ro2676.g13.t1, Ro2760.g28.t1, Ro2760.g29.t1, Ro2760.g41.t1, Ro363777.g1.t1, Ro388538.g2.t1, Ro388538.g3.t1	Tg07g04390.t1, Tg07g04410.t1, Tg07g04420.t1, Tg07g04430.t1	Ov1005.g2.t1, Ov1005.g5.t1, Ov1005.g9.t1, Ov113134.g1.t1, Ov84345.g1.t1
OG0000336	---	---	Ob1136.g45.t1, Ob1207.g11.t1, Ob1979.g90.t1, Ob229763.g2.t1, Ob361800.g1.t1, Ob373839.g2.t1, Ob381164.g9.t1, Ob382213.g21.t1, Ob382864.g14.t1, Ob383283.g13.t1, Ob384209.g10.t1, Ob384504.g4.t1, Ob385149.g6.t1, Ob385550.g1.t1, Ob385603.g10.t1, Ob385795.g49.t1, Ob385884.g10.t1, Ob448609.g3.t1, Ob448610.g3.t1, Ob455.g163.t1, Ob457.g64.t1, Ob522.g60.t1, Ob657.g10.t1, Ob662.g7.t1, Ob669.g30.t1, Ob691.g…	---	---	---	---
OG0000337	---	---	Ob1320.g5.t1.2.5db1516c, Ob1852.g28.t1, Ob335272.g2.t1, Ob355954.g1.t1, Ob360147.g2.t1, Ob361726.g1.t1, Ob361726.g3.t1, Ob370334.g9.t1, Ob371599.g5.t1, Ob377979.g9.t1, Ob378908.g1.t1, Ob381384.g2.t1.1.5db152b4, Ob384354.g4.t1, Ob384354.g5.t1, Ob385206.g5.t1, Ob407138.g2.t1, Ob407138.g5.t1, Ob457.g88.t1, Ob468638.g1.t1.2.5db1543b, Ob487736.g1.t1, Ob499.g134.t1, Ob499.g136.t1, Ob499.g139.t1, Ob499.…	---	---	---	---
OG0000338	---	---	Ob1043.g13.t1, Ob1043.g14.t1, Ob1043.g15.t1, Ob1043.g16.t1, Ob384355.g1.t1, Ob384355.g2.t1, Ob384355.g3.t1, Ob384355.g5.t1, Ob888.g80.t1	Om582.g52.t1, Om582.g53.t1, Om582.g54.t1, Om582.g55.t1	Ro1111.g102.t1, Ro1111.g103.t1, Ro306023.g1.t1, Ro374257.g1.t1, Ro385710.g2.t1, Ro385710.g3.t1, Ro387095.g2.t1, Ro393320.g1.t1	Tg06g04940.t1, Tg06g04950.t1, Tg06g04970.t1, Tg06g04980.t1, Tg06g04990.t1	Ov463.g20.t1, Ov903.g6.t1
OG0000339	---	---	Ob1756.g13.t1, Ob1807.g5.t1, Ob1807.g6.t1, Ob383696.g77.t1, Ob383696.g78.t1, Ob385505.g22.t1, Ob506.g139.t1, Ob547.g143.t1, Ob547.g44.t1, Ob966.g2.t1	Om190.g282.t1, Om203.g127.t1, Om553.g10.t1	Ro1049.g91.t1, Ro348500.g1.t1, Ro374782.g2.t1	Tg01g03990.t1, Tg06g14380.t1, Tg15g07600.t1, Tg16g08020.t1, Tg18g03460.t1, Tg18g06410.t1, Tg18g15060.t1	Ov124617.g17.t1, Ov266.g13.t1, Ov390.g9.t1, Ov402.g115.t1, Ov948.g22.t1
OG0000340	---	---	Ob1642.g10.t1, Ob1701.g8.t1, Ob363542.g2.t1, Ob374417.g4.t1, Ob382198.g36.t1, Ob382957.g10.t1, Ob384756.g161.t1, Ob384756.g162.t1, Ob384756.g163.t1, Ob720.g64.t1, Ob720.g69.t1, Ob720.g72.t1, Ob720.g73.t1, Ob720.g80.t1, Ob720.g85.t1, Ob720.g96.t1, Ob720.g98.t1	Om579.g34.t1, Om579.g35.t1	Ro1502.g16.t1	Tg06g15570.t1, TgUn339g00040.t1	Ov121385.g4.t1, Ov121385.g5.t1, Ov121385.g6.t1, Ov125817.g5.t1, Ov863.g36.t1.1.5db0b55b, Ov863.g37.t1
OG0000341	---	---	Ob1583.g33.t1, Ob377587.g21.t1, Ob380829.g3.t1	Om200.g306.t1, Om200.g307.t1, Om200.g308.t1, Om200.g309.t1, Om200.g310.t1, Om200.g312.t1, Om200.g313.t1, Om200.g314.t1, Om200.g316.t1	Ro1191.g27.t1, Ro1807.g41.t1, Ro2118.g54.t1, Ro2857.g24.t1, Ro2857.g25.t1, Ro2857.g27.t1	---	Ov114316.g1.t1, Ov114316.g2.t1, Ov114316.g3.t1, Ov157508.g2.t1, Ov157508.g3.t1, Ov157508.g5.t1, Ov432.g132.t1, Ov507.g790.t1, Ov507.g793.t1, Ov507.g794.t1
OG0000342	---	---	Ob383645.g39.t1	Om94822.g42.t1, Om94822.g49.t1	Ro2118.g187.t1, Ro2154.g14.t1, Ro377813.g2.t1	Tg04g03220.t1, Tg04g03230.t1, Tg08g01360.t1, Tg08g01370.t1, Tg08g01400.t1, Tg08g01420.t1, Tg08g01430.t1, Tg08g01440.t1, Tg08g01450.t1, Tg08g01470.t1, Tg08g01750.t1, Tg08g01770.t1, Tg08g01780.t1, Tg08g01790.t1, Tg08g01800.t1, Tg08g01820.t1, Tg08g01830.t1, Tg08g01840.t1	Ov122809.g16.t1, Ov304.g91.t1, Ov466.g1.t1, Ov913.g42.t1
OG0000343	---	---	---	Om272.g177.t1, Om272.g178.t1, Om272.g179.t1, Om272.g182.t1, Om272.g183.t1, Om272.g184.t1, Om272.g185.t1, Om272.g187.t1, Om272.g188.t1, Om272.g189.t1, Om273.g72.t1, Om273.g84.t1, Om273.g86.t1, Om60788.g3.t1, Om78668.g1.t1, Om78668.g3.t1, Om78668.g4.t1, Om82120.g3.t1, Om89641.g5.t1, Om90259.g1.t1, Om90259.g3.t1, Om93715.g2.t1, Om94796.g10.t1, Om95730.g2.t1, Om95972.g29.t1	Ro1907.g46.t1, Ro504933.g1.t1	---	Ov125369.g37.t1
OG0000344	---	---	---	---	Ro1195.g67.t1, Ro1870.g58.t1, Ro194779.g3.t1, Ro2438.g18.t1, Ro2446.g5.t1, Ro2568.g12.t1, Ro288835.g2.t1, Ro289102.g1.t1, Ro289104.g1.t1, Ro289916.g1.t1, Ro290095.g2.t1, Ro313561.g2.t1, Ro329433.g1.t1, Ro332198.g1.t1, Ro347110.g1.t1, Ro347550.g1.t1, Ro354368.g2.t1, Ro357251.g2.t1, Ro357459.g1.t1, Ro359247.g2.t1, Ro363167.g1.t1, Ro363810.g1.t1, Ro364522.g2.t1, Ro366975.g1.t1, Ro383767.g7.t1, Ro390…	---	Ov948.g6.t1
OG0000345	---	---	---	---	---	---	Ov103501.g1.t1, Ov103501.g2.t1, Ov103501.g3.t1, Ov103756.g1.t1, Ov104866.g2.t1, Ov104866.g3.t1, Ov1084.g97.t1, Ov1084.g98.t1, Ov1084.g99.t1, Ov120715.g1.t1, Ov121518.g7.t1, Ov121518.g8.t1, Ov124128.g5.t1, Ov124556.g13.t1.1.5db0b4c0, Ov126161.g9.t1, Ov126697.g5.t1, Ov127102.g7.t1, Ov127395.g1.t1.2.5db0b4db, Ov127395.g5.t1, Ov157040.g3.t1, Ov157040.g4.t1, Ov157173.g3.t1, Ov60797.g3.t1, Ov75942.g2.t…
OG0000346	AT1G01360.1, AT4G01026.1, AT4G27920.1, AT5G53160.2	---	Ob1887.g44.t1, Ob382198.g21.t1, Ob383905.g134.t1, Ob384756.g118.t1, Ob384892.g1.t1, Ob385244.g16.t1, Ob396400.g1.t1, Ob501.g49.t1, Ob696.g20.t1	Om207.g253.t1, Om579.g13.t1, Om95602.g30.t1	Ro1017.g488.t1, Ro1044.g107.t1, Ro348433.g8.t1	Tg05g18710.t1, Tg06g00790.t1, Tg06g18980.t1, Tg15g06920.t1, Tg18g12390.t1	Ov476.g280.t1, Ov763.g18.t1, Ov891.g13.t1
OG0000347	AT1G08090.1, AT1G08100.1, AT3G45060.1, AT5G60770.1, AT5G60780.1	---	Ob1702.g16.t1, Ob382063.g2.t1, Ob383331.g99.t1, Ob383508.g6.t1, Ob565.g159.t1, Ob722.g49.t1	Om211.g195.t1, Om497.g19.t1, Om522.g22.t1, Om91084.g2.t1	Ro1030.g1059.t1, Ro1059.g465.t1, Ro1152.g6.t1	Tg01g15770.t1, Tg14g03380.t1, Tg18g10150.t1, Tg18g10160.t1, Tg18g10170.t1	Ov1066.g267.t1, Ov119819.g2.t1, Ov256.g285.t1, Ov87868.g1.t1
OG0000348	AT1G09665.1, AT1G19960.1, AT1G47370.1, AT1G51270.3, AT1G57670.1, AT1G57830.1, AT1G57850.1, AT1G60320.1, AT1G65390.1, AT2G03030.1, AT2G03300.1, AT2G17055.1, AT2G32140.1, AT4G11340.1, AT4G19910.1, AT4G19920.1, AT4G19925.1, AT4G23510.1, AT4G23515.1, AT5G44900.1, AT5G44910.1, AT5G44920.1, AT5G45000.1, AT5G45070.1, AT5G45080.1, AT5G45090.1, AT5G45220.1	---	---	---	---	---	---
OG0000349	AT1G10810.1, AT1G60680.1, AT1G60690.1, AT1G60710.1, AT1G60730.3, AT1G60750.1	---	Ob383828.g10.t1.2.5db15352, Ob383828.g8.t1, Ob385577.g3.t1	Om415.g42.t1, Om415.g44.t1, Om415.g45.t1, Om415.g48.t1, Om415.g49.t1, Om415.g50.t1	Ro2231.g10.t1, Ro2231.g7.t1, Ro375790.g2.t1_375790.g5.t1	Tg07g04150.t1, Tg08g05960.t1, TgUn245g00040.t1	Ov126842.g3.t1, Ov126842.g4.t1, Ov126842.g5.t1, Ov126842.g6.t1, Ov126842.g7.t1, Ov126842.g8.t1
OG0000350	AT1G13440.1, AT3G04120.1	---	Ob1557.g24.t1, Ob1681.g35.t1, Ob353946.g1.t1, Ob382675.g2.t1, Ob385146.g17.t1, Ob556.g129.t1, Ob704.g64.t1	Om197.g439.t1, Om535.g19.t1, Om92010.g1.t1	Ro1016.g141.t1, Ro1023.g21.t1, Ro294833.g1.t1, Ro364537.g2.t1, Ro384714.g8.t1, Ro811.g65.t1	Tg09g13250.t1, Tg11g14030.t1, Tg15g00690.t1, Tg15g03360.t1, Tg15g03370.t1	Ov1084.g28.t1, Ov258.g7.t1, Ov433.g3.t1, Ov586.g1.t1
OG0000351	AT1G15750.1, AT1G80490.2, AT3G15880.2	---	Ob1950.g5.t1.2.5db151de, Ob1968.g51.t1, Ob1979.g143.t1, Ob379.g254.t1, Ob396937.g2.t1, Ob396940.g2.t1, Ob757.g155.t1, Ob757.g175.t1, Ob981.g35.t1	Om92536.g1.t1, Om95569.g32.t1	Ro1153.g1020.t1, Ro1153.g1039.t1, Ro1886.g14.t1.1.5db211c3, Ro2253.g8.t1.3.5db211f0, Ro2422.g16.t1, Ro379428.g8.t1, Ro382516.g1.t1	Tg10g10950.t1, Tg10g11450.t2, Tg16g10550.t3	Ov124981.g12.t1, Ov132730.g1.t1, Ov132731.g1.t1
OG0000352	AT1G17010.1, AT1G17020.1, AT1G78550.1, AT4G25300.1, AT4G25310.1	---	Ob1720.g4.t1, Ob376710.g1.t1, Ob453.g115.t1, Ob549.g190.t1, Ob564.g70.t1_564.g71.t1, Ob564.g72.t1, Ob564.g73.t1, Ob564.g74.t1, Ob564.g75.t1, Ob564.g78.t1, Ob564.g79.t1	Om468.g90.t1, Om468.g91.t1	---	Tg02g17250.t1, Tg02g17260.t1, Tg02g17270.t1, TgUn625g00020.t1, TgUn625g00030.t1, TgUn625g00040.t1	Ov461.g15.t1, Ov461.g19.t1, Ov461.g20.t1
OG0000353	AT1G18390.2, AT1G25390.1	---	Ob381225.g24.t1, Ob383830.g4.t1, Ob383830.g5.t1, Ob384865.g51.t1, Ob384865.g52.t1, Ob384865.g53.t1_384865.g54.t1, Ob385194.g28.t1	---	Ro1267.g100.t1, Ro1267.g99.t1, Ro350722.g3.t1, Ro374296.g1.t1	Tg02g02810.t1, Tg11g10020.t1, Tg11g10040.t1, Tg15g13710.t1, Tg15g13720.t3, Tg15g13740.t1, Tg15g13770.t1, Tg15g13780.t1, Tg15g13790.t2, Tg15g13800.t1, Tg15g13810.t1, Tg15g13820.t1, Tg15g13830.t2	Ov126547.g5.t1
OG0000354	AT1G30100.1, AT1G78390.1, AT3G14440.1, AT4G18350.1	---	Ob1701.g202.t1, Ob1782.g24.t1, Ob384923.g61.t1, Ob385325.g1.t1, Ob385855.g52.t1, Ob542207.g1.t1, Ob542208.g1.t1	Om201.g139.t1, Om468.g25.t1, Om95254.g28.t1	Ro1030.g312.t1, Ro1331.g163.t1, Ro2057.g48.t1, Ro2515.g1.t1, Ro577248.g1.t1, Ro821.g540.t1	Tg02g18060.t1, Tg13g05400.t1, Tg17g01090.t1, Tg17g10740.t1	Ov264.g411.t1, Ov273.g229.t1, Ov461.g82.t1
OG0000355	AT1G36960.1, AT1G43680.1, AT1G48095.1, AT2G02103.1, AT2G13450.1, AT2G13500.1, AT2G13510.1, AT2G16676.1, AT2G17905.1, AT2G17920.1, AT2G31590.1, AT2G41590.1, AT3G24070.1, AT3G31430.1, AT3G42140.1, AT3G47920.1, AT3G57587.1, AT4G02000.1, AT4G04730.1, AT5G18636.1, AT5G25200.1, AT5G25600.1, AT5G35737.1, AT5G36225.1, AT5G36228.1, AT5G40595.1, AT5G51195.1	---	---	---	---	---	---
OG0000356	AT1G47620.1, AT1G57750.1, AT1G65340.1, AT1G66030.1, AT2G21910.1, AT2G23180.1, AT4G32170.1, AT4G39480.1, AT4G39490.1, AT4G39500.2, AT4G39510.1, AT5G02900.1, AT5G51900.1, AT5G52320.1	---	Ob1050.g5.t1, Ob384195.g40.t1, Ob384195.g41.t1	Om270.g21.t1, Om95522.g46.t1	Ro1042.g142.t1, Ro811.g103.t1, Ro811.g105.t1	Tg07g15060.t1, Tg07g15070.t1, Tg09g11720.t1	Ov116956.g1.t1, Ov572.g12.t1
OG0000357	AT1G48370.1, AT1G65730.1, AT3G17650.1, AT5G45450.1	---	Ob1872.g73.t1, Ob1924.g52.t1, Ob383685.g100.t1, Ob383685.g101.t1, Ob550.g76.t1, Ob550.g77.t1	Om200.g330.t1, Om587.g183.t1_587.g184.t1, Om587.g185.t1, Om587.g186.t1	Ro1191.g13.t1, Ro1368.g3.t1, Ro1368.g4.t1, Ro811.g276.t1	Tg07g11860.t1, Tg07g11890.t1, Tg07g11900.t1, Tg10g01050.t1, Tg10g01070.t1	Ov1032.g3.t1, Ov1032.g4.t1, Ov1032.g5.t1, Ov507.g779.t1
OG0000358	AT1G76640.1, AT1G76650.1, AT5G42380.1	---	Ob1402.g2.t1, Ob1616.g2.t1, Ob1631.g2.t1, Ob1774.g9.t1, Ob382986.g1.t1, Ob384211.g14.t1, Ob384211.g16.t1, Ob386161.g14.t1	Om95271.g53.t1, Om95271.g54.t1, Om95271.g56.t1, Om95271.g59.t1	Ro1023.g35.t1, Ro1336.g90.t1, Ro357548.g1.t1, Ro357548.g3.t1	Tg11g14160.t1, Tg15g00510.t1, Tg15g00520.t1, Tg15g00530.t1	Ov123248.g3.t1, Ov629.g6.t1, Ov629.g8.t1, Ov629.g9.t1
OG0000359	AT2G22590.1, AT5G49690.1, AT5G65550.1	---	Ob302806.g3.t1, Ob360104.g1.t1, Ob379744.g10.t1, Ob379744.g12.t1, Ob379744.g13.t1, Ob379744.g14.t1, Ob379744.g15.t1, Ob379744.g6.t1, Ob379744.g7.t1, Ob381385.g2.t1, Ob381720.g34.t1, Ob381720.g39.t1, Ob382110.g3.t1, Ob382110.g5.t1, Ob382644.g29.t1, Ob382644.g30.t1, Ob384095.g79.t1	Om170.g309.t1, Om170.g310.t1	---	Tg09g10010.t1, Tg09g10020.t1, Tg09g10040.t1, Tg09g10050.t1	Ov645.g72.t1
OG0000360	AT2G23070.1, AT2G23080.1, AT3G50000.1, AT5G67380.1	---	Ob1207.g15.t1, Ob1207.g27.t1_1207.g29.t1, Ob1210.g4.t1.1.5db15158, Ob380549.g10.t1, Ob385146.g69.t1, Ob454.g250.t1, Ob556.g91.t1, Ob752.g14.t1, Ob752.g2.t1	Om266.g85.t1, Om95218.g16.t1	Ro1443.g107.t1, Ro1965.g2.t1, Ro2792.g3.t1, Ro389625.g4.t1, Ro393833.g105.t1, Ro811.g18.t1, Ro811.g31.t1	Tg03g18650.t1, Tg03g19010.t1, Tg07g08040.t1, Tg07g08150.t1	Ov826.g140.t1
OG0000361	AT2G29130.1, AT5G60020.1	---	Ob343930.g1.t1, Ob382416.g1.t1, Ob385717.g21.t1, Ob507.g9.t1, Ob515.g91.t1	Om179.g222.t1, Om179.g226.t1, Om199.g101.t1, Om199.g102.t1, Om281.g145.t1	Ro1051.g49.t1, Ro1091.g6.t1, Ro1211.g16.t1, Ro346652.g1.t1	Tg01g18770.t1, Tg01g18790.t1, Tg01g18800.t2, Tg13g12300.t1, Tg13g12310.t1, Tg13g12320.t1, Tg14g05770.t1, Tg14g05870.t1	Ov584.g58.t1, Ov584.g60.t1, Ov905.g37.t1
OG0000362	AT2G37040.1, AT3G10340.1, AT3G53260.1, AT5G04230.2	---	Ob1534.g5.t1, Ob381677.g70.t1, Ob383331.g115.t1, Ob384144.g1.t1, Ob384144.g3.t1, Ob447.g89.t1, Ob504.g148.t1	Om199.g207.t1, Om210.g98.t1, Om91255.g1.t1	Ro1152.g32.t1, Ro1659.g15.t1, Ro1953.g89.t1, Ro2727.g35.t1	Tg01g15510.t1, Tg02g00540.t1, Tg07g01380.t1, Tg12g01890.t1, Tg12g02440.t1, Tg12g02470.t1	Ov247.g239.t1, Ov256.g263.t1, Ov427.g33.t1
OG0000363	AT2G37190.1, AT3G53430.1, AT5G60670.1	---	Ob1534.g1.t1, Ob382063.g17.t1, Ob383508.g23.t1, Ob384983.g150.t1, Ob386129.g85.t1, Ob447.g87.t1, Ob507.g174.t1, Ob722.g75.t1, Ob798.g13.t1	Om190.g438.t1, Om497.g42.t1, Om542.g27.t1	Ro1030.g1049.t1, Ro1059.g427.t1, Ro1152.g34.t1, Ro1659.g13.t1, Ro2496.g123.t1	Tg01g15490.t1, Tg14g03760.t1, Tg15g02320.t1, Tg18g05020.t1	Ov1064.g28.t1, Ov256.g261.t1, Ov817.g4.t1
OG0000364	AT3G11910.1, AT5G06600.1	---	Ob1119.g2.t1, Ob1623.g2.t1, Ob363621.g1.t1, Ob384216.g6.t1, Ob749.g102.t1.1.5db15529, Ob892.g1.t1	Om179.g205.t1, Om192.g252.t1.1.5db0b755, Om192.g253.t1, Om95677.g42.t1.1.5db0b835	Ro1027.g133.t1, Ro1030.g56.t1.1.5db21122, Ro1051.g35.t1, Ro1226.g42.t1, Ro1373.g1.t1, Ro377997.g3.t1_377997.g5.t1, Ro389630.g3.t1	Tg01g18620.t1, Tg12g04130.t1, Tg13g08750.t3, Tg18g11780.t6	Ov127581.g1.t1, Ov384.g63.t1, Ov384.g64.t1, Ov584.g74.t1
OG0000365	AT3G43940.1	---	Ob1947.g7.t1, Ob1975.g57.t1, Ob377071.g2.t1, Ob379497.g1.t1, Ob381819.g6.t1, Ob382734.g34.t1, Ob382811.g2.t1, Ob383173.g21.t1, Ob383332.g77.t1, Ob383957.g39.t1, Ob383975.g11.t1, Ob384984.g4.t1, Ob385214.g30.t1, Ob385239.g32.t1, Ob385803.g75.t1, Ob386163.g67.t1, Ob386163.g74.t1, Ob411374.g2.t1, Ob459930.g3.t1, Ob459931.g3.t1, Ob506.g154.t1, Ob674.g23.t1, Ob704.g105.t1, Ob715.g16.t1, Ob722.g21.t1, …	---	---	---	---
OG0000366	AT3G45860.1, AT4G05200.2, AT4G11460.1, AT4G11470.2, AT4G11480.1, AT4G11490.1, AT4G11521.1, AT4G11530.1, AT4G23130.2, AT4G23140.2, AT4G23150.1, AT4G23170.1, AT4G23180.1, AT4G23190.1, AT4G23200.1, AT4G23210.3, AT4G23220.1, AT4G23230.1, AT4G23240.1, AT4G23250.2, AT4G23260.1, AT4G23270.3, AT4G23280.1, AT4G23290.2, AT4G23300.1, AT4G23310.1, AT4G23320.3	---	---	---	---	---	---
OG0000367	AT3G47680.1	---	Ob383458.g28.t1, Ob383802.g35.t1, Ob384277.g155.t1, Ob385693.g25.t1, Ob513.g64.t1, Ob693.g19.t1	Om174.g8.t1, Om199.g154.t1, Om256.g83.t1, Om314.g29.t1, Om586.g66.t1, Om76806.g2.t1, Om82357.g1.t1, Om94234.g55.t1, Om95224.g35.t1	Ro1179.g187.t1, Ro2637.g13.t1	---	Ov1107.g8.t1, Ov1127.g4.t1, Ov123532.g1.t1, Ov124955.g7.t1, Ov126304.g46.t1, Ov229.g203.t1, Ov266.g131.t1, Ov481.g17.t1, Ov507.g662.t1
OG0000368	AT3G51780.1	---	Ob370848.g13.t1, Ob380517.g30.t1, Ob383721.g2.t1, Ob385000.g2.t1	Om136639.g2.t1, Om136640.g2.t1, Om179.g382.t1, Om200.g302.t1, Om205.g125.t1, Om257.g58.t1, Om279.g99.t1, Om345.g4.t1, Om91825.g1.t1, Om93441.g4.t1, Om95617.g25.t1	Ro1051.g179.t1, Ro1196.g4.t1, Ro391257.g4.t1	Tg01g20400.t1, Tg13g11300.t1	Ov109766.g2.t1, Ov123524.g17.t1, Ov126084.g2.t1, Ov247.g27.t1, Ov249.g105.t1, Ov296.g121.t1
OG0000369	AT4G12420.1, AT4G25240.1, AT5G48450.1, AT5G51480.1	---	Ob1737.g8.t1, Ob1986.g15.t1, Ob376710.g9.t1, Ob382758.g57.t1, Ob383652.g1.t1, Ob384421.g45.t1_384421.g46.t1, Ob385027.g34.t1, Ob385610.g74.t1_385610.g75.t1	Om101913.g2.t1, Om101914.g1.t1, Om120.g487.t1	Ro1016.g494.t1, Ro2391.g18.t1, Ro2521.g12.t1, Ro380548.g2.t1	Tg06g12730.t1, Tg14g07890.t1, Tg15g08400.t1, Tg19g01250.t6, Tg19g01470.t1	Ov1027.g16.t1, Ov116730.g1.t1, Ov126119.g6.t1
OG0000370	AT4G14810.1, AT5G41610.1	---	Ob1887.g19.t1, Ob1887.g20.t1, Ob1906.g14.t1, Ob1906.g15.t1, Ob385239.g163.t1, Ob501.g159.t1, Ob501.g66.t1, Ob888.g66.t1.1.5db15548	Om578.g67.t1, Om94827.g30.t1, Om94827.g32.t1	Ro1018.g67.t1, Ro1018.g70.t1, Ro1020.g10.t1, Ro2073.g31.t1, Ro2423.g12.t1	Tg16g04600.t1, Tg18g12790.t1, Tg18g13090.t1, Tg18g13100.t1, Tg18g13240.t1, Tg18g13250.t2	Ov123175.g1.t1.1.5db0b4ba, Ov127411.g1.t1, Ov202107.g1.t1
OG0000371	AT4G24120.1, AT5G24380.1, AT5G53550.1	---	Ob1106.g30.t1, Ob382678.g16.t1, Ob383960.g34.t1, Ob384202.g93.t1, Ob448.g120.t1	Om120.g685.t1, Om210.g198.t1, Om291.g12.t1, Om95495.g7.t1	Ro1581.g5.t1.2.5db211a1, Ro1589.g1.t1, Ro1845.g180.t1, Ro1953.g20.t1, Ro373137.g1.t1	Tg11g07240.t1, Tg11g07250.t1, Tg15g06440.t1, Tg19g01610.t1, Tg19g02790.t1, TgUn510g00010.t1, TgUn510g00020.t1	Ov126237.g2.t1, Ov126947.g1.t1, Ov868.g10.t1
OG0000372	AT5G51740.2	---	Ob737.g5.t1	Om120.g501.t1, Om120.g505.t1, Om120.g506.t1, Om120.g507.t1, Om120.g508.t1, Om120.g510.t1, Om120.g512.t1, Om120.g514.t1, Om120.g515.t1, Om120.g517.t1, Om120.g518.t1, Om120.g519.t1, Om120.g521.t1, Om120.g522.t1, Om120.g523.t1, Om264.g107.t1, Om91832.g7.t1, Om91832.g8.t1, Om92475.g1.t1	Ro1016.g482.t1, Ro2402.g6.t1	Tg15g08100.t1, Tg15g08130.t1	Ov124862.g45.t1, Ov125990.g2.t1
OG0000373	AT5G54160.1	---	Ob1177.g52.t1, Ob1177.g53.t1, Ob1177.g54.t1, Ob1188.g69.t1, Ob1188.g70.t1, Ob374100.g1.t1, Ob381013.g14.t1, Ob384002.g28.t1, Ob384815.g79.t1, Ob520.g165.t1, Ob925.g55.t1	Om120.g709.t1, Om120.g710.t1, Om201.g338.t1, Om95052.g6.t1, Om96045.g1.t1	Ro1273.g240.t1, Ro388141.g2.t1	Tg15g06150.t1, Tg15g06170.t1, Tg15g06180.t1	Ov111143.g1.t1, Ov273.g41.t1, Ov458.g189.t1, Ov458.g190.t1, Ov458.g191.t1
OG0000374	---	---	Ob1810.g12.t1, Ob1810.g14.t1, Ob1810.g15.t1, Ob1810.g18.t1, Ob1810.g22.t1, Ob1810.g23.t1, Ob1810.g25.t1, Ob1810.g29.t1, Ob1810.g30.t1, Ob1868.g72.t1, Ob1868.g74.t1, Ob1868.g77.t1, Ob1868.g78.t1, Ob1868.g79.t1, Ob1868.g80.t1, Ob363080.g3.t1, Ob363080.g4.t1, Ob426891.g1.t1, Ob426891.g2.t1, Ob426891.g5.t1, Ob426892.g1.t1, Ob426892.g2.t1, Ob426892.g5.t1, Ob426893.g1.t1, Ob426894.g1.t1, Ob426895.g1.t1…	---	---	---	---
OG0000375	---	---	Ob1176.g100.t1, Ob1731.g6.t1, Ob1731.g7.t1, Ob1731.g9.t1, Ob1804.g24.t1, Ob1810.g10.t1, Ob1834.g7.t1, Ob1886.g19.t1, Ob1897.g68.t1, Ob1953.g42.t1, Ob1961.g21.t1, Ob1961.g75.t1, Ob1983.g76.t1, Ob338199.g1.t1, Ob365183.g2.t1, Ob380861.g16.t1, Ob381364.g11.t1, Ob381364.g13.t1, Ob382772.g24.t1, Ob382772.g78.t1, Ob382772.g79.t1, Ob383808.g2.t1, Ob469.g4.t1, Ob506.g147.t1, Ob564.g148.t1, Ob565.g1.t1, O…	---	---	---	---
OG0000376	---	---	Ob1081.g22.t1, Ob1081.g23.t1, Ob1081.g24.t1, Ob1081.g30.t1, Ob1081.g32.t1, Ob1081.g34.t1, Ob1081.g50.t1, Ob1395.g1.t1, Ob1445.g27.t1, Ob1923.g37.t1, Ob1923.g38.t1, Ob1923.g45.t1, Ob355958.g3.t1, Ob359264.g1.t1, Ob380247.g2.t1, Ob380247.g3.t1, Ob380247.g4.t1, Ob381592.g21.t1, Ob381592.g5.t1, Ob381592.g7.t1, Ob383635.g101.t1, Ob383635.g102.t1, Ob383635.g104.t1, Ob383635.g107.t1, Ob551.g149.t1, Ob55…	---	Ro1591.g134.t1	---	---
OG0000377	---	---	Ob1848.g1.t1.1.5db151b3, Ob1848.g26.t1, Ob1848.g28.t1, Ob370727.g2.t1, Ob379540.g11.t1, Ob379540.g13.t1, Ob380515.g3.t1, Ob382438.g9.t1, Ob382496.g16.t1, Ob384596.g56.t1, Ob384808.g28.t1, Ob386072.g94.t1, Ob386072.g97.t1, Ob449.g102.t1, Ob449.g104.t1, Ob449.g9.t1, Ob570250.g1.t1, Ob570254.g1.t1	Om493.g38.t1	Ro2175.g26.t1, Ro315540.g4.t1, Ro377613.g3.t1, Ro392534.g1.t1	---	Ov122936.g8.t1, Ov126049.g9.t1, Ov126566.g12.t1, Ov88455.g3.t1
OG0000378	---	---	Ob1533.g27.t1, Ob1533.g29.t1, Ob1533.g31.t1, Ob1533.g33.t1, Ob1533.g34.t1, Ob1533.g35.t1, Ob1533.g44.t1, Ob1533.g45.t1, Ob1533.g47.t1, Ob1533.g50.t1, Ob1862.g21.t1, Ob1862.g25.t1, Ob366631.g1.t1, Ob381679.g25.t1, Ob383069.g11.t1, Ob383069.g13.t1, Ob384088.g2.t1, Ob384144.g4.t1, Ob384144.g5.t1, Ob552.g92.t1, Ob552.g93.t1, Ob692.g45.t1, Ob699.g29.t1, Ob699.g34.t1, Ob699.g40.t1, Ob699.g41.t1, Ob699.…	---	---	---	---
OG0000379	---	---	Ob368432.g1.t1, Ob368432.g2.t1, Ob383685.g45.t1, Ob383685.g46.t1, Ob383957.g161.t1, Ob453.g109.t1, Ob537312.g4.t1, Ob537313.g3.t1	Om571.g1.t1, Om571.g2.t1	Ro1368.g42.t1, Ro1368.g43.t1	Tg07g12720.t1, Tg07g12730.t1, Tg07g12740.t1, Tg07g12760.t1, Tg07g12780.t1, Tg07g12790.t1, Tg07g12800.t1, Tg07g12820.t1, Tg07g12840.t1, Tg07g12850.t1, Tg07g12890.t1, Tg07g12910.t1, Tg07g12920.t1	Ov123617.g1.t1, Ov123617.g2.t1
OG0000380	---	---	Ob1522.g13.t1, Ob1533.g9.t1, Ob1701.g67.t1, Ob1822.g11.t1, Ob1862.g16.t1, Ob1966.g27.t1, Ob348612.g1.t1, Ob352696.g1.t1, Ob370230.g2.t1, Ob374143.g8.t1, Ob380618.g2.t1, Ob381026.g1.t1, Ob382139.g26.t1, Ob383245.g11.t1, Ob384088.g25.t1, Ob384421.g68.t1, Ob384500.g25.t1, Ob384500.g26.t1, Ob385239.g126.t1, Ob385428.g41.t1, Ob385428.g42.t1, Ob385803.g64.t1, Ob445838.g3.t1, Ob445839.g3.t1, Ob518.g37.t…	---	---	---	---
OG0000381	---	---	Ob367684.g1.t1, Ob371980.g4.t1, Ob382438.g12.t1, Ob382438.g13.t1, Ob382438.g15.t1, Ob382438.g17.t1, Ob382438.g20.t1, Ob382438.g22.t1, Ob382438.g3.t1, Ob382438.g6.t1, Ob382438.g70.t1, Ob383226.g11.t1, Ob383226.g12.t1, Ob383226.g4.t1, Ob383226.g6.t1, Ob383226.g63.t1, Ob383226.g66.t1, Ob383226.g8.t1, Ob384596.g37.t1, Ob385795.g19.t1, Ob385795.g23.t1, Ob386072.g145.t1, Ob386072.g147.t1, Ob466488.g2.t…	---	---	---	---
OG0000382	---	---	Ob1585.g16.t1, Ob1821.g19.t1, Ob351220.g2.t1, Ob377.g12.t1, Ob384229.g96.t1, Ob385505.g28.t1, Ob695.g46.t1, Ob751.g84.t1, Ob753.g102.t1, Ob899.g65.t1	Om120.g608.t1, Om200.g88.t1, Om579.g98.t1, Om582.g56.t1	Ro1731.g16.t1, Ro348070.g1.t1, Ro372957.g2.t1	Tg06g04910.t1, Tg06g04930.t1, Tg06g14990.t1, Tg15g07320.t1, Tg18g13830.t1, Tg18g14900.t1	Ov266.g89.t1, Ov458.g85.t1, Ov463.g21.t1, Ov967.g19.t1
OG0000383	---	---	Ob1176.g110.t1, Ob1978.g99.t1, Ob335649.g1.t1, Ob343468.g1.t1, Ob351759.g1.t1, Ob368189.g1.t1, Ob381364.g12.t1, Ob382079.g27.t1, Ob382181.g12.t1, Ob383013.g6.t1, Ob383539.g88.t1, Ob385316.g79.t1, Ob386072.g18.t1, Ob449.g127.t1, Ob449.g139.t1	Om94584.g15.t1, Om95143.g149.t1, Om95248.g86.t1, Om95990.g28.t1	Ro1034.g67.t1, Ro1153.g738.t1, Ro1807.g17.t1, Ro389083.g2.t1	---	Ov125790.g3.t1, Ov152942.g4.t1, Ov152944.g2.t1, Ov470.g48.t1
OG0000384	---	---	Ob732.g26.t1, Ob732.g28.t1	Om536.g92.t1	---	Tg09g00210.t1, Tg09g00220.t1, Tg09g00230.t1, Tg09g00240.t1, Tg09g00270.t1, Tg09g00300.t1, Tg09g00310.t1, Tg09g00320.t1, Tg09g00340.t1, Tg09g00350.t1, Tg09g00370.t1, Tg09g00510.t1, Tg09g00610.t1, Tg09g00620.t1, Tg09g00670.t1, Tg09g00680.t1, Tg09g00700.t1, Tg09g00710.t1, Tg09g00730.t1, Tg09g00740.t1, Tg09g00750.t1, Tg09g00780.t1, Tg09g01090.t1	Ov126593.g5.t1
OG0000385	---	---	---	Om339.g61.t1, Om90749.g1.t1, Om90749.g2.t1, Om92330.g10.t1, Om92330.g2.t1, Om92330.g8.t1, Om92330.g9.t1, Om92724.g10.t1, Om92724.g11.t1, Om92724.g4.t1, Om92724.g5.t1, Om92724.g6.t1, Om94188.g27.t1, Om94188.g28.t1, Om94188.g30.t1, Om94188.g33.t1, Om94188.g7.t1, Om94188.g9.t1	---	---	Ov111028.g1.t1, Ov111028.g2.t1, Ov111028.g3.t1, Ov120239.g2.t1, Ov123923.g7.t1, Ov127599.g4.t1, Ov127599.g7.t1, Ov84683.g1.t1, Ov84683.g2.t1
OG0000386	---	---	---	Om100037.g1.t1, Om316.g14.t1, Om95460.g28.t1, Om95760.g8.t1, Om96093.g12.t1	Ro1198.g1.t1, Ro1470.g85.t1, Ro2059.g133.t1, Ro376828.g1.t1, Ro387970.g2.t1, Ro830.g176.t1	---	Ov101461.g1.t1, Ov113098.g1.t1, Ov121193.g8.t1, Ov125184.g2.t1, Ov125656.g3.t1, Ov126356.g3.t1, Ov251.g27.t1, Ov251.g47.t1, Ov341.g14.t1, Ov362.g142.t1, Ov562.g23.t1, Ov788.g46.t1, Ov797.g23.t1, Ov864.g23.t1, Ov87792.g3.t1, Ov994.g41.t1
OG0000387	AT1G10140.1, AT1G58420.1, AT4G37700.1	---	Ob1978.g33.t1, Ob349540.g1.t1, Ob372.g44.t1, Ob384052.g94.t1, Ob384313.g17.t1, Ob548.g58.t1, Ob668.g7.t1	Om256.g21.t1, Om266.g111.t1, Om320.g47.t1	Ro1164.g29.t1, Ro1749.g6.t1, Ro2670.g4.t1, Ro393833.g84.t1	Tg03g19370.t1, Tg07g08490.t1, Tg07g08500.t1, Tg08g10100.t1, Tg09g06630.t1, TgUn009g00180.t1	Ov121944.g1.t1, Ov127253.g1.t1, Ov826.g117.t1
OG0000388	AT1G10540.1, AT1G60030.1, AT5G49990.1, AT5G62890.1	---	Ob303208.g1.t1, Ob382001.g22.t1, Ob383347.g73.t1.1.5db15333, Ob385203.g27.t1, Ob385229.g67.t1, Ob385938.g73.t1	Om120.g385.t1.1.5db0b744, Om191.g219.t1, Om96093.g20.t1.1.5db0b845	Ro1016.g568.t1, Ro1153.g72.t1, Ro1195.g17.t1, Ro2419.g258.t1, Ro2509.g30.t1.1.5db21209	Tg10g04140.t2, Tg11g02330.t2, Tg15g09330.t1, TgUn506g00020.t1, TgUn506g00030.t1	Ov397.g127.t1, Ov842.g231.t1.1.5db0b55f, Ov946.g3.t1.1.5db0b56c
OG0000389	AT1G12170.1, AT1G12190.1, AT1G32430.1, AT1G47390.1, AT1G51290.1, AT1G51320.1, AT1G53325.1, AT1G58090.1, AT1G59630.1, AT1G77650.1, AT2G07120.1, AT2G14710.1, AT2G17310.1, AT3G10430.1, AT3G16555.1, AT3G16580.1, AT3G16590.1, AT3G17710.1, AT3G18340.1, AT3G21410.1, AT3G22650.2, AT3G44130.1, AT3G51171.1, AT3G59590.1, AT3G59610.1, AT5G37040.1	---	---	---	---	---	---
OG0000390	AT1G21550.1	---	Ob1975.g157.t1, Ob1975.g158.t1, Ob355498.g1.t1, Ob374192.g2.t1, Ob481.g43.t1, Ob481.g45.t1	Om151720.g5.t1, Om151720.g6.t1, Om151721.g5.t1, Om151721.g6.t1	Ro1014.g125.t1, Ro368551.g1.t1, Ro389493.g39.t1, Ro575254.g1.t1, Ro575255.g1.t1	Tg03g07800.t1, Tg03g07810.t1, Tg03g07820.t1, Tg18g01930.t1, Tg18g01940.t1, TgUn239g00060.t1, TgUn239g00070.t1, TgUn239g00080.t1	Ov704.g4.t1, Ov704.g5.t1
OG0000391	AT1G22540.1, AT1G72130.1, AT1G72140.1	---	Ob1874.g60.t1, Ob383972.g2.t1	Om214.g208.t1, Om214.g209.t1, Om214.g213.t1, Om214.g215.t1, Om214.g216.t1, Om555.g9.t1	Ro2417.g63.t1, Ro2447.g88.t1	Tg03g12000.t1, Tg03g12010.t1, Tg03g12570.t1, Tg18g00300.t1	Ov104697.g1.t1, Ov107321.g4.t1, Ov269.g215.t1, Ov269.g216.t1, Ov269.g220.t1, Ov269.g221.t1, Ov269.g223.t1, Ov269.g226.t1, Ov269.g227.t1
OG0000392	AT1G23740.1	---	Ob366410.g1.t1, Ob383079.g22.t1, Ob383976.g2.t1, Ob383976.g3.t1, Ob384093.g14.t1, Ob385022.g12.t1, Ob385022.g21.t1, Ob385022.g22.t1, Ob385022.g23.t1, Ob385938.g34.t1, Ob481.g291.t1	Om197.g353.t1, Om88289.g2.t1	Ro1016.g510.t1, Ro1033.g88.t1, Ro1033.g89.t1, Ro1153.g14.t1, Ro1336.g167.t1, Ro364391.g1.t1	Tg11g12900.t1, Tg11g12910.t1, Tg11g12920.t1, Tg11g12940.t1, Tg15g08920.t1	Ov1027.g63.t1
OG0000393	AT1G25450.1, AT1G68530.1	---	Ob1910.g73.t1, Ob335740.g1.t1, Ob380370.g11.t1, Ob383684.g33.t1, Ob456.g73.t1, Ob723.g65.t1	Om120.g21.t1, Om120.g22.t1, Om120.g23.t1, Om170.g147.t1, Om587.g74.t1	Ro1103.g56.t1, Ro2135.g362.t1, Ro2135.g366.t1, Ro2468.g7.t1, Ro376717.g4.t1	Tg07g10230.t1, Tg09g08340.t1, Tg15g13310.t1	Ov438.g11.t1, Ov816.g104.t1, Ov971.g29.t1, Ov971.g30.t1, Ov971.g31.t1
OG0000394	AT1G30210.1, AT4G18390.1	---	Ob1813.g6.t1, Ob308.g100.t1, Ob330159.g2.t1, Ob383443.g25.t1, Ob384250.g5.t1, Ob510.g23.t1, Ob522.g75.t1, Ob547.g103.t1, Ob570026.g1.t1, Ob570032.g1.t1, Ob570036.g1.t1, Ob570037.g1.t1	Om263.g72.t1, Om468.g19.t1	Ro1030.g306.t1.1.5db21132, Ro1331.g313.t1, Ro2390.g2.t1, Ro2390.g3.t1, Ro821.g554.t1	Tg02g18180.t1, Tg17g01050.t1	Ov111600.g1.t1, Ov461.g93.t1, Ov87253.g1.t1
OG0000395	AT1G55810.4, AT3G27190.1, AT3G27440.1, AT4G26510.1, AT5G40870.1	---	Ob1616.g6.t1, Ob373.g181.t1, Ob377.g8.t1, Ob378347.g5.t1, Ob539.g135.t1	Om175.g69.t1, Om200.g78.t1, Om201.g240.t1_201.g241.t1, Om324.g2.t1	Ro1147.g46.t1, Ro1273.g269.t1, Ro1731.g24.t1, Ro2055.g12.t1, Ro2067.g62.t1	Tg02g09010.t1, Tg06g16810.t2, Tg09g13740.t1	Ov1084.g65.t1, Ov123587.g2.t1_123587.g3.t1, Ov125484.g7.t1, Ov266.g81.t1
OG0000396	AT1G64065.1	---	Ob1856.g5.t1, Ob380513.g7.t1, Ob385239.g155.t1, Ob888.g56.t1, Ob888.g58.t1, Ob888.g59.t1	Om578.g91.t1, Om578.g92.t1	Ro2073.g16.t1, Ro2073.g17.t1, Ro2073.g18.t1, Ro2073.g19.t1, Ro2073.g20.t1, Ro289458.g2.t1, Ro289458.g3.t1, Ro375387.g1.t1	Tg16g04760.t1, Tg16g04770.t1, Tg16g04780.t1, Tg16g04790.t1, Tg16g04800.t1, Tg16g04810.t1	Ov639.g18.t1, Ov639.g25.t1, Ov639.g28.t1
OG0000397	AT1G67020.1	---	Ob1581.g6.t1, Ob1973.g121.t1, Ob380102.g15.t1, Ob380492.g3.t1, Ob380615.g7.t1, Ob380820.g23.t1, Ob382496.g6.t1, Ob382570.g19.t1, Ob383081.g6.t1, Ob383254.g39.t1, Ob383316.g30.t1, Ob383539.g75.t1, Ob384039.g3.t1, Ob385331.g85.t1, Ob519.g7.t1, Ob519.g8.t1, Ob523.g257.t1, Ob570086.g4.t1, Ob570087.g4.t1, Ob734.g14.t1, Ob927.g14.t1	---	Ro1469.g2.t1, Ro2128.g28.t1, Ro2370.g2.t1	---	Ov1122.g4.t1
OG0000398	AT2G43710.1, AT3G02630.1, AT5G16240.1	---	Ob1953.g90.t1, Ob312234.g1.t1, Ob379905.g1.t1, Ob382181.g32.t1, Ob383848.g3.t1, Ob384459.g8.t1, Ob384845.g1.t1	Om401.g65.t1, Om551.g38.t1, Om585.g45.t1, Om85547.g2.t1	Ro1845.g35.t1, Ro1953.g202.t1, Ro2684.g20.t1, Ro2865.g18.t1, Ro587253.g1.t1	Tg04g14580.t1, Tg07g00460.t2, Tg08g07930.t1, Tg08g07960.t1, Tg12g00700.t1	Ov125143.g2.t1, Ov526.g40.t1
OG0000399	AT2G46840.1	---	Ob1529.g13.t1, Ob1529.g14.t1, Ob1886.g31.t1, Ob1892.g40.t1, Ob370778.g4.t1, Ob378856.g8.t1, Ob378856.g9.t1, Ob384323.g41.t1, Ob385708.g36.t1, Ob521.g42.t1, Ob541.g13.t1, Ob544487.g3.t1, Ob544488.g4.t1, Ob546.g46.t1, Ob565.g143.t1, Ob565.g144.t1, Ob565.g145.t1, Ob565.g150.t1, Ob565.g151.t1, Ob687.g87.t1, Ob687.g90.t1, Ob715.g5.t1, Ob722.g63.t1, Ob729.g23.t1, Ob729.g24.t1	---	---	---	---
OG0000400	AT3G05610.1, AT3G06830.1, AT4G15980.2, AT5G49180.1	---	Ob1429.g8.t1, Ob1965.g45.t1, Ob1965.g47.t1, Ob452.g41.t1, Ob452.g43.t1, Ob518.g25.t1	Om274.g55.t1, Om274.g56.t1, Om274.g57.t1, Om274.g58.t1	Ro2437.g21.t1, Ro2437.g22.t1, Ro2526.g209.t1, Ro2526.g210.t1, Ro373765.g1.t1, Ro373765.g2.t1	Tg08g01000.t1, Tg08g01010.t1	Ov304.g53.t1, Ov304.g54.t1, Ov304.g55.t1, Ov304.g56.t1
OG0000401	AT3G09880.1, AT3G54930.1, AT5G03470.1	---	Ob1533.g79.t1, Ob378216.g2.t1, Ob378354.g11.t1, Ob385666.g2.t1, Ob448.g46.t1.1.5db15429, Ob504.g101.t1	Om199.g242.t1, Om210.g136.t1, Om485.g22.t1	Ro1845.g147.t1.1.5db211cb, Ro1953.g67.t1, Ro2234.g1.t1, Ro2412.g34.t1, Ro295200.g1.t1, Ro379428.g11.t1	Tg02g00010.t1, Tg02g00230.t1, Tg07g01710.t1, Tg12g02870.t2	Ov145373.g3.t1, Ov145374.g3.t1, Ov247.g267.t1, Ov426.g5.t1
OG0000402	AT3G13960.1	---	Ob1846.g54.t1, Ob372766.g1.t1, Ob377672.g6.t1, Ob380734.g1.t1, Ob382166.g12.t1.3.5db152d5, Ob384647.g1.t1.1.5db15393, Ob384929.g9.t1, Ob696.g62.t1, Ob751.g140.t1	Om178.g92.t1, Om95737.g33.t1, Om95737.g35.t1	Ro1017.g432.t1, Ro1017.g433.t1, Ro1018.g6.t1, Ro1179.g127.t1, Ro1179.g128.t1, Ro1894.g39.t1, Ro1894.g40.t1, Ro1894.g41.t1	Tg05g06660.t2, Tg16g03500.t1	Ov250.g98.t1, Ov480.g44.t1, Ov480.g46.t1
OG0000403	AT3G17675.1	---	Ob1338.g2.t1, Ob1338.g3.t1, Ob1731.g26.t1, Ob425470.g2.t1, Ob425471.g2.t1	Om95013.g23.t1, Om95013.g24.t1, Om95013.g25.t1, Om95013.g26.t1	Ro1027.g93.t1, Ro1124.g31.t1, Ro1124.g34.t1, Ro366143.g3.t1, Ro370027.g10.t1, Ro370027.g12.t1, Ro383489.g2.t1	Tg19g02160.t1, Tg19g02170.t1, TgUn001g00490.t1	Ov109329.g1.t1, Ov115141.g2.t1, Ov124532.g3.t1, Ov124532.g4.t1, Ov124532.g6.t1, Ov124532.g7.t1
OG0000404	AT3G46000.2, AT3G46010.2, AT5G59880.1, AT5G59890.1	---	Ob1897.g17.t1, Ob384983.g49.t1, Ob386129.g177.t1, Ob749.g280.t1	Om190.g316.t1, Om199.g134.t1, Om281.g201.t1, Om497.g133.t1	Ro1030.g1000.t1, Ro1049.g126.t1, Ro1059.g327.t1, Ro1677.g18.t1, Ro2496.g230.t1, Ro333897.g2.t1, Ro391847.g5.t1	Tg01g14490.t1, Tg02g01460.t1, Tg14g04980.t1, Tg18g05840.t1	Ov256.g178.t1, Ov420.g18.t1, Ov948.g53.t1.1.5db0b56f
OG0000405	AT3G52060.1, AT5G22070.1	---	Ob1925.g43.t1, Ob366883.g1.t1, Ob377197.g2.t1, Ob380028.g7.t1, Ob385316.g26.t1, Ob385495.g15.t1, Ob385867.g2.t1, Ob540.g39.t1	Om192.g223.t1, Om192.g242.t1, Om196.g21.t1, Om255.g8.t1, Om95677.g5.t1	Ro1030.g70.t1, Ro1153.g983.t1, Ro391834.g5.t1, Ro394066.g5.t1	Tg07g03040.t1, Tg12g03930.t1, Tg14g01690.t1, Tg18g11670.t1	Ov123103.g3.t1, Ov126145.g6.t1, Ov424.g11.t1
OG0000406	AT4G05060.1, AT4G21450.3, AT5G54110.1	---	Ob1701.g97.t1, Ob1750.g13.t1, Ob382680.g69.t1, Ob382957.g71.t1, Ob384434.g26.t1, Ob384484.g34.t1, Ob454.g191.t1, Ob677.g75.t1	Om159.g288.t1, Om195.g41.t1	Ro1030.g567.t1, Ro1062.g53.t1, Ro1236.g11.t1, Ro1722.g60.t1, Ro333185.g1.t1.1.5db21234, Ro380130.g1.t1, Ro393222.g3.t1, Ro821.g244.t1	Tg02g14100.t1, Tg17g03510.t4, Tg17g08190.t3	Ov399.g30.t1, Ov841.g240.t1
OG0000407	AT4G15660.1, AT4G15670.1, AT4G15680.1, AT4G15690.1, AT4G15700.1, AT5G18600.1	---	Ob1630.g66.t1, Ob1630.g67.t1, Ob1630.g68.t1, Ob1879.g115.t1, Ob1879.g116.t1, Ob378347.g4.t1, Ob383645.g32.t1, Ob383645.g33.t1, Ob678.g19.t1, Ob678.g20.t1	Om94822.g56.t1, Om94822.g58.t1	Ro2118.g195.t1, Ro351260.g1.t1, Ro382340.g5.t1, Ro391908.g6.t1	Tg04g03050.t1, Tg04g03060.t1	Ov466.g8.t1, Ov466.g9.t1
OG0000408	AT4G26270.1, AT4G29220.1, AT4G32840.1, AT5G56630.1	---	Ob1176.g35.t1, Ob337276.g1.t1.1.5db1521f, Ob380861.g3.t1.1.5db152a6, Ob383458.g117.t1, Ob386064.g3.t1.1.5db1540a, Ob539870.g1.t1, Ob539871.g1.t1, Ob654.g127.t1.1.5db154d5	Om177.g147.t1, Om206.g111.t1, Om95291.g55.t1	Ro1017.g174.t1, Ro1542.g2.t1.1.5db2119d, Ro1881.g12.t1, Ro2153.g91.t1.1.5db211e6, Ro296120.g1.t1.1.5db21229	Tg02g05520.t2, Tg05g01950.t1, Tg16g01140.t1	Ov124998.g2.t1, Ov380.g34.t1, Ov490.g5.t1
OG0000409	AT4G26610.1, AT5G47750.1, AT5G55910.1	---	Ob381291.g11.t1.2.5db152b2, Ob382873.g4.t1.1.5db15305, Ob511.g114.t1.1.5db15469, Ob543204.g4.t1, Ob543205.g4.t1, Ob686.g55.t1, Ob726.g4.t1	Om159.g24.t1, Om431.g101.t1, Om431.g98.t1	Ro1722.g143.t1, Ro2067.g73.t1, Ro2743.g158.t1, Ro2743.g159.t1.1.5db2122d, Ro382358.g2.t1, Ro384580.g3.t1.2.5db21259, Ro821.g44.t1	Tg02g08760.t1, Tg02g08770.t3, Tg02g10900.t3	Ov125484.g29.t1, Ov125484.g30.t1.2.5db0b4cc, Ov230.g107.t1
OG0000410	AT4G26840.1	---	Ob1177.g75.t1, Ob1791.g4.t1, Ob1791.g5.t1, Ob1952.g44.t1, Ob1952.g45.t1, Ob378418.g2.t1, Ob378418.g3.t1, Ob382660.g28.t1, Ob383472.g5.t1, Ob384900.g59.t1	Om170.g39.t1, Om473.g5.t1, Om473.g6.t1, Om473.g7.t1, Om544.g3.t1	Ro1110.g2.t1, Ro1331.g38.t1, Ro335901.g1.t1, Ro335901.g2.t1, Ro350553.g1.t1	Tg17g06760.t1	Ov124605.g11.t1, Ov124605.g12.t1, Ov124605.g8.t1, Ov124709.g2.t1
OG0000411	AT4G27290.2	---	Ob1750.g30.t1, Ob1966.g73.t1, Ob1966.g76.t1, Ob1966.g77.t1, Ob1966.g80.t1.2.5db151f5, Ob1966.g82.t1, Ob384832.g23.t1, Ob384832.g24.t1, Ob384832.g27.t1, Ob384832.g28.t1, Ob384832.g31.t1, Ob384832.g32.t1, Ob384832.g33.t1, Ob384832.g34.t1, Ob384832.g35.t1, Ob384832.g36.t1	Om195.g69.t1, Om195.g71.t1, Om195.g72.t1, Om195.g74.t1	Ro1062.g37.t1, Ro1062.g38.t1	---	Ov1087.g4.t1, Ov1087.g5.t1, Ov399.g3.t1
OG0000412	ATCG00680.1	---	Ob321266.g2.t1, Ob353903.g2.t1, Ob359559.g4.t1, Ob361210.g1.t1, Ob367664.g6.t1, Ob367790.g3.t1, Ob370616.g1.t1, Ob379808.g3.t1, Ob384168.g5.t1	Om101595.g1.t1, Om101596.g1.t1, Om86395.g1.t1, Om88842.g4.t1, Om90898.g4.t1, Om91772.g5.t1, Om94886.g2.t1, Om95352.g22.t1	Ro306864.g1.t1, Ro365435.g2.t1, Ro391998.g4.t1	TgUn002g01810.t1, TgUn022g00010.t1	Ov119635.g9.t1, Ov126551.g1.t1, Ov64946.g2.t1
OG0000413	---	---	Ob1177.g72.t1, Ob342966.g1.t1, Ob361681.g4.t1, Ob372726.g20.t1, Ob372726.g21.t1, Ob372726.g9.t1, Ob384464.g102.t1, Ob384464.g103.t1, Ob384464.g107.t1, Ob384464.g30.t1, Ob384464.g32.t1, Ob384464.g33.t1, Ob384464.g35.t1, Ob384464.g36.t1, Ob384464.g40.t1, Ob384464.g41.t1, Ob384464.g77.t1, Ob384900.g57.t1, Ob510.g48.t1, Ob557.g126.t1, Ob557.g128.t1, Ob557.g166.t1, Ob666.g69.t1, Ob746.g2.t1, Ob746.g6.…	---	---	---	---
OG0000414	---	---	Ob384229.g19.t1, Ob385220.g4.t1, Ob738.g95.t1, Ob899.g146.t1, Ob899.g154.t1	Om205.g46.t1, Om205.g47.t1, Om584.g137.t1, Om584.g140.t1, Om95260.g18.t1	Ro1046.g111.t1, Ro1046.g112.t1, Ro1235.g87.t1, Ro1235.g90.t1, Ro1235.g91.t1, Ro1235.g92.t1, Ro1235.g93.t1, Ro1235.g95.t1, Ro348949.g1.t1, Ro357649.g1.t1, Ro372957.g3.t1	---	Ov123370.g1.t1, Ov127359.g3.t1, Ov786.g10.t1, Ov844.g46.t1, Ov844.g47.t1
OG0000415	---	---	Ob1568.g104.t1, Ob1701.g168.t1, Ob1974.g67.t1, Ob332026.g1.t1, Ob368991.g1.t1, Ob374132.g2.t1, Ob380642.g1.t1, Ob381427.g7.t1, Ob381845.g35.t1, Ob382790.g109.t1, Ob383443.g10.t1, Ob383639.g39.t1, Ob384065.g7.t1, Ob385022.g74.t1, Ob385027.g17.t1, Ob385081.g11.t1, Ob385550.g29.t1, Ob385590.g58.t1, Ob500.g106.t1, Ob500.g14.t1, Ob523.g368.t1, Ob549.g217.t1, Ob567.g19.t1, Ob662.g73.t1, Ob714.g48.t1, O…	---	---	---	---
OG0000416	---	---	Ob372859.g2.t1, Ob382963.g50.t1, Ob556.g186.t1, Ob556.g189.t1, Ob556.g190.t1, Ob670.g2.t1, Ob670.g5.t1	Om278.g199.t1	Ro2834.g19.t1, Ro380999.g4.t1	Tg01g06950.t1, Tg01g06980.t1, Tg01g07000.t1, Tg01g07020.t1, Tg01g07040.t1, Tg01g07050.t1, Tg01g07110.t1, Tg01g07140.t1, Tg01g07160.t1, Tg01g07190.t1, Tg01g07220.t1, Tg01g07230.t1	Ov122756.g2.t1, Ov122756.g5.t1, Ov263.g180.t1, Ov263.g182.t1
OG0000417	---	---	Ob1511.g17.t1, Ob1511.g18.t1, Ob361128.g1.t1.1.5db15234, Ob383864.g202.t1, Ob385371.g55.t1, Ob453.g68.t1, Ob813.g10.t1, Ob813.g14.t1	Om415.g73.t1, Om415.g74.t1, Om532.g58.t1	Ro1189.g40.t1, Ro1267.g346.t1, Ro1267.g348.t1, Ro339716.g1.t1, Ro390871.g1.t1, Ro830.g525.t1	Tg03g15440.t1, Tg03g15460.t1, Tg03g15470.t1, Tg03g15500.t1, Tg03g15510.t1, Tg03g15520.t1, Tg08g06430.t3	Ov362.g76.t1, Ov362.g77.t1
OG0000418	---	---	Ob1810.g60.t1, Ob1868.g38.t1, Ob1868.g40.t1, Ob1868.g41.t1, Ob1868.g42.t1, Ob363597.g1.t1, Ob377526.g1.t1, Ob377526.g2.t1, Ob378763.g4.t1, Ob378763.g6.t1, Ob382115.g29.t1, Ob383332.g18.t1, Ob383332.g19.t1	Om212.g104.t1, Om212.g105.t1	Ro1547.g3.t1, Ro363896.g1.t1, Ro363896.g4.t1, Ro388150.g23.t1	Tg13g00040.t1, Tg13g01290.t1, Tg13g01300.t1, Tg13g01310.t1, Tg13g01320.t1	Ov264.g20.t1, Ov264.g21.t1
OG0000419	---	---	Ob308.g166.t1, Ob364242.g1.t1	Om509.g12.t1, Om509.g16.t1, Om76865.g2.t1, Om87169.g2.t1, Om89497.g1.t1	Ro821.g628.t1, Ro821.g630.t1, Ro821.g631.t1	Tg02g19280.t1, Tg02g19290.t1, Tg02g19300.t1, Tg02g19310.t1, Tg02g19320.t1, Tg02g19330.t1, Tg02g19350.t1	Ov942.g13.t1, Ov942.g14.t1, Ov942.g17.t1, Ov942.g18.t1, Ov942.g19.t1, Ov942.g23.t1, Ov942.g29.t1, Ov942.g32.t1, Ov942.g38.t1
OG0000420	---	---	Ob852.g10.t1	Om201.g281.t1, Om526.g46.t1, Om526.g47.t1, Om526.g49.t1, Om559.g5.t1, Om559.g6.t1, Om559.g7.t1, Om559.g8.t1, Om88913.g1.t1	Ro1151.g26.t1, Ro1153.g1178.t1, Ro1153.g1179.t1	Tg11g02690.t1, Tg11g02700.t1	Ov110665.g1.t1, Ov110665.g2.t1, Ov110665.g4.t1, Ov123055.g10.t1, Ov124535.g63.t1, Ov124535.g73.t1, Ov124535.g74.t1, Ov124535.g75.t1, Ov125433.g55.t1, Ov746.g36.t1_746.g37.t1, Ov746.g39.t1
OG0000421	---	---	Ob384313.g38.t1, Ob668.g20.t1	---	Ro2670.g15.t1	Tg02g13160.t1, Tg02g13250.t1, Tg03g19240.t1, TgUn009g00010.t1, TgUn009g00020.t1, TgUn009g00040.t1, TgUn009g00060.t1, TgUn009g00070.t1, TgUn009g00080.t1, TgUn009g00090.t1, TgUn011g00130.t1, TgUn020g00040.t1, TgUn020g00060.t1, TgUn020g00070.t1, TgUn020g00080.t1, TgUn020g00090.t1, TgUn020g00110.t1, TgUn020g00130.t1, TgUn032g00060.t1, TgUn032g00070.t1, TgUn135g00030.t1, TgUn397g00010.t1, TgUn397g0004…	---
OG0000422	---	---	---	Om276.g18.t1, Om276.g2.t1, Om276.g20.t1, Om276.g21.t1, Om276.g25.t1, Om276.g26.t1, Om276.g3.t1, Om276.g4.t1, Om276.g61.t1, Om276.g62.t1, Om276.g63.t1, Om276.g64.t1, Om276.g66.t1, Om276.g67.t1, Om276.g68.t1, Om47875.g1.t1, Om588.g59.t1, Om60750.g1.t1, Om74876.g3.t1, Om79111.g1.t1, Om84334.g1.t1, Om86509.g1.t1.1.5db0b7f3, Om89162.g1.t1.1.5db0b7f5, Om95406.g10.t1, Om95428.g18.t1	Ro1782.g4.t1	---	---
OG0000423	---	---	---	Om161675.g5.t1, Om210.g44.t1, Om210.g46.t1, Om210.g47.t1, Om210.g48.t1, Om210.g49.t1, Om210.g78.t1, Om210.g79.t1, Om320.g38.t1, Om87041.g1.t1, Om87041.g2.t1, Om92228.g2.t1, Om92228.g3.t1, Om95205.g27.t1	---	---	Ov427.g51.t1, Ov427.g52.t1, Ov427.g53.t1, Ov427.g54.t1, Ov427.g55.t1, Ov427.g81.t1, Ov427.g82.t1, Ov427.g84.t1, Ov427.g86.t1, Ov427.g88.t1, Ov427.g89.t1, Ov699.g2.t1
OG0000424	---	---	---	Om102403.g1.t1, Om102404.g2.t1, Om125438.g1.t1, Om146.g75.t1, Om253.g45.t1, Om259.g17.t1, Om294.g15.t1, Om421.g46.t1, Om423.g27.t1, Om493.g47.t1, Om493.g48.t1, Om579.g134.t1, Om579.g135.t1, Om60245.g1.t1, Om68013.g1.t1, Om68226.g1.t1, Om87941.g3.t1, Om88559.g1.t1, Om88935.g3.t1, Om89169.g1.t1, Om94977.g15.t1, Om94986.g59.t1.2.5db0b813, Om95009.g1.t1, Om95433.g72.t1, Om95724.g13.t1	---	---	Ov806.g8.t1
OG0000425	---	---	---	Om95478.g1.t1, Om96093.g56.t1, Om96093.g57.t1, Om96093.g60.t1, Om96093.g62.t1	Ro1197.g31.t1	Tg07g05770.t1, Tg07g06040.t1, Tg08g04500.t1, Tg08g13190.t1, Tg11g00340.t1, Tg11g01950.t1, Tg11g01960.t1, Tg11g01990.t1, Tg11g02370.t1, Tg11g02390.t1, Tg11g02410.t1, Tg11g02550.t1, Tg11g02560.t1, Tg11g02580.t1, Tg11g02610.t1, Tg11g03130.t1, Tg16g11770.t1, Tg16g11810.t1, Tg16g11820.t1, TgUn575g00020.t1	---
OG0000426	AT1G02000.1, AT2G45310.1, AT4G00110.1, AT4G12250.1	---	Ob1518.g5.t1, Ob343604.g2.t1, Ob384785.g24.t1, Ob482.g110.t1, Ob751.g27.t1	Om171.g59.t1, Om173.g22.t1, Om582.g165.t1, Om95989.g12.t1	Ro1284.g42.t1, Ro2135.g4.t1, Ro2181.g250.t1, Ro2718.g29.t1, Ro325267.g6.t1, Ro379922.g9.t1	Tg05g16650.t1, Tg06g03770.t1, TgUn156g00050.t1	Ov1047.g5.t1, Ov476.g31.t1, Ov507.g729.t1
OG0000427	AT1G03880.1, AT1G03890.1, AT4G28520.1, AT5G44120.3	---	Ob1152.g7.t1, Ob1228.g7.t1, Ob382774.g46.t1, Ob385304.g30.t1, Ob385671.g74.t1, Ob523.g283.t1, Ob523.g291.t1	Om195.g236.t1, Om195.g303.t1, Om388.g7.t1, Om388.g8.t1	Ro1273.g55.t1, Ro1596.g54.t1, Ro1596.g55.t1, Ro2524.g20.t1, Ro2524.g21.t1	Tg05g10660.t1, Tg14g11220.t1	Ov253.g26.t1, Ov864.g2.t1, Ov951.g48.t1
OG0000428	AT1G05170.2, AT1G11730.1, AT2G32430.1, AT4G26940.1	---	Ob1810.g5.t1, Ob1868.g84.t1, Ob381508.g3.t1, Ob383472.g53.t1, Ob383921.g33.t1, Ob719.g38.t1	Om195.g151.t1, Om212.g142.t1.1.5db0b78f	Ro1168.g16.t1, Ro1331.g50.t1, Ro1394.g46.t1, Ro2743.g257.t1, Ro280524.g1.t1	Tg02g07390.t3, Tg13g01750.t9, Tg17g06960.t3, TgUn142g00040.t2, TgUn628g00030.t3	Ov123544.g2.t1, Ov264.g59.t1, Ov951.g132.t1
OG0000429	AT1G05490.1, AT3G24340.1	---	Ob1021.g2.t1, Ob1111.g22.t1, Ob1442.g2.t1, Ob1588.g20.t1, Ob1972.g75.t1, Ob365579.g2.t1, Ob380741.g5.t1, Ob682.g6.t1, Ob748.g128.t1	Om175.g25.t1, Om582.g20.t1, Om96089.g156.t1	Ro1098.g72.t1, Ro1171.g6.t1	Tg03g05860.t1, Tg03g06890.t1, Tg06g05490.t1, Tg06g08780.t1, Tg06g08790.t1, Tg09g13130.t1	Ov1084.g24.t1, Ov585.g68.t1, Ov849.g137.t1
OG0000430	AT1G06020.1, AT1G06030.1, AT1G50390.1, AT2G31390.1, AT3G59480.1	---	Ob1973.g83.t1, Ob382054.g1.t1, Ob382527.g21.t1, Ob382772.g31.t1, Ob382992.g34.t1, Ob385105.g19.t1, Ob461947.g1.t1	Om294.g30.t1, Om567.g85.t1	Ro2445.g9.t1, Ro2593.g19.t1, Ro2680.g3.t1	Tg08g08640.t1, Tg08g08650.t1, Tg08g08660.t1	Ov109610.g1.t1, Ov121744.g8.t1, Ov124118.g3.t1, Ov125562.g1.t1, Ov125562.g2.t1
OG0000431	AT1G12990.1, AT1G67880.1, AT3G01620.1, AT3G27540.1, AT5G14480.1	---	Ob1325.g33.t1, Ob1377.g29.t1, Ob1964.g171.t1, Ob382626.g48.t1, Ob385868.g58.t1, Ob481.g248.t1	Om175.g76.t1, Om197.g403.t1	Ro1033.g154.t1, Ro1105.g9.t1, Ro1147.g53.t1, Ro1336.g128.t1, Ro1416.g158.t1, Ro2254.g19.t1, Ro385674.g1.t1.1.5db2125b	Tg09g13810.t1, Tg11g13550.t1, Tg15g02680.t1	Ov1084.g72.t1, Ov366.g85.t1
OG0000432	AT1G14540.1, AT1G14550.1	---	Ob536788.g2.t1, Ob536788.g3.t1, Ob536789.g2.t1, Ob536789.g3.t1	Om128763.g3.t1, Om128764.g3.t1, Om152438.g3.t1, Om152438.g4.t1, Om152445.g1.t1, Om152445.g2.t1, Om86581.g2.t1	Ro366760.g1.t1, Ro376753.g2.t1, Ro376753.g3.t1, Ro385871.g3.t1	Tg11g09100.t1, Tg11g09110.t1, Tg11g09120.t1, Tg11g09130.t1, Tg18g03550.t1	Ov125482.g8.t1, Ov319.g7.t1, Ov319.g8.t1
OG0000433	AT1G14870.1, AT1G14880.1, AT1G68610.1, AT5G35525.1	---	Ob1434.g47.t1, Ob1434.g50.t1, Ob1980.g45.t1, Ob1980.g46.t1, Ob1980.g47.t1, Ob484.g169.t1, Ob484.g171.t1, Ob757.g80.t1, Ob757.g81.t1	Om120.g45.t1	Ro1031.g23.t1, Ro389213.g3.t1	Tg11g09030.t2, Tg11g09050.t1, Tg11g09060.t1, Tg15g13090.t1, Tg15g14830.t1	Ov117948.g1.t1, Ov319.g5.t1, Ov319.g6.t1, Ov971.g53.t1
OG0000434	AT1G14970.1, AT1G35510.1, AT2G01480.1	---	Ob1874.g69.t1_1874.g70.t1, Ob1980.g33.t1, Ob382284.g43.t1, Ob385728.g34.t1, Ob545.g30.t1, Ob567.g59.t1, Ob740.g40.t1_740.g41.t1	Om197.g16.t1, Om214.g232.t1, Om558.g18.t1	Ro1078.g3.t1, Ro1120.g13.t1, Ro1267.g159.t1.1.5db21176, Ro2417.g51.t1, Ro2447.g57.t1	Tg03g12400.t1, Tg11g09320.t4, Tg15g14560.t1	Ov127245.g6.t1, Ov229.g216.t1, Ov269.g238.t1, Ov324.g44.t1
OG0000435	AT1G19440.1, AT2G16280.1, AT4G34510.1	---	Ob1275.g7.t1, Ob381425.g35.t1, Ob382790.g17.t1, Ob384097.g101.t1, Ob384192.g38.t1, Ob668.g104.t1, Ob712.g96.t1, Ob805.g84.t1	Om343.g28.t1	Ro1035.g47.t1, Ro1260.g25.t1, Ro1441.g7.t1, Ro2776.g77.t1, Ro393833.g32.t1, Ro830.g22.t1	Tg03g01710.t1, Tg08g16400.t1, Tg12g14840.t1, Tg18g04100.t1, Tg18g04110.t1	Ov125883.g190.t1, Ov363.g3.t1
OG0000436	AT1G24430.1	---	Ob367008.g2.t1, Ob383719.g4.t1, Ob547.g208.t1, Ob662.g93.t1, Ob662.g97.t1, Ob704.g75.t1	Om197.g434.t1, Om93703.g4.t1, Om95143.g67.t1, Om95837.g30.t1	Ro1033.g178.t1, Ro386724.g1.t1	Tg11g13980.t1	Ov118292.g12.t1, Ov121385.g14.t1, Ov123130.g1.t1, Ov124556.g6.t1, Ov126535.g4.t1, Ov366.g52.t1, Ov366.g53.t1, Ov366.g54.t1, Ov366.g55.t1, Ov863.g31.t1, Ov863.g32.t1
OG0000437	AT1G28430.1, AT1G50520.1, AT1G50560.1, AT2G05180.1, AT2G14100.1, AT2G27000.1, AT2G27010.1, AT3G20080.1, AT3G20090.2, AT3G20100.1, AT3G20110.1, AT3G20120.4, AT3G20130.1, AT3G20140.1, AT3G20935.1, AT3G20940.1, AT3G20950.1, AT3G20960.2, AT3G32047.1, AT4G15330.1, AT4G15350.1, AT4G15360.1, AT4G15380.1, AT5G42580.1, AT5G47990.1	---	---	---	---	---	---
OG0000438	AT1G44100.1, AT1G77380.1, AT5G09220.1, AT5G63850.1	---	Ob1031.g24.t1.1.5db15144, Ob1240.g14.t1, Ob385590.g85.t1, Ob481.g58.t1_481.g60.t1	Om305.g92.t1, Om95234.g78.t1, Om95428.g15.t1	Ro1014.g135.t1, Ro1536.g178.t1, Ro2256.g2.t1, Ro2424.g62.t1, Ro2590.g1.t1, Ro339240.g2.t1, Ro389493.g7.t1	Tg03g08430.t2, Tg09g03430.t1, Tg18g01770.t1, TgUn019g00100.t1	Ov347.g15.t1.1.5db0b509, Ov431.g1.t1, Ov704.g30.t1
OG0000439	AT1G47210.2, AT1G47220.1, AT1G47230.2, AT2G01310.1, AT5G43080.1	---	Ob1532.g6.t1, Ob1774.g1.t1, Ob1846.g10.t1, Ob1973.g23.t1, Ob373750.g1.t1, Ob375342.g1.t1, Ob382130.g7.t1, Ob384932.g3.t1, Ob725.g10.t1	Om266.g62.t1, Om308.g3.t1	Ro1164.g57.t1, Ro1443.g88.t1, Ro378761.g2.t1, Ro389631.g12.t1	Tg03g18410.t1, Tg03g18940.t1, Tg08g09620.t1	Ov125395.g1.t1, Ov826.g160.t1
OG0000440	AT1G49270.1, AT2G18470.1, AT3G18810.1, AT3G24540.1, AT4G34440.1	---	Ob1734.g24.t1, Ob1979.g190.t1, Ob381425.g51.t1, Ob382790.g35.t1, Ob685.g52.t1, Ob714.g104.t1	Om173.g308.t1, Om343.g9.t1, Om587.g36.t1	Ro1103.g89.t1, Ro1153.g557.t1, Ro1441.g16.t1, Ro363794.g3.t1, Ro830.g41.t1	Tg08g16290.t1, Tg09g04350.t1, Tg12g14650.t1	Ov125883.g171.t1, Ov507.g419.t1, Ov816.g66.t1
OG0000441	AT1G59500.1, AT2G14960.1, AT2G23170.1, AT4G37390.1	---	Ob1207.g6.t1, Ob1949.g188.t1, Ob1968.g182.t1, Ob379.g140.t1, Ob383254.g70.t1, Ob385214.g85.t1, Ob757.g366.t1	Om173.g394.t1, Om314.g23.t1, Om95280.g1.t1	Ro1432.g163.t1, Ro2387.g3.t1, Ro2419.g47.t1, Ro350279.g1.t1, Ro830.g209.t1	Tg07g07940.t1, Tg08g15220.t1, Tg09g06110.t1	Ov120787.g9.t1, Ov295.g1.t1, Ov507.g328.t1
OG0000442	AT1G62770.1, AT3G47380.1, AT4G12390.1, AT4G25260.1, AT5G62330.1, AT5G62340.1, AT5G62350.1	---	Ob1737.g14.t1, Ob376710.g15.t1, Ob378894.g1.t1, Ob385027.g28.t1, Ob564.g91.t1	Om90964.g1.t1, Om91785.g1.t1	Ro386835.g11.t1	Tg06g12800.t1, Tg12g01910.t1, Tg12g02460.t1, Tg12g02480.t1, Tg15g08300.t1, Tg19g01180.t1, Tg19g01530.t1	Ov1027.g9.t1, Ov1138.g15.t1, Ov1138.g4.t1
OG0000443	AT1G64780.1, AT3G24290.1, AT3G24300.1, AT4G13510.1, AT4G28700.1	---	Ob1784.g32.t1, Ob349.g11.t1, Ob350.g4.t1, Ob382220.g10.t1, Ob385882.g33.t1	Om551.g71.t1, Om585.g72.t1, Om95413.g63.t1	Ro1019.g49.t1, Ro1025.g12.t1, Ro1565.g9.t1, Ro1953.g157.t1, Ro364843.g1.t1	Tg04g11930.t1, Tg07g00700.t1, Tg08g04540.t1, Tg12g00030.t1, Tg12g01130.t1	Ov123322.g4.t1, Ov788.g61.t1
OG0000444	AT1G65780.1, AT1G65810.1, AT4G05540.1, AT5G37030.1, AT5G37140.1, AT5G37150.1, AT5G37160.1, AT5G37165.1, AT5G52090.1	---	Ob371999.g2.t1, Ob375673.g1.t1, Ob384095.g105.t1, Ob384095.g106.t1, Ob754.g49.t1	Om151636.g11.t1, Om151637.g12.t1, Om170.g264.t1	Ro1042.g303.t1, Ro2445.g28.t1_2445.g29.t1, Ro357802.g1.t1	Tg09g09490.t1, Tg09g09500.t2	Ov124327.g1.t1, Ov124327.g3.t1, Ov645.g34.t1
OG0000445	AT1G66540.1, AT2G23190.1, AT2G23220.1, AT3G28740.1, AT4G37320.1, AT4G37330.1, AT4G37340.1, AT4G37360.1, AT4G37370.1, AT5G36220.1	---	Ob1179.g16.t1, Ob1551.g115.t1, Ob378146.g1.t1, Ob383254.g67.t1	Om210.g170.t1, Om314.g38.t1, Om314.g39.t1, Om435.g3.t1	Ro2387.g7.t1, Ro295341.g1.t1	Tg09g06070.t1	Ov304.g236.t1, Ov426.g38.t1, Ov933.g11.t1, Ov933.g12.t1
OG0000446	AT1G69690.1	---	Ob1094.g1.t1, Ob382217.g53.t1, Ob382217.g6.t1, Ob383415.g18.t1, Ob385985.g2.t1, Ob457.g12.t1, Ob502.g35.t1, Ob672.g7.t1, Ob897.g44.t1	Om120.g293.t1, Om197.g253.t1, Om557.g12.t1	Ro1153.g189.t1, Ro1268.g126.t1, Ro2004.g22.t1, Ro811.g372.t1	Tg11g03400.t1, Tg11g12180.t1, Tg11g12510.t1, Tg15g10640.t1	Ov125465.g1.t1, Ov272.g41.t1, Ov412.g25.t1, Ov842.g143.t1
OG0000447	AT1G77120.1	---	Ob1221.g13.t1, Ob371776.g7.t1, Ob371776.g8.t1, Ob372.g67.t1, Ob375441.g6.t1, Ob381842.g23.t1, Ob381842.g24.t1, Ob381842.g30.t1, Ob383666.g12.t1, Ob548.g31.t1, Ob993.g1.t1, Ob993.g6.t1	Om254.g26.t1, Om531.g35.t1	Ro1028.g22.t1, Ro2914.g16.t1	Tg03g06490.t1, Tg03g07130.t1, Tg18g02290.t1, Tg18g02300.t2, Tg18g02320.t1, Tg18g02330.t1	Ov582.g7.t1, Ov822.g17.t1
OG0000448	AT1G80840.1, AT3G32090.1	---	Ob1967.g52.t1, Ob381804.g62.t1, Ob382794.g13.t1, Ob383331.g27.t1, Ob456.g32.t1, Ob536572.g1.t1, Ob536573.g1.t1, Ob549.g166.t1, Ob981.g5.t1	Om92341.g1.t1, Om93420.g4.t1, Om95111.g99.t1	Ro1434.g99.t1, Ro1905.g27.t1, Ro1914.g19.t1, Ro2056.g29.t1, Ro284054.g1.t1	Tg10g10430.t4, Tg16g10190.t1, TgUn174g00040.t2, TgUn623g00040.t1	Ov126621.g1.t1, Ov909.g3.t1
OG0000449	AT2G23320.1, AT4G24240.1	---	Ob1975.g8.t1, Ob369106.g1.t1, Ob380492.g8.t1, Ob383254.g44.t1, Ob384889.g5.t1, Ob385219.g2.t1, Ob385377.g5.t1	Om251.g18.t1, Om266.g39.t1, Om332.g29.t1	Ro1443.g69.t1, Ro1536.g324.t1, Ro2040.g8.t1, Ro2387.g19.t1, Ro344792.g1.t1, Ro389140.g18.t1	Tg03g18020.t1, Tg03g18080.t1, Tg08g09320.t1, Tg09g05850.t1	Ov124684.g1.t1, Ov126639.g3.t1, Ov826.g189.t1
OG0000450	AT2G40510.1, AT2G40590.1, AT3G56340.1	---	Ob1834.g40.t1, Ob382079.g23.t1, Ob384886.g11.t1, Ob385610.g9.t1	Om159.g69.t1, Om159.g73.t1, Om190.g170.t1, Om190.g171.t1, Om190.g173.t1, Om190.g179.t1, Om190.g180.t1, Om281.g16.t1	Ro1030.g913.t1, Ro1049.g29.t1, Ro514941.g2.t1, Ro514942.g2.t1	Tg18g07370.t1	Ov493.g17.t1.1.5db0b528, Ov539.g54.t1, Ov539.g56.t1, Ov539.g57.t1, Ov905.g157.t1
OG0000451	AT3G08580.1, AT4G28390.1, AT5G13490.1	---	Ob1982.g107.t1, Ob382847.g94.t1, Ob385346.g143.t1.1.5db153e0, Ob385346.g144.t1, Ob649.g19.t1	Om200.g172.t1, Om200.g173.t1, Om200.g174.t1, Om200.g175.t1	Ro1029.g125.t1, Ro1807.g61.t1, Ro1807.g62.t1, Ro1807.g70.t1, Ro1905.g16.t1, Ro326621.g1.t1	Tg05g14450.t1, Tg05g14460.t1, Tg05g14470.t1, Tg13g03190.t1	Ov432.g13.t1, Ov432.g14.t1, Ov432.g15.t1_432.g16.t1
OG0000452	AT3G09270.1	---	Ob1867.g75.t1, Ob1867.g76.t1, Ob334444.g1.t1, Ob334444.g2.t1, Ob384725.g1.t1, Ob552.g88.t1	Om199.g82.t1, Om199.g84.t1, Om199.g85.t1, Om199.g87.t1, Om199.g88.t1, Om199.g89.t1	Ro222198.g1.t1, Ro361322.g1.t1, Ro376492.g2.t1, Ro376509.g2.t1, Ro473559.g1.t1, Ro473560.g1.t1	---	Ov247.g107.t1, Ov247.g108.t1, Ov247.g111.t1, Ov247.g113.t1, Ov247.g114.t1, Ov247.g115.t1
OG0000453	AT3G12620.1, AT3G55050.1	---	Ob382938.g108.t1, Ob383058.g12.t1, Ob385578.g2.t1, Ob456.g139.t1, Ob675.g21.t1	Om210.g26.t1.1.5db0b782, Om497.g95.t1, Om585.g94.t1	Ro1152.g90.t1, Ro1565.g32.t1, Ro1845.g96.t1, Ro1953.g123.t1, Ro2088.g11.t1.1.5db211d8, Ro289390.g3.t1, Ro384553.g1.t1	Tg01g14820.t1, Tg07g01020.t10, Tg12g01810.t1, TgUn193g00030.t2, TgUn238g00020.t1	Ov122764.g3.t1, Ov256.g211.t1.1.5db0b4f8, Ov427.g105.t1.1.5db0b51d
OG0000454	AT4G14090.1, AT4G15550.1	---	Ob1896.g20.t1, Ob1896.g23.t1, Ob382496.g31.t1, Ob383121.g15.t1, Ob383864.g148.t1, Ob384948.g21.t1, Ob449.g29.t1	Om193.g43.t1, Om415.g27.t1	Ro317108.g1.t1, Ro384961.g3.t1	Tg04g09110.t1, Tg04g09120.t1, Tg04g09130.t1, Tg04g09590.t1, Tg04g09600.t1, Tg04g09610.t1, Tg08g05790.t1, TgUn380g00040.t1, TgUn380g00050.t1, TgUn380g00060.t1	Ov1035.g3.t1, Ov1113.g10.t1
OG0000455	AT4G26390.1, AT5G08570.1, AT5G56350.1, AT5G63680.1	---	Ob381196.g29.t1, Ob383573.g54.t1, Ob384397.g54.t1, Ob384557.g10.t1, Ob426319.g4.t1, Ob542163.g3.t1, Ob542164.g3.t1	Om120.g777.t1, Om190.g10.t1, Om96072.g104.t1	Ro1023.g281.t1, Ro1995.g64.t1, Ro2067.g10.t1, Ro2085.g60.t1.1.5db211dd, Ro2498.g33.t1, Ro581469.g3.t1.1.5db2127b, Ro581470.g3.t1.2.5db2127b	Tg15g05570.t1	Ov424.g134.t1, Ov453.g100.t1, Ov554.g20.t1
OG0000456	AT4G35150.1, AT4G35160.1	---	Ob1196.g6.t1, Ob366967.g1.t1, Ob375425.g3.t1, Ob384473.g59.t1, Ob384473.g61.t1, Ob384473.g64.t1, Ob385016.g15.t1, Ob385016.g17.t1, Ob385016.g19.t1, Ob519.g79.t1, Ob519.g80.t1, Ob519.g81.t1, Ob685.g47.t1, Ob686.g45.t1	Om173.g201.t1, Om173.g314.t1, Om526.g8.t1	Ro1153.g563.t1	Tg08g16210.t1, Tg08g16260.t1, Tg08g17620.t1	Ov507.g413.t1, Ov507.g535.t1
OG0000457	AT4G38540.1, AT5G05320.1	---	Ob1936.g3.t1, Ob383188.g5.t1, Ob384473.g36.t1, Ob384473.g39.t1, Ob384473.g40.t1	Om173.g210.t1, Om173.g211.t1, Om173.g212.t1, Om173.g213.t1, Om194.g221.t1	Ro1153.g465.t1, Ro1153.g466.t1	Tg08g17470.t1, Tg08g17480.t1, Tg08g17500.t1, Tg08g17510.t1, Tg08g17520.t1, Tg08g17530.t1, Tg12g16660.t2	Ov507.g523.t1, Ov507.g525.t1, Ov507.g526.t1, Ov507.g528.t1
OG0000458	AT5G20510.1, AT5G26210.1	---	Ob1945.g65.t1, Ob383230.g32.t1, Ob385365.g60.t1, Ob385365.g65.t1, Ob935.g137.t1, Ob935.g140.t1	Om564.g154.t1, Om95972.g17.t1, Om95972.g18.t1, Om95985.g19.t1	Ro1975.g4.t1, Ro2128.g53.t1, Ro2595.g4.t1, Ro2595.g6.t1, Ro308953.g2.t1, Ro378716.g4.t1, Ro379905.g3.t1	Tg01g11690.t2, Tg10g15810.t3	Ov125369.g46.t1, Ov125369.g47.t1, Ov126605.g3.t1, Ov744.g22.t1
OG0000459	---	---	Ob1630.g19.t1, Ob1630.g20.t1, Ob1879.g72.t1, Ob1879.g73.t1, Ob371.g65.t1, Ob381164.g32.t1	Om214.g44.t1, Om214.g46.t1, Om214.g47.t1, Om95413.g79.t1	Ro1019.g51.t1, Ro2118.g245.t1, Ro2118.g247.t1, Ro2118.g248.t1, Ro298626.g1.t1, Ro324735.g2.t1, Ro330510.g2.t1, Ro333253.g1.t1, Ro348204.g4.t1	Tg04g01890.t1	Ov115265.g2.t1, Ov115265.g3.t1, Ov118011.g1.t1, Ov125650.g7.t1, Ov125650.g8.t1
OG0000460	---	---	Ob354916.g2.t1, Ob372887.g3.t1, Ob376164.g1.t1.1.5db15267, Ob383641.g27.t1, Ob384097.g23.t1, Ob557.g138.t1	Om191.g385.t1, Om191.g393.t1, Om318.g14.t1, Om476.g31.t1	Ro2135.g201.t1, Ro310551.g4.t1, Ro349824.g3.t1, Ro354379.g4.t1, Ro374650.g1.t1.1.5db2124c	Tg10g01800.t3, Tg11g08600.t2, Tg11g10530.t2, Tg16g08080.t1	Ov108556.g4.t1, Ov119990.g1.t1, Ov122785.g3.t1, Ov229.g86.t1.1.5db0b4e9, Ov530.g22.t1, Ov873.g23.t1
OG0000461	---	---	Ob1259.g20.t1, Ob1259.g25.t1, Ob361478.g1.t1, Ob361478.g3.t1, Ob381828.g11.t1, Ob381828.g13.t1, Ob381828.g16.t1, Ob381828.g3.t1, Ob381828.g4.t1, Ob381828.g5.t1, Ob381828.g6.t1, Ob385708.g59.t1, Ob542904.g1.t1, Ob542905.g1.t1, Ob546.g157.t1, Ob546.g158.t1, Ob748.g4.t1, Ob748.g6.t1	Om93009.g2.t1, Om93009.g3.t1, Om93009.g4.t1	Ro2377.g11.t1, Ro2377.g12.t1, Ro291454.g1.t1, Ro357575.g1.t1	---	---
OG0000462	---	---	Ob1437.g4.t1, Ob1884.g38.t1, Ob336769.g1.t1, Ob338265.g2.t1, Ob343626.g1.t1, Ob350412.g1.t1, Ob363140.g1.t1, Ob365302.g2.t1, Ob370344.g1.t1, Ob372342.g1.t1, Ob381290.g4.t1, Ob381394.g10.t1, Ob381394.g8.t1, Ob383373.g27.t1, Ob384849.g3.t1, Ob384849.g4.t1, Ob385153.g14.t1, Ob385208.g10.t1, Ob385208.g4.t1, Ob385208.g7.t1, Ob385628.g45.t1, Ob674.g15.t1	Om68392.g1.t1, Om95792.g2.t1	---	---	Ov122224.g5.t1
OG0000463	---	---	Ob1848.g15.t1, Ob1848.g17.t1, Ob1848.g19.t1, Ob1848.g36.t1, Ob1848.g38.t1, Ob1848.g8.t1, Ob1848.g9.t1, Ob382181.g79.t1, Ob382181.g80.t1, Ob383539.g59.t1, Ob384808.g10.t1, Ob384808.g11.t1, Ob384808.g12.t1, Ob384808.g13.t1, Ob384808.g14.t1, Ob384808.g36.t1, Ob384808.g37.t1, Ob384808.g38.t1, Ob384808.g8.t1, Ob384808.g9.t1, Ob385920.g3.t1, Ob385920.g4.t1, Ob449.g101.t1	---	---	---	Ov118292.g9.t1, Ov126535.g6.t1
OG0000464	---	---	Ob1701.g122.t1, Ob1701.g134.t1, Ob307195.g2.t1, Ob368883.g2.t1, Ob930.g6.t1	Om201.g60.t1, Om201.g61.t1	Ro1437.g40.t1, Ro1437.g46.t1, Ro190408.g1.t1, Ro268702.g1.t1, Ro268702.g2.t1, Ro324712.g2.t1	Tg17g11730.t1, Tg17g11750.t1, Tg17g11770.t1, Tg17g11780.t1, Tg17g11800.t1, Tg17g11810.t1, Tg17g11820.t1, Tg17g11850.t1, Tg17g11910.t1, Tg17g11990.t1	Ov265.g43.t1, Ov265.g44.t1
OG0000465	---	---	Ob227357.g1.t1, Ob227357.g2.t1, Ob359211.g1.t1, Ob359211.g2.t1, Ob359211.g3.t1, Ob382575.g10.t1, Ob384298.g9.t1, Ob484.g42.t1, Ob484.g43.t1, Ob484.g44.t1, Ob484.g45.t1, Ob484.g46.t1	Om120.g794.t1	Ro1016.g297.t1, Ro2085.g75.t1, Ro373371.g1.t1, Ro388374.g1.t1	Tg11g07730.t1, Tg11g07740.t1, Tg11g07910.t1, Tg11g07920.t1, Tg15g05300.t1, TgUn504g00010.t1	Ov1036.g13.t1, Ov554.g34.t1
OG0000466	---	---	Ob1645.g4.t1, Ob383265.g20.t1, Ob383265.g4.t1, Ob385612.g1.t1, Ob483.g33.t1	Om88318.g1.t1.3.5db0b7f5, Om94113.g2.t1, Om94113.g3.t1, Om94113.g4.t1.5.5db0b801, Om95280.g12.t1, Om95280.g43.t1	Ro1432.g119.t1, Ro1432.g127.t1, Ro384150.g2.t1, Ro384195.g2.t1, Ro590015.g1.t1	Tg02g06990.t4, Tg08g04520.t1, Tg12g11640.t1	Ov123394.g1.t1, Ov123394.g2.t1, Ov123950.g13.t1, Ov123950.g14.t1, Ov123950.g15.t1, Ov127382.g2.t1
OG0000467	---	---	---	Om120.g418.t1, Om256.g138.t1, Om256.g72.t1, Om272.g91.t1, Om276.g158.t1, Om293.g30.t1, Om380.g2.t1, Om557.g79.t1, Om78502.g4.t1, Om79758.g7.t1, Om83348.g4.t1, Om85587.g2.t1, Om86797.g2.t1, Om88507.g4.t1, Om89870.g4.t1, Om93803.g4.t1, Om94596.g5.t1, Om95251.g9.t1, Om95252.g8.t1, Om95283.g4.t1, Om95460.g23.t1, Om95460.g29.t1, Om95924.g103.t1, Om96089.g67.t1, Om96093.g13.t1	---	---	---
OG0000468	---	---	---	Om178.g48.t1, Om194.g257.t1, Om200.g283.t1, Om201.g146.t1, Om210.g240.t1, Om211.g83.t1, Om255.g112.t1, Om264.g139.t1, Om282.g7.t1, Om363.g16.t1, Om388.g42.t1, Om443.g13.t1, Om532.g38.t1, Om564.g143.t1, Om580.g60.t1, Om581.g99.t1, Om80991.g4.t1, Om85613.g2.t1, Om89989.g5.t1, Om93587.g18.t1, Om94788.g3.t1, Om95000.g4.t1, Om95013.g30.t1, Om95111.g66.t1, Om95522.g78.t1	---	---	---
OG0000469	AT1G02770.1, AT1G19060.1, AT1G19565.1, AT1G22090.1, AT1G23950.2, AT1G23960.1, AT1G23970.2, AT1G24388.1, AT1G27860.1, AT1G28500.1, AT2G20620.1, AT3G19520.3, AT3G25080.1, AT3G44760.1, AT3G44770.1, AT3G57210.1, AT4G11700.1, AT4G17700.1, AT4G17990.2, AT4G20095.3, AT4G28920.1, AT4G29550.1, AT5G41640.1, AT5G63820.1	---	---	---	---	---	---
OG0000470	AT1G02840.1, AT1G09140.1, AT3G49430.1, AT4G02430.4	---	Ob382678.g4.t1.2.5db152f0, Ob385505.g68.t1.3.5db153ea, Ob385733.g6.t1.2.5db153f6, Ob386066.g37.t1	Om120.g696.t1, Om211.g87.t1.1.5db0b786, Om282.g10.t1.1.5db0b7ad, Om57479.g1.t1	Ro1059.g552.t1.2.5db21152, Ro1470.g220.t1, Ro2085.g10.t1, Ro288917.g2.t1, Ro357692.g3.t1, Ro581469.g7.t1, Ro581470.g7.t1	Tg06g10100.t4, Tg14g14320.t1, Tg15g06290.t1	Ov1066.g158.t1, Ov458.g174.t1.4.5db0b52a
OG0000471	AT1G04440.1, AT3G23340.1, AT4G14340.1, AT4G28540.1, AT5G43320.1	---	Ob1326.g32.t1, Ob1957.g40.t1, Ob383864.g51.t1, Ob385304.g4.t1.2.5db153cc, Ob385671.g61.t1	Om195.g282.t1, Om250.g70.t1, Om427.g7.t1	Ro1239.g12.t1, Ro1273.g35.t1, Ro1596.g64.t1, Ro2526.g26.t1, Ro2606.g101.t1_2606.g102.t1, Ro283108.g1.t1	Tg05g10750.t1, Tg08g03710.t1, Tg14g10990.t1	Ov253.g9.t1, Ov660.g2.t1
OG0000472	AT1G04480.1, AT2G33370.1, AT3G04400.1	---	Ob1353.g6.t1, Ob1588.g23.t1, Ob382774.g15.t1, Ob382971.g16.t1, Ob383864.g64.t1, Ob384397.g75.t1, Ob385418.g5.t1, Ob385671.g54.t1, Ob385882.g42.t1, Ob386162.g5.t1	Om250.g46.t1	Ro1046.g7.t1, Ro1239.g30.t1, Ro1273.g18.t1, Ro2606.g88.t1, Ro392081.g7.t1, Ro393690.g1.t1	Tg05g10950.t1, Tg08g03930.t1	Ov127323.g36.t1, Ov304.g297.t1
OG0000473	AT1G08730.1, AT1G17580.1, AT1G54560.1, AT5G20490.2	---	Ob363280.g1.t1, Ob384929.g185.t1, Ob707.g21.t1.1.5db154f5	Om192.g255.t1, Om195.g341.t1, Om564.g147.t1, Om95985.g25.t1	Ro1027.g101.t1, Ro1122.g2.t1, Ro1173.g13.t1, Ro1273.g63.t1, Ro2153.g10.t1, Ro352964.g1.t1.2.5db2123e	Tg01g11790.t2, Tg12g04150.t1, Tg14g11590.t1	Ov253.g60.t1, Ov384.g65.t1, Ov408.g8.t1, Ov744.g27.t1
OG0000474	AT1G11910.2, AT1G62290.1, AT4G04460.1	---	Ob375.g146.t1, Ob376140.g1.t1, Ob382389.g12.t1, Ob421749.g4.t1, Ob421750.g4.t1, Ob726.g92.t1	Om159.g152.t1, Om212.g144.t1, Om87722.g1.t1	Ro1030.g668.t1, Ro1394.g44.t1, Ro302242.g2.t1, Ro391231.g2.t1	Tg02g12360.t1, Tg13g01770.t1, Tg13g01830.t1, Tg17g04440.t1, TgUn466g00020.t1	Ov104477.g1.t1, Ov230.g227.t1, Ov264.g61.t1
OG0000475	AT1G13210.1, AT1G26130.2, AT1G68710.3, AT3G25610.1, AT3G27870.1	---	Ob1884.g56.t1, Ob344029.g4.t1, Ob354339.g1.t1, Ob384948.g151.t1, Ob545.g120.t1, Ob690.g162.t1, Ob723.g108.t1, Ob884.g18.t1	Om120.g77.t1, Om175.g139.t1, Om197.g119.t1	Ro1153.g351.t1, Ro1416.g125.t1, Ro2135.g401.t1.1.5db211f7	Tg09g14250.t4, Tg11g10970.t2	Ov229.g129.t1.1.5db0b4eb, Ov936.g17.t1, Ov971.g84.t1
OG0000476	AT1G14830.1, AT2G44590.3, AT3G60190.1	---	Ob1821.g68.t1, Ob1924.g89.t1, Ob357559.g4.t1, Ob371275.g5.t1, Ob372637.g1.t1, Ob380998.g18.t1, Ob688.g21.t1	Om200.g275.t1, Om318.g28.t1, Om582.g7.t1	Ro1111.g75.t1, Ro1191.g44.t1, Ro1611.g2.t1, Ro1807.g2.t1, Ro2416.g11.t1	Tg05g15630.t2, Tg06g05680.t1, Tg11g08740.t1	Ov432.g117.t1, Ov849.g122.t1, Ov873.g8.t1
OG0000477	AT1G16760.2, AT1G78940.2, AT2G07020.1, AT2G24370.1, AT3G20200.1, AT4G31230.1, AT5G35380.1	---	Ob1912.g2.t1, Ob385037.g28.t1, Ob470.g67.t1, Ob716.g36.t1	Om210.g29.t1, Om573.g78.t1, Om585.g96.t1	Ro1351.g44.t1, Ro1429.g10.t1, Ro1565.g34.t1, Ro376258.g5.t1	Tg01g10350.t1, Tg07g01060.t1, Tg12g02060.t1	Ov122764.g1.t1, Ov249.g29.t1, Ov427.g102.t1.2.5db0b51d
OG0000478	AT1G26150.1, AT1G68690.1, AT5G38560.1	---	Ob1257.g26.t1, Ob344029.g2.t1, Ob545.g118.t1, Ob554.g10.t1, Ob680.g54.t1, Ob723.g110.t1, Ob884.g16.t1.1.5db15543	Om120.g80.t1.1.5db0b72e, Om197.g117.t1, Om264.g98.t1	Ro1147.g308.t1, Ro1153.g348.t1.1.5db2116a, Ro2135.g405.t1.1.5db211f7, Ro2681.g27.t1, Ro390520.g1.t1	Tg09g01400.t1, Tg11g10990.t1, Tg15g12730.t4, TgUn605g00030.t1	Ov229.g131.t1, Ov971.g87.t1.1.5db0b575
OG0000479	AT1G26880.1, AT1G69620.1, AT3G28900.1	---	Ob1601.g55.t1, Ob382378.g33.t1, Ob382691.g25.t1, Ob383685.g121.t1, Ob384315.g21.t1, Ob547.g280.t1, Ob547.g281.t1, Ob550.g63.t1, Ob666.g22.t1	Om120.g283.t1, Om120.g284.t1, Om175.g303.t1, Om197.g261.t1	Ro1147.g163.t1, Ro1153.g197.t1, Ro1268.g118.t1, Ro1450.g97.t1, Ro2109.g7.t1	Tg15g10750.t2	Ov412.g33.t1, Ov842.g133.t1
OG0000480	AT1G28395.1, AT2G33847.1	---	Ob1053.g7.t1, Ob1701.g17.t1, Ob383780.g2.t1.1.5db1534b, Ob384858.g27.t1, Ob454.g227.t1, Ob556.g80.t1	Om159.g409.t1.3.5db0b745, Om159.g410.t1.2.5db0b745, Om95865.g40.t1, Om95865.g41.t1.1.5db0b83f	Ro1030.g468.t1.1.5db2113a, Ro1074.g8.t1, Ro373779.g12.t1.1.5db2124a, Ro821.g347.t1.2.5db21289	Tg02g15430.t6, Tg14g05780.t1, Tg14g05860.t1, Tg17g02750.t7	Ov759.g28.t1.3.5db0b546, Ov841.g118.t1, Ov841.g119.t1, Ov99753.g1.t1.3.5db0b575
OG0000481	AT1G51460.1, AT1G51500.1, AT3G21080.1, AT3G21090.1	---	Ob1177.g32.t1, Ob1177.g34.t1, Ob1188.g51.t1, Ob1188.g53.t1, Ob384065.g42.t1, Ob756.g90.t1	Om190.g362.t1, Om200.g168.t1, Om200.g169.t1	Ro1024.g24.t1, Ro1807.g67.t1, Ro1807.g71.t1, Ro1905.g12.t1, Ro1905.g18.t1_1905.g17.t1	Tg14g09160.t2, Tg14g09170.t1, Tg18g09300.t1	Ov109176.g3.t1, Ov432.g10.t1, Ov432.g9.t1
OG0000482	AT1G54340.1, AT1G65930.1, AT5G14590.1	---	Ob373.g214.t1, Ob375.g43.t1, Ob383685.g76.t1, Ob383957.g138.t1, Ob385628.g4.t1, Ob453.g121.t1, Ob550.g103.t1	Om175.g124.t1, Om586.g7.t1, Om587.g242.t1	Ro1147.g75.t1, Ro1416.g141.t1, Ro1751.g3.t1, Ro354286.g4.t1, Ro811.g249.t1	Tg07g12220.t1, Tg09g14080.t1	Ov1032.g40.t1, Ov1124.g3.t1, Ov355.g7.t1, Ov936.g4.t1
OG0000483	AT1G65960.2, AT2G02000.1, AT2G02010.2, AT3G17760.1, AT5G17330.1	---	Ob1748.g22.t1, Ob367663.g2.t1, Ob383685.g75.t1, Ob383957.g141.t1, Ob550.g104.t1	Om153079.g5.t1_153079.g6.t1, Om153079.g7.t1, Om153082.g4.t1_153082.g5.t1, Om153082.g6.t1, Om339.g3.t1, Om587.g244.t1	Ro1034.g39.t1_1034.g40.t1, Ro1591.g14.t1	Tg07g12240.t1, Tg09g09270.t1, Tg16g13390.t3	Ov1032.g42.t1, Ov126253.g8.t1, Ov438.g98.t1_438.g99.t1
OG0000484	AT1G77260.1, AT2G39750.1, AT5G06050.1	---	Ob364704.g1.t1, Ob380517.g28.t1, Ob382525.g4.t1, Ob382690.g2.t1, Ob383352.g2.t1, Ob383352.g4.t1	Om151720.g7.t1, Om151720.g8.t1, Om151721.g7.t1, Om151721.g8.t1	Ro2428.g22.t1, Ro376231.g2.t1, Ro389493.g38.t1	Tg03g07830.t1, Tg03g07850.t1, Tg07g03970.t2, TgUn239g00050.t1, TgUn336g00100.t1	Ov368.g1.t1, Ov704.g6.t1, Ov704.g7.t1
OG0000485	AT1G78040.1, AT4G08685.1	---	Ob1962.g14.t1, Ob308.g247.t1, Ob382764.g42.t1, Ob384095.g3.t1, Ob455.g112.t1, Ob512.g57.t1, Ob523.g182.t1, Ob723.g85.t1, Ob724.g24.t1	Om94631.g7.t1	Ro1042.g187.t1, Ro1792.g19.t1, Ro222158.g1.t1, Ro324725.g1.t1, Ro351217.g2.t1, Ro355888.g2.t1, Ro384373.g3.t1, Ro811.g155.t1	Tg07g14530.t1, Tg09g11050.t1	Ov125021.g5.t1, Ov645.g155.t1
OG0000486	AT2G16430.2, AT2G27190.1	---	Ob381425.g1.t1, Ob381425.g2.t1, Ob382340.g1.t1, Ob548706.g6.t1, Ob548707.g3.t1, Ob712.g61.t1, Ob712.g62.t1	Om194.g19.t1, Om194.g21.t1, Om95779.g2.t1	Ro2144.g55.t1, Ro2144.g56.t1, Ro2175.g28.t1, Ro2175.g29.t1, Ro2435.g11.t1, Ro830.g1.t1	Tg03g02990.t2, Tg12g15170.t2, Tg12g15180.t1	Ov124402.g2.t1, Ov125883.g225.t1, Ov125883.g226.t1
OG0000487	AT2G19830.2, AT4G29160.1	---	Ob1176.g27.t1.1.5db15159, Ob1625.g60.t1.1.5db15194, Ob380861.g9.t1, Ob381602.g1.t1, Ob382538.g47.t1, Ob383270.g80.t1, Ob383458.g109.t1.3.5db1533b, Ob447627.g1.t1.2.5db15426, Ob835.g3.t1	Om177.g155.t1, Om206.g116.t1, Om95291.g32.t1	Ro1542.g12.t1, Ro1881.g17.t1, Ro2153.g85.t1	Tg01g12720.t1, Tg01g12730.t1, Tg05g01800.t6, Tg16g01100.t1	Ov1007.g18.t1, Ov380.g43.t1, Ov490.g10.t1
OG0000488	AT2G30370.1, AT3G22820.1, AT4G14723.1	---	Ob1083.g8.t1, Ob1132.g10.t1, Ob1951.g1.t1, Ob384886.g8.t1, Ob385610.g12.t1, Ob385882.g84.t1, Ob554.g82.t1	Om170.g79.t1, Om274.g191.t1, Om281.g20.t1	Ro1030.g920.t1, Ro1155.g10.t1, Ro2526.g84.t1, Ro309848.g1.t1, Ro389365.g6.t1	Tg04g05590.t1, Tg08g02900.t1, Tg18g07300.t1, TgUn505g00010.t1	Ov288.g1.t1, Ov304.g201.t1
OG0000489	AT2G36840.1	---	Ob343655.g3.t1, Ob349791.g3.t1, Ob381167.g14.t1, Ob381246.g10.t1, Ob382864.g32.t1, Ob383331.g72.t1, Ob385494.g2.t1, Ob504.g103.t1, Ob749.g211.t1	Om199.g240.t1, Om485.g24.t1, Om67703.g2.t1	Ro1152.g155.t1, Ro2234.g6.t1, Ro389824.g1.t1, Ro391982.g3.t1	Tg01g16160.t4, Tg02g00080.t1, Tg02g00260.t1, TgUn234g00050.t1	Ov120743.g2.t1, Ov247.g265.t1, Ov256.g322.t1
OG0000490	AT2G37360.1, AT2G39350.1, AT3G53510.1, AT3G55090.1, AT5G13580.1	---	Ob1590.g16.t1, Ob1867.g87.t1, Ob375625.g2.t1, Ob385199.g98.t1, Ob385334.g16.t1, Ob385610.g80.t1	Om192.g351.t1, Om255.g35.t1, Om497.g100.t1	Ro1027.g90.t1, Ro2088.g6.t1, Ro2687.g14.t1, Ro393315.g1.t1	Tg01g14760.t1, Tg07g03340.t1, Tg12g04510.t1	Ov1089.g19.t1, Ov245.g34.t1, Ov256.g205.t1
OG0000491	AT3G02250.1, AT5G15740.1	---	Ob1257.g5.t1, Ob1749.g2.t1, Ob1934.g9.t1, Ob381511.g1.t1, Ob381931.g24.t1, Ob384901.g4.t1.1.5db153a2, Ob500.g25.t1	Om361.g10.t1, Om536.g121.t1, Om581.g14.t1	Ro1147.g280.t1, Ro1353.g11.t1, Ro1536.g61.t1, Ro1770.g108.t1, Ro2059.g197.t1, Ro811.g446.t1	Tg10g06670.t1, Tg11g05290.t1	Ov123245.g5.t1.1.5db0b4bb, Ov125898.g2.t1, Ov134553.g3.t1, Ov134554.g3.t1
OG0000492	AT4G26220.1	---	Ob368477.g2.t1, Ob376787.g1.t1, Ob376787.g2.t1, Ob378207.g5.t1, Ob380861.g19.t1, Ob381602.g3.t1, Ob382699.g38.t1, Ob382699.g40.t1, Ob382699.g43.t1, Ob382699.g46.t1, Ob382699.g48.t1, Ob382699.g51.t1, Ob383458.g101.t1, Ob383458.g102.t1, Ob383458.g104.t1, Ob383458.g106.t1, Ob383458.g107.t1	---	Ro359166.g1.t1, Ro369523.g3.t1	Tg01g12640.t1, Tg02g05230.t8, Tg02g05250.t1	Ov124700.g14.t1
OG0000493	AT5G05480.1	---	Ob1256.g4.t1, Ob369122.g1.t1, Ob378598.g1.t1, Ob380369.g11.t1, Ob383838.g5.t1, Ob384595.g37.t1, Ob384595.g39.t1, Ob384595.g42.t1, Ob385192.g1.t1, Ob708.g108.t1, Ob708.g110.t1, Ob708.g113.t1	Om89036.g1.t1, Om90457.g3.t1, Om90684.g3.t1, Om93495.g4.t1	Ro2136.g4.t1, Ro2136.g5.t1	Tg12g06230.t1, Tg12g06240.t1, Tg12g06250.t1	Ov422.g13.t1, Ov422.g18.t1
OG0000494	AT5G20010.1, AT5G20020.1, AT5G55190.1	---	Ob1940.g17.t1, Ob383637.g31.t1, Ob383637.g34.t1, Ob385223.g72.t1, Ob553.g18.t1, Ob553.g22.t1	Om101366.g5.t1, Om101367.g5.t1, Om206.g47.t1	Ro1017.g264.t1, Ro1179.g41.t1, Ro2058.g6.t1, Ro316976.g5.t1, Ro368447.g2.t1	Tg05g03470.t1, Tg10g12220.t1, Tg16g01940.t1, TgUn400g00040.t1	Ov124463.g13.t1, Ov127074.g3.t1, Ov459.g16.t1
OG0000495	AT5G57800.1	---	Ob1967.g2.t1, Ob380424.g2.t1, Ob381360.g1.t1, Ob384599.g3.t1, Ob485.g52.t1.1.5db15445, Ob547.g354.t1, Ob562.g75.t1, Ob733.g33.t1	Om278.g208.t1, Om94195.g18.t1, Om95523.g179.t1.1.5db0b831	Ro1279.g24.t1, Ro1434.g76.t1.3.5db2118c, Ro1468.g1.t1, Ro314665.g2.t1, Ro373755.g1.t1	Tg13g12720.t2, Tg16g09840.t2, TgUn086g00030.t1, TgUn244g00030.t1	Ov106286.g1.t1, Ov262.g60.t1, Ov263.g172.t1
OG0000496	ATCG00020.1	---	Ob335593.g2.t1, Ob337425.g2.t1, Ob337470.g4.t1, Ob365612.g3.t1, Ob379404.g13.t1, Ob380428.g6.t1	Om210.g237.t1, Om268.g3.t1, Om89157.g3.t1, Om94081.g2.t1, Om94710.g3.t1, Om94940.g3.t1	Ro1069.g18.t1, Ro2596.g3.t1, Ro340570.g1.t1	TgUn002g01660.t1, TgUn036g00060.t1, TgUn063g00070.t1, TgUn091g00080.t1, TgUn094g00010.t1, TgUn094g00100.t1	Ov275.g6.t1, Ov385.g2.t1
OG0000497	---	---	Ob1962.g78.t1, Ob1962.g80.t1, Ob371222.g2.t1, Ob376423.g1.t1, Ob455.g11.t1, Ob455.g20.t1	Om532.g24.t1, Om532.g25.t1, Om532.g26.t1, Om532.g27.t1, Om532.g29.t1	Ro348264.g1.t1, Ro386558.g3.t1, Ro386558.g4.t1	Tg03g15800.t1, Tg03g15810.t1, Tg03g15820.t1, Tg08g09720.t1, TgUn164g00020.t1, TgUn164g00030.t1, TgUn164g00040.t1	Ov1066.g251.t1, Ov1066.g253.t1, Ov755.g1.t1
OG0000498	---	---	Ob1782.g10.t1, Ob1782.g11.t1, Ob1782.g12.t1, Ob1782.g3.t1, Ob1782.g6.t1, Ob1782.g7.t1_1782.g8.t1, Ob355497.g2.t1, Ob539.g32.t1, Ob539.g33.t1, Ob539.g34.t1, Ob539.g36.t1, Ob539.g38.t1, Ob539.g42.t1, Ob539.g46.t1, Ob539.g49.t1, Ob539.g50.t1, Ob539.g52.t1, Ob539.g54.t1, Ob539.g58.t1, Ob549.g432.t1, Ob549.g438.t1, Ob549.g444.t1, Ob549.g448.t1, Ob549.g449.t1	---	---	---	---
OG0000499	---	---	Ob1140.g15.t1, Ob1154.g6.t1, Ob1868.g96.t1, Ob1956.g141.t1, Ob335090.g6.t1, Ob349480.g2.t1, Ob372430.g2.t1, Ob382171.g29.t1, Ob382171.g32.t1, Ob384277.g110.t1, Ob384400.g19.t1, Ob384400.g20.t1, Ob384421.g73.t1, Ob384917.g6.t1, Ob453.g83.t1, Ob453.g84.t1, Ob483.g95.t1, Ob520.g21.t1, Ob547.g54.t1, Ob549.g351.t1, Ob551.g91.t1, Ob666.g38.t1, Ob706.g47.t1, Ob711.g43.t1	---	---	---	---
OG0000500	---	---	Ob1017.g1.t1, Ob1295.g5.t1, Ob1966.g40.t1, Ob1972.g12.t1, Ob1979.g15.t1, Ob355693.g2.t1, Ob367258.g3.t1, Ob378236.g9.t1, Ob379577.g1.t1, Ob380513.g32.t1, Ob380519.g3.t1, Ob382314.g4.t1, Ob382864.g5.t1, Ob384097.g33.t1, Ob384769.g4.t1, Ob385204.g4.t1, Ob385902.g122.t1, Ob385902.g123.t1, Ob481.g317.t1, Ob504.g134.t1, Ob507.g47.t1, Ob523.g41.t1, Ob538.g3.t1, Ob888.g33.t1	---	---	---	---
OG0000501	---	---	Ob1846.g66.t1, Ob1846.g67.t1.1.5db151b8, Ob1887.g57.t1, Ob1887.g58.t1, Ob1887.g59.t1, Ob1887.g60.t1, Ob1887.g61.t1, Ob1887.g62.t1, Ob1897.g46.t1, Ob1906.g49.t1, Ob1906.g50.t1, Ob350543.g4.t1, Ob350628.g1.t1, Ob350628.g2.t1, Ob363837.g2.t1, Ob383331.g120.t1, Ob519.g39.t1, Ob565.g182.t1, Ob717.g62.t1, Ob717.g63.t1, Ob722.g28.t1	Om583.g22.t1	Ro385452.g10.t1	---	Ov323.g31.t1
OG0000502	---	---	Ob1982.g48.t1, Ob338970.g2.t1, Ob377908.g1.t1, Ob454.g150.t1, Ob454.g153.t1, Ob746.g115.t1	Om201.g84.t1, Om201.g86.t1, Om279.g37.t1	Ro1029.g32.t1, Ro1029.g44.t1, Ro1331.g214.t1, Ro1437.g25.t1, Ro2179.g53.t1, Ro333884.g1.t1	Tg13g04550.t1, Tg17g11420.t1, Tg17g11480.t1, Tg17g11490.t1, Tg17g11500.t1	Ov264.g325.t1, Ov264.g337.t1, Ov265.g66.t1, Ov265.g69.t1
OG0000503	---	---	Ob1272.g31.t1, Ob1272.g36.t1, Ob1272.g42.t1, Ob1272.g43.t1, Ob365945.g1.t1, Ob382538.g102.t1, Ob382538.g103.t1, Ob382538.g90.t1, Ob382538.g92.t1, Ob382538.g94.t1, Ob382538.g95.t1	Om177.g224.t1, Om177.g225.t1, Om177.g226.t1, Om564.g152.t1	Ro1017.g107.t1, Ro388595.g1.t1	Tg05g01050.t1, Tg05g01080.t1	Ov110736.g4.t1, Ov121788.g6.t1, Ov125759.g1.t1, Ov380.g119.t1, Ov380.g121.t1
OG0000504	---	---	Ob1848.g11.t1, Ob1848.g12.t1, Ob1848.g32.t1, Ob1848.g33.t1, Ob371.g144.t1, Ob372874.g1.t1, Ob373339.g1.t1, Ob379540.g10.t1, Ob380515.g4.t1, Ob382403.g34.t1, Ob382438.g10.t1, Ob382438.g59.t1, Ob382496.g17.t1, Ob382555.g51.t1, Ob383226.g46.t1, Ob383226.g54.t1, Ob384808.g18.t1, Ob384808.g19.t1, Ob384808.g26.t1, Ob384808.g29.t1, Ob386072.g93.t1, Ob386072.g96.t1, Ob449.g10.t1, Ob449.g103.t1	---	---	---	---
OG0000505	---	---	Ob382992.g80.t1, Ob384595.g10.t1, Ob706.g11.t1	Om276.g155.t1, Om95205.g47.t1, Om95555.g60.t1	Ro1046.g4.t1, Ro1453.g43.t1, Ro1453.g44.t1, Ro1747.g19.t1, Ro1849.g1.t1, Ro1849.g2.t1, Ro2103.g19.t1, Ro2184.g56.t1, Ro315611.g2.t1, Ro364150.g2.t1, Ro378710.g1.t1, Ro382643.g2.t1, Ro383350.g6.t1, Ro387205.g4.t1	---	Ov122294.g24.t1, Ov123351.g1.t1, Ov473.g20.t1, Ov754.g16.t1
OG0000506	---	---	Ob360780.g1.t1, Ob383923.g59.t1, Ob752.g149.t1, Ob752.g150.t1	Om170.g102.t1, Om170.g104.t1, Om170.g106.t1, Om170.g107.t1, Om76454.g2.t1	Ro1042.g406.t1, Ro1042.g408.t1, Ro2785.g24.t1	Tg09g07820.t2, Tg09g07850.t1, Tg09g07860.t1, Tg09g07870.t1, Tg09g07880.t1	Ov655.g24.t1, Ov655.g28.t1, Ov655.g31.t1, Ov655.g34.t1, Ov655.g35.t1, Ov655.g37.t1, Ov655.g38.t1
OG0000507	---	---	---	Om202.g96.t1, Om415.g29.t1, Om434.g10.t1, Om465.g5.t1, Om579.g26.t1, Om82231.g1.t1, Om87413.g1.t1, Om92393.g1.t1, Om95265.g12.t1, Om95431.g38.t1, Om95522.g1.t1, Om95664.g142.t1, Om95664.g143.t1, Om95687.g98.t1	Ro222403.g3.t1	---	Ov114294.g1.t1, Ov119841.g1.t1, Ov126213.g19.t1, Ov738.g7.t1, Ov756.g34.t1, Ov763.g1.t1, Ov820.g11.t1, Ov905.g51.t1, Ov99479.g1.t1
OG0000508	---	---	---	Om493.g46.t1, Om493.g50.t1	---	---	Ov103129.g1.t1, Ov115874.g2.t1, Ov117990.g1.t1, Ov119841.g3.t1, Ov120299.g1.t1, Ov122013.g1.t1, Ov122728.g1.t1, Ov123448.g1.t1, Ov123448.g2.t1, Ov125853.g1.t1, Ov125853.g3.t1, Ov126566.g22.t1, Ov126566.g5.t1, Ov127166.g13.t1, Ov565.g5.t1, Ov703.g1.t1, Ov703.g10.t1, Ov703.g5.t1, Ov703.g7.t1, Ov703.g8.t1, Ov800.g7.t1, Ov88915.g1.t1
OG0000509	---	---	---	Om570.g47.t1	---	---	Ov103309.g4.t1, Ov108036.g3.t1, Ov110651.g1.t1, Ov114864.g1.t1, Ov118549.g3.t1, Ov120867.g1.t1, Ov120867.g5.t1, Ov123176.g2.t1, Ov124383.g3.t1, Ov124510.g1.t1, Ov124510.g6.t1, Ov125437.g46.t1, Ov125948.g2.t1, Ov126161.g4.t1, Ov126161.g5.t1, Ov127506.g2.t1, Ov131336.g2.t1, Ov131337.g2.t1, Ov808.g5.t1, Ov946.g20.t1, Ov946.g23.t1, Ov946.g24.t1, Ov946.g9.t1
OG0000510	---	---	---	---	Ro1235.g182.t1, Ro1805.g28.t1, Ro2153.g39.t1, Ro2426.g25.t1, Ro2496.g107.t1, Ro2684.g34.t1, Ro2700.g13.t1, Ro2819.g3.t1, Ro330081.g2.t1, Ro333925.g2.t1, Ro350566.g2.t1, Ro352058.g2.t1, Ro364285.g1.t1, Ro364760.g5.t1, Ro367597.g3.t1, Ro370426.g1.t1, Ro370670.g2.t1, Ro377366.g3.t1, Ro388533.g2.t1, Ro389431.g10.t1, Ro394748.g2.t1, Ro499643.g2.t1, Ro811.g256.t1, Ro830.g441.t1	---	---
OG0000511	---	---	---	---	Ro388710.g1.t1, Ro393644.g2.t1, Ro394510.g2.t1	TgUn050g00180.t1, TgUn050g00220.t1, TgUn058g00020.t1, TgUn058g00070.t1, TgUn058g00100.t1, TgUn058g00140.t1, TgUn117g00030.t1, TgUn117g00070.t1, TgUn167g00130.t1, TgUn171g00040.t1, TgUn171g00080.t1, TgUn171g00120.t1, TgUn331g00020.t1, TgUn331g00060.t1, TgUn331g00100.t1, TgUn440g00050.t1, TgUn454g00050.t1, TgUn454g00090.t1, TgUn528g00080.t1, TgUn546g00050.t1, TgUn546g00090.t1	---
OG0000512	AT1G06920.1, AT2G30400.1, AT5G01840.1, AT5G58360.1	---	Ob1834.g41.t1, Ob1972.g210.t1, Ob382079.g22.t1, Ob384868.g52.t1, Ob385189.g4.t1, Ob544.g50.t1, Ob656.g41.t1, Ob711.g40.t1	Om179.g458.t1, Om190.g188.t1	Ro1049.g32.t1, Ro1051.g230.t1, Ro1549.g9.t1	Tg01g21120.t1, Tg18g07340.t1, TgUn463g00040.t1	Ov121932.g3.t1, Ov296.g53.t1, Ov539.g65.t1
OG0000513	AT1G07900.1, AT2G28500.1	---	Ob1641.g16.t1, Ob1863.g41.t1, Ob370850.g1.t1, Ob382446.g2.t1, Ob383706.g23.t1, Ob384983.g125.t1, Ob386129.g104.t1, Ob507.g143.t1, Ob699.g26.t1	Om93155.g8.t1, Om95339.g1.t1	Ro1059.g394.t1, Ro1845.g78.t1, Ro1953.g145.t1, Ro2496.g169.t1	Tg07g00800.t1, Tg07g00820.t1, Tg12g01390.t1, Tg14g04240.t1	Ov119543.g1.t1, Ov124012.g2.t1
OG0000514	AT1G09550.1, AT1G57590.1, AT2G46930.1, AT3G05910.1, AT3G62060.2, AT5G26670.1	---	Ob1983.g62.t1.1.5db15208, Ob372.g219.t1, Ob383068.g46.t1, Ob689.g5.t1, Ob745.g41.t1, Ob757.g349.t1	Om82212.g1.t1, Om93659.g6.t1, Om95249.g6.t1	Ro1020.g91.t1, Ro2585.g21.t1, Ro375860.g2.t1, Ro384808.g1.t1	Tg05g12520.t1, Tg06g11240.t1	Ov115060.g1.t1, Ov125549.g2.t1
OG0000515	AT1G12130.1, AT1G12140.1, AT1G12160.1, AT1G12200.1, AT1G62540.2, AT1G62560.1, AT1G62570.1, AT1G62580.1, AT1G62600.1, AT1G62620.1, AT1G63340.1, AT1G63370.1, AT1G63390.1, AT1G65860.1	---	Ob378916.g3.t1, Ob384081.g14.t1	Om94970.g5.t1	Ro2418.g3.t1, Ro2418.g7.t1	Tg19g01300.t1, Tg19g01320.t5, Tg19g01390.t1	Ov126167.g2.t1
OG0000516	AT1G13470.1, AT1G13480.1, AT1G13490.2, AT1G13500.1, AT1G13510.1, AT1G13520.1, AT1G13530.1, AT1G13540.1, AT1G13550.1	---	Ob343797.g4.t1, Ob567.g31.t1, Ob865.g4.t1	Om197.g111.t1, Om197.g112.t1, Om197.g113.t1	Ro2184.g17.t1, Ro2184.g18.t1, Ro2184.g19.t1, Ro2510.g15.t1	Tg11g11020.t1, Tg11g11040.t1, Tg11g11060.t1	Ov229.g134.t1
OG0000517	AT1G14320.1, AT1G26910.1, AT1G66580.1	---	Ob332465.g2.t1, Ob381137.g3.t1, Ob384085.g61.t1	Om204.g27.t1, Om281.g78.t1, Om573.g73.t1	Ro1067.g13.t1, Ro2496.g321.t1, Ro514943.g4.t1, Ro514944.g4.t1, Ro590030.g1.t1, Ro590043.g1.t1	Tg01g06240.t1, Tg13g12960.t1, Tg14g06780.t1, Tg14g06800.t2, TgUn706g00030.t1	Ov249.g34.t1, Ov388.g3.t1, Ov905.g101.t1
OG0000518	AT1G15480.1, AT1G80270.1, AT3G15590.1	---	Ob1417.g9.t1, Ob308299.g2.t1, Ob355956.g4.t1, Ob468281.g1.t1, Ob468283.g1.t1, Ob854.g2.t1	Om205.g241.t1, Om205.g242.t1, Om90680.g3.t1, Om94831.g6.t1	Ro1282.g65.t1, Ro1363.g45.t1, Ro2408.g40.t1	Tg01g03410.t2, Tg01g03420.t1, Tg01g03650.t1, Tg01g03660.t1, Tg08g11270.t1	Ov1107.g52.t1, Ov436.g20.t1.1.5db0b51d
OG0000519	AT1G24650.1, AT1G66150.1, AT2G01820.1	---	Ob382495.g37.t1, Ob385149.g54.t1, Ob385312.g1.t1, Ob457.g72.t1, Ob481.g344.t1, Ob484.g112.t1, Ob523.g18.t1, Ob783.g3.t1	Om151636.g7.t1, Om151637.g8.t1, Om318.g6.t1	Ro1034.g76.t1, Ro1042.g306.t1, Ro1317.g2.t1, Ro2416.g32.t1, Ro2419.g12.t1	Tg09g09460.t1, Tg11g08520.t1	Ov645.g31.t1, Ov873.g37.t1
OG0000520	AT1G25280.1, AT1G76900.1	---	Ob1568.g87.t1, Ob1873.g94.t1, Ob383303.g61.t1, Ob481.g5.t1, Ob486.g96.t1, Ob709.g44.t1.1.5db154f8	Om196.g275.t1.1.5db0b764, Om531.g55.t1.1.5db0b7d2, Om95687.g65.t1.3.5db0b839	Ro1026.g96.t1.2.5db21107, Ro1153.g759.t1, Ro1783.g10.t1.1.5db211b3, Ro361222.g7.t1.1.5db21242, Ro386010.g3.t1.1.5db2125c, Ro830.g394.t1	Tg03g05740.t1, Tg03g06240.t1, Tg08g13570.t1, Tg12g08810.t3	Ov120675.g2.t1, Ov507.g214.t1.1.5db0b53c
OG0000521	AT1G26120.1, AT3G02410.1, AT5G15860.1	---	Ob303134.g1.t1, Ob384948.g152.t1, Ob554.g8.t1, Ob673.g83.t1	Om120.g76.t1.1.5db0b72e, Om197.g127.t1, Om264.g96.t1	Ro1147.g310.t1, Ro1147.g311.t1, Ro1153.g352.t1, Ro2135.g400.t1, Ro2510.g28.t1, Ro339228.g1.t1, Ro577483.g2.t1.1.5db2127a, Ro577484.g2.t1	Tg11g10910.t1, Tg15g12770.t1	Ov113180.g2.t1, Ov229.g122.t1, Ov971.g83.t1
OG0000522	AT1G27650.1, AT5G42820.1	---	Ob1136.g21.t1.1.5db15151, Ob1197.g33.t1.2.5db15159, Ob1511.g57.t1, Ob382848.g36.t1, Ob384948.g108.t1, Ob386093.g4.t1	Om179.g44.t1, Om474.g33.t1, Om95023.g28.t1	Ro1030.g126.t1.1.5db21127, Ro1049.g278.t1.1.5db21130, Ro1152.g211.t1.2.5db2114f, Ro2445.g89.t1, Ro380506.g2.t1.3.5db21253, Ro391891.g7.t1	Tg01g16870.t4, Tg08g07260.t1, Tg18g10810.t2	Ov280.g25.t1.1.5db0b4fb, Ov584.g242.t1.1.5db0b541, Ov791.g26.t1
OG0000523	AT1G27770.1, AT2G22950.1, AT4G37640.1	---	Ob1318.g1.t1, Ob1551.g79.t1, Ob380549.g16.t1, Ob454.g251.t1, Ob556.g92.t1	Om266.g77.t1, Om443.g17.t1, Om95218.g11.t1	Ro1042.g509.t1, Ro1965.g6.t1, Ro2792.g16.t1, Ro811.g34.t1	Tg03g18770.t1, Tg07g08210.t1, Tg09g06450.t1, TgUn708g00010.t1	Ov1072.g15.t1, Ov149849.g1.t1, Ov149850.g1.t1, Ov826.g148.t1
OG0000524	AT1G34040.1, AT1G34060.1	---	Ob381745.g16.t1, Ob381745.g17.t1, Ob381745.g23.t1, Ob384195.g2.t1, Ob523.g350.t1, Ob523.g351.t1, Ob523.g356.t1, Ob523.g362.t1, Ob523.g363.t1_523.g364.t1	Om532.g83.t1	Ro1267.g327.t1	Tg03g14960.t1, Tg03g14970.t1, Tg03g14980.t1, Tg03g15010.t1, Tg03g15020.t1, Tg03g15030.t1, Tg03g15040.t1, Tg03g15070.t1	Ov126235.g2.t1, Ov362.g99.t1
OG0000525	AT1G34470.1, AT1G71900.2, AT3G23870.1, AT4G09640.1, AT4G13800.10	---	Ob1971.g1.t1.1.5db151f7, Ob371998.g3.t1, Ob383864.g135.t1, Ob384948.g9.t1.1.5db153ac	Om192.g202.t1, Om415.g9.t1, Om91544.g1.t1	Ro1024.g136.t1, Ro1025.g99.t1, Ro1027.g166.t1.1.5db21111, Ro1844.g18.t1, Ro2615.g17.t1	Tg06g11790.t3, Tg08g05600.t1, Tg08g13030.t3, Tg14g08880.t1	Ov1113.g34.t1, Ov808.g12.t1
OG0000526	AT1G53820.1, AT3G14320.1, AT3G19140.1	---	Ob1568.g11.t1, Ob380048.g2.t1, Ob380887.g22.t1, Ob381829.g26.t1, Ob383065.g89.t1, Ob486.g25.t1, Ob739.g45.t1, Ob846.g4.t1	Om272.g93.t1	Ro1059.g422.t1, Ro1549.g70.t1, Ro2597.g6.t1, Ro294181.g1.t1, Ro363485.g4.t1, Ro392463.g6.t1	Tg10g16920.t1, Tg11g00300.t1, Tg11g00320.t1, TgUn669g00050.t1	Ov124690.g25.t1
OG0000527	AT1G55680.1, AT3G13340.1, AT5G56190.7	---	Ob490.g11.t1, Ob490.g9.t1, Ob491.g10.t1, Ob491.g8.t1, Ob492.g12.t1.1.5db1544d, Ob492.g14.t1, Ob493.g5.t1, Ob493.g7.t1, Ob496.g13.t1, Ob496.g15.t1, Ob497.g5.t1, Ob497.g7.t1, Ob651.g10.t1	Om159.g2.t1, Om258.g88.t1	Ro1995.g34.t1.1.5db211cf, Ro821.g29.t1	Tg02g10610.t1	Ov124605.g24.t1, Ov230.g85.t1
OG0000528	AT1G61860.1, AT3G20530.1, AT3G24790.2, AT4G13190.1	---	Ob381103.g7.t1, Ob381845.g23.t1, Ob384315.g65.t1, Ob547.g240.t1, Ob726.g129.t1, Ob741.g76.t1	Om159.g195.t1.1.5db0b736, Om195.g130.t1, Om491.g48.t1, Om93957.g1.t1	Ro1030.g623.t1, Ro2743.g275.t1, Ro821.g178.t1	Tg02g07080.t1, Tg02g07140.t2, Tg02g12800.t1, Tg17g04210.t1	Ov126304.g35.t1, Ov230.g273.t1
OG0000529	AT1G62710.1, AT2G25940.1, AT4G32940.1	---	Ob379536.g1.t1, Ob382538.g53.t1.1.5db152ee, Ob384609.g18.t1, Ob550406.g1.t1, Ob550407.g1.t1, Ob660.g73.t1	Om177.g165.t1, Om206.g124.t1.1.5db0b779, Om443.g5.t1	Ro1017.g165.t1, Ro1112.g136.t1, Ro354674.g1.t1, Ro383403.g4.t1	Tg05g01710.t1, Tg05g01720.t1, Tg16g01030.t1, Tg16g07140.t1	Ov124875.g1.t1, Ov380.g47.t1, Ov490.g17.t1
OG0000530	AT1G64110.2, AT4G28000.2, AT5G52882.1	---	Ob1856.g14.t1, Ob380513.g2.t1, Ob384250.g121.t1, Ob543.g16.t1	Om120.g621.t1, Om578.g79.t1, Om579.g55.t1, Om94827.g5.t1	Ro1018.g75.t1.2.5db210ff, Ro1310.g29.t1, Ro2073.g27.t1, Ro2402.g89.t1, Ro2423.g15.t1, Ro2504.g2.t1	Tg15g07180.t1, Tg16g04690.t1	Ov423.g15.t1, Ov458.g97.t1, Ov639.g5.t1, Ov863.g11.t1
OG0000531	AT1G66770.1, AT3G28007.1, AT4G10850.1, AT5G40260.1, AT5G62850.1	---	Ob1644.g3.t1, Ob382570.g7.t1, Ob383283.g54.t1, Ob383503.g67.t1, Ob383577.g43.t1, Ob468.g16.t1, Ob684.g13.t1	Om191.g236.t1, Om48611.g1.t1, Om95625.g16.t1	Ro2165.g16.t1, Ro2419.g239.t1, Ro363480.g3.t1, Ro394733.g4.t1	Tg11g07040.t3	Ov1122.g68.t1, Ov397.g145.t1, Ov653.g11.t1
OG0000532	AT1G69840.1, AT3G01290.1, AT5G62740.1	---	Ob381812.g7.t1, Ob383035.g3.t1, Ob383347.g36.t1, Ob383631.g3.t1, Ob468.g75.t1, Ob698.g25.t1.1.5db154ef	Om191.g139.t1.1.5db0b751, Om261.g46.t1	Ro1272.g25.t1, Ro1282.g39.t1.2.5db2116f, Ro1542.g48.t1, Ro2059.g36.t1, Ro2530.g13.t1	Tg01g04850.t1, Tg10g04990.t1, Tg10g05000.t1, Tg13g13750.t1, Tg13g13760.t1	Ov262.g119.t1, Ov397.g54.t1
OG0000533	AT1G72710.1, AT2G19470.1, AT4G08800.1, AT4G26100.1, AT5G57015.1	---	Ob1691.g8.t1, Ob376691.g3.t1, Ob383458.g150.t1, Ob385069.g7.t1, Ob935.g98.t1	Om93658.g8.t1, Om95985.g41.t1	Ro1549.g133.t1, Ro1876.g24.t1.1.5db211c1, Ro2153.g36.t1, Ro2595.g24.t1, Ro319622.g1.t1.1.5db2122f, Ro388589.g2.t1	Tg02g04710.t1, Tg10g15400.t4, Tg11g00860.t1	Ov125369.g3.t1, Ov436.g13.t1
OG0000534	AT1G75450.1, AT2G41510.2, AT3G63440.1	---	Ob1252.g2.t1, Ob1886.g39.t1, Ob1961.g35.t1, Ob334604.g2.t1, Ob871.g9.t1	Om205.g189.t1, Om94831.g39.t1, Om96089.g78.t1	Ro2408.g94.t1, Ro2485.g9.t1, Ro2530.g101.t1, Ro384560.g1.t1, Ro385818.g2.t1.1.5db2125c	Tg01g02610.t1, Tg05g13650.t1, Tg06g08190.t11, Tg13g14670.t1	Ov1107.g15.t1, Ov844.g183.t1, Ov860.g64.t1
OG0000535	AT2G21110.1	---	Ob1259.g10.t1, Ob1259.g12.t1, Ob1259.g14.t1, Ob1259.g15.t1, Ob1259.g5.t1, Ob381828.g21.t1, Ob381828.g22.t1, Ob381828.g28.t1, Ob381828.g34.t1, Ob385708.g49.t1, Ob385708.g52.t1, Ob385708.g54.t1	Om194.g144.t1, Om194.g152.t1, Om194.g157.t1	Ro2169.g11.t1, Ro289893.g3.t1, Ro372963.g2.t1	Tg12g16120.t1	Ov117056.g7.t1, Ov125883.g336.t1, Ov125883.g345.t1
OG0000536	AT2G22500.1, AT4G24570.1	---	Ob384095.g61.t1, Ob384923.g41.t1, Ob385791.g8.t1	Om270.g154.t1, Om270.g155.t1, Om270.g156.t1, Om95617.g34.t1	Ro1042.g246.t1, Ro375798.g2.t1, Ro375798.g3.t1, Ro585467.g2.t1, Ro585470.g2.t1, Ro811.g205.t1	Tg07g13780.t1, Tg09g10230.t1, Tg09g10240.t1, Tg09g10250.t1	Ov645.g91.t1, Ov645.g92.t1, Ov645.g93.t1, Ov889.g28.t1
OG0000537	AT2G22810.1, AT3G49700.1, AT4G08040.1, AT4G37770.1, AT5G65800.1	---	Ob1051.g15.t1, Ob1551.g53.t1, Ob1978.g51.t1, Ob384052.g110.t1, Ob454.g274.t1, Ob556.g118.t1, Ob752.g66.t1	Om320.g19.t1, Om393.g80.t1	Ro1042.g475.t1, Ro1395.g12.t1, Ro1458.g3.t1, Ro811.g55.t1	Tg07g08660.t1, Tg08g10230.t1, Tg09g06790.t1	Ov119467.g1.t1, Ov121544.g1.t1
OG0000538	AT2G25760.2, AT3G13670.1	---	Ob1176.g48.t1, Ob1625.g33.t1, Ob376.g110.t1, Ob382538.g30.t1, Ob383141.g43.t1	Om177.g128.t1.1.5db0b735, Om206.g97.t1, Om559.g13.t1	Ro1112.g160.t1, Ro1153.g1172.t1, Ro1186.g68.t1, Ro378142.g1.t1, Ro379831.g3.t1, Ro388370.g3.t1	Tg05g02130.t1, Tg05g02140.t1, Tg10g13860.t1, Tg16g01270.t4	Ov125433.g51.t1.1.5db0b4ca, Ov380.g18.t1, Ov871.g10.t1
OG0000539	AT2G39730.1	---	Ob1516.g1.t1, Ob382525.g10.t1, Ob383552.g60.t1, Ob385300.g4.t1, Ob547246.g6.t1, Ob547247.g5.t1, Ob728.g5.t1	Om179.g238.t1, Om471.g9.t1, Om94188.g10.t1, Om94188.g26.t1	Ro1051.g118.t1, Ro2426.g16.t1, Ro2428.g18.t1, Ro381060.g1.t1, Ro390630.g6.t1	Tg01g18940.t1, Tg07g03910.t1, Tg12g04810.t1	Ov127599.g8.t1, Ov245.g6.t1, Ov584.g46.t1
OG0000540	AT2G41010.1, AT3G56880.1	---	Ob348235.g1.t1, Ob367449.g1.t1, Ob372928.g1.t1, Ob373922.g2.t1, Ob378676.g31.t1, Ob379969.g7.t1, Ob382168.g30.t1, Ob383122.g5.t1, Ob523.g45.t1, Ob674.g6.t1	Om261.g55.t1, Om278.g48.t1	Ro1282.g45.t1, Ro1453.g1.t1, Ro369061.g1.t1	Tg01g04370.t1, Tg13g13860.t1, TgUn567g00020.t1, TgUn648g00010.t1	Ov262.g128.t1, Ov326.g49.t1
OG0000541	AT2G41473.1	---	Ob364070.g2.t1, Ob375168.g11.t1, Ob375168.g12.t1, Ob375168.g4.t1, Ob375168.g6.t1, Ob375168.g7.t1, Ob375168.g8.t1, Ob384315.g35.t1, Ob726.g47.t1, Ob726.g48.t1, Ob726.g49.t1, Ob739.g42.t1, Ob739.g43.t1, Ob846.g5.t1	Om159.g82.t1, Om159.g83.t1, Om159.g84.t1	Ro1030.g713.t1	Tg02g11630.t1	Ov230.g162.t1, Ov230.g163.t1, Ov230.g164.t1
OG0000542	AT2G43800.1, AT3G25500.1	---	Ob1834.g30.t1, Ob379905.g8.t1.1.5db1528f, Ob382079.g46.t1, Ob382181.g25.t1	Om190.g124.t1, Om281.g121.t1, Om95143.g151.t1	Ro1030.g887.t1, Ro1049.g3.t1, Ro1059.g266.t1, Ro2496.g282.t1, Ro2570.g11.t1, Ro2684.g24.t1, Ro375957.g2.t1	Tg04g14770.t1, Tg14g06240.t1, Tg14g06290.t1, Tg18g07830.t1, TgUn207g00040.t1	Ov539.g8.t1, Ov905.g62.t1
OG0000543	AT3G01650.1, AT5G14420.1	---	Ob1268.g4.t1, Ob1325.g15.t1, Ob377668.g10.t1, Ob379021.g12.t1, Ob383641.g15.t1, Ob385628.g38.t1, Ob487.g104.t1.1.5db1544e, Ob569.g38.t1, Ob749.g51.t1	Om175.g67.t1.3.5db0b72d, Om191.g370.t1, Om267.g51.t1.1.5db0b79d	Ro1416.g164.t1, Ro2135.g191.t1.1.5db211ec, Ro2254.g13.t1	Tg09g13670.t8, Tg10g02020.t6, Tg15g00990.t3	Ov1084.g63.t1, Ov123871.g1.t1, Ov530.g7.t1
OG0000544	AT3G01680.1	---	Ob1377.g19.t1, Ob382626.g31.t1, Ob384407.g5.t1, Ob385868.g60.t1, Ob481.g236.t1, Ob552.g45.t1	Om197.g419.t1, Om253.g56.t1_253.g57.t1	Ro1016.g107.t1, Ro1033.g165.t1, Ro1336.g115.t1, Ro378387.g1.t1	Tg03g09660.t1, Tg11g13720.t1, Tg11g13730.t1, Tg11g13740.t1, Tg11g13750.t1, Tg11g13760.t1, Tg11g13770.t1, Tg11g13780.t1, Tg15g02930.t1	Ov1109.g7.t1_1109.g8.t1
OG0000545	AT3G02210.1, AT3G29810.1, AT5G60920.1	---	Ob384301.g2.t1, Ob385546.g104.t1, Ob467940.g1.t1, Ob467941.g1.t1, Ob680.g92.t1, Ob732.g22.t1	Om361.g24.t1, Om536.g95.t1	Ro1147.g264.t1, Ro1255.g124.t1, Ro1536.g42.t1, Ro349729.g1.t1, Ro363795.g6.t1	Tg07g06360.t1, Tg09g00380.t1, Tg09g00790.t1, Tg11g05120.t1, TgUn404g00030.t1	Ov124279.g3.t1, Ov126593.g7.t1
OG0000546	AT3G10410.1, AT3G45010.1, AT5G22980.1	---	Ob1702.g33.t1, Ob1702.g34.t1, Ob384202.g14.t1, Ob385170.g23.t1, Ob448.g27.t1	Om210.g130.t1, Om211.g182.t1, Om211.g183.t1, Om211.g184.t1	Ro1845.g141.t1, Ro2496.g70.t1, Ro392663.g1.t1, Ro392663.g2.t1, Ro393039.g4.t1	Tg12g02780.t1, Tg14g03230.t1, Tg14g03240.t1	Ov1066.g254.t1, Ov1066.g255.t1, Ov1066.g256.t1
OG0000547	AT3G18170.2, AT3G18180.1	---	Ob1082.g28.t1, Ob1934.g58.t1, Ob274747.g2.t1, Ob371166.g2.t1, Ob383155.g29.t1, Ob383214.g65.t1, Ob383214.g67.t1, Ob383528.g124.t1, Ob383528.g126.t1	Om581.g52.t1, Om581.g53.t1, Om581.g54.t1	Ro1213.g25.t1, Ro1770.g142.t1, Ro2258.g36.t1	Tg10g07100.t1, Tg10g07110.t1, Tg16g07660.t1	Ov125660.g2.t1, Ov125660.g3.t1, Ov125660.g4.t1
OG0000548	AT3G22810.1, AT4G14740.1, AT5G43870.1	---	Ob1132.g12.t1, Ob375967.g3.t1, Ob375967.g8.t1, Ob382151.g7.t1, Ob383864.g8.t1, Ob385882.g81.t1, Ob385882.g82.t1, Ob554.g88.t1.1.5db154b4	Om202.g10.t1, Om274.g193.t1	Ro1046.g58.t1, Ro2118.g67.t1, Ro2526.g82.t1, Ro389365.g4.t1	Tg04g05570.t3, Tg08g02860.t1, TgUn505g00030.t1, TgUn536g00020.t1	Ov104431.g1.t1, Ov304.g203.t1
OG0000549	AT3G23810.1, AT4G13940.1	---	Ob382779.g36.t1, Ob383292.g15.t1, Ob383864.g141.t1, Ob384948.g15.t1, Ob473731.g5.t1, Ob473732.g5.t1, Ob568.g63.t1, Ob568.g64.t1	Om269.g12.t1, Om415.g20.t1	Ro1025.g104.t1, Ro2796.g35.t1, Ro2796.g36.t1, Ro376729.g2.t1, Ro385849.g1.t1	Tg04g09330.t1, Tg04g09380.t1, Tg08g05710.t1, Tg08g05730.t1	Ov1113.g17.t1, Ov126403.g2.t1
OG0000550	AT3G24780.1, AT5G13210.1	---	Ob344246.g3.t1, Ob383641.g40.t1	Om93562.g3.t1, Om94750.g23.t1, Om95631.g21.t1, Om95631.g45.t1	---	Tg13g08010.t1, Tg13g08020.t1, Tg13g08030.t1	Ov114534.g1.t1, Ov118006.g1.t1, Ov121705.g1.t1, Ov121705.g3.t1, Ov121705.g4.t1, Ov121705.g5.t1, Ov123735.g1.t1, Ov123735.g2.t1, Ov123735.g3.t1, Ov204486.g3.t1, Ov204487.g3.t1, Ov98465.g2.t1
OG0000551	AT3G48850.1, AT5G14040.1	---	Ob380877.g26.t1, Ob383245.g46.t1, Ob486.g60.t1, Ob549.g389.t1, Ob647.g9.t1	Om201.g185.t1, Om581.g88.t1, Om94767.g25.t1, Om95788.g82.t1	Ro1213.g48.t1, Ro1267.g199.t1, Ro1273.g312.t1, Ro1770.g168.t1, Ro308884.g1.t1	Tg06g16020.t1, Tg10g07470.t1, Tg16g09240.t1	Ov1031.g31.t1, Ov127334.g4.t1, Ov273.g190.t1, Ov299.g6.t1
OG0000552	AT3G50500.2, AT4G33950.1, AT5G66880.1	---	Ob1977.g29.t1, Ob379.g18.t1, Ob382416.g22.t1, Ob382416.g23.t1, Ob385803.g80.t1, Ob386068.g92.t1	Om463.g47.t1, Om95985.g101.t1, Om95985.g102.t1, Om95985.g105.t1	Ro1441.g78.t1, Ro2153.g116.t1, Ro830.g97.t1	Tg07g07120.t1, Tg12g13780.t1	Ov125883.g84.t1, Ov206843.g1.t1, Ov206843.g2.t1, Ov206845.g1.t1, Ov206845.g2.t1
OG0000553	AT4G04480.1, AT4G22030.1	---	Ob385035.g1.t1, Ob726.g95.t1, Ob741.g38.t1	Om159.g156.t1, Om584.g45.t1, Om584.g46.t1, Om584.g48.t1	Ro1030.g666.t1, Ro1722.g109.t1, Ro391231.g1.t1, Ro821.g136.t1	Tg02g12390.t1, Tg17g04370.t1, Tg17g04400.t1, Tg17g04410.t1, Tg17g04420.t1, Tg17g04430.t1, TgUn466g00030.t1	Ov125530.g1.t1, Ov127212.g1.t1, Ov230.g230.t1
OG0000554	AT4G05110.2, AT4G05120.1, AT4G05130.1, AT4G05140.1	---	Ob1913.g53.t1, Ob385550.g36.t1, Ob385550.g37.t1, Ob385550.g40.t1, Ob457270.g3.t1, Ob542.g25.t1, Ob542.g26.t1, Ob542.g27.t1.1.5db1548e	Om211.g76.t1, Om95628.g2.t1, Om95628.g3.t1	Ro293543.g3.t1, Ro334443.g1.t1.2.5db21236, Ro334443.g2.t1.1.5db21236, Ro334443.g3.t1	Tg17g03580.t7	Ov673.g10.t1, Ov673.g11.t1, Ov673.g8.t1
OG0000555	AT4G10265.1, AT4G10270.1	---	Ob1750.g18.t1, Ob1750.g19.t1, Ob1750.g20.t1, Ob1750.g21.t1, Ob1750.g22.t1, Ob1750.g23.t1, Ob382680.g73.t1, Ob382680.g74.t1, Ob382680.g75.t1, Ob382680.g76.t1	Om195.g45.t1	Ro1062.g49.t1, Ro1062.g50.t1, Ro1236.g8.t1, Ro1236.g9.t1, Ro385412.g1.t1	Tg13g02680.t1, Tg13g02690.t1, Tg17g08160.t1	Ov399.g25.t1, Ov399.g26.t1
OG0000556	AT4G16830.1, AT5G47210.1	---	Ob1821.g40.t1, Ob1821.g42.t1, Ob1872.g79.t1, Ob1924.g61.t1, Ob332980.g1.t1, Ob376636.g4.t1, Ob888.g94.t1, Ob888.g96.t1	Om200.g321.t1, Om582.g42.t1, Om582.g43.t1	Ro1098.g49.t1, Ro1098.g50.t1, Ro1191.g21.t1, Ro2053.g1.t1, Ro2857.g13.t1	Tg05g16040.t1, Tg06g05090.t1	Ov463.g8.t1, Ov463.g9.t1, Ov507.g785.t1
OG0000557	AT4G32040.1, AT5G11060.1, AT5G25220.1	---	Ob382403.g79.t1.1.5db152e6, Ob385037.g116.t1, Ob385239.g77.t1, Ob469.g33.t1, Ob488.g47.t1	Om177.g312.t1, Om261.g91.t1.1.5db0b79b, Om278.g296.t1	Ro1017.g37.t1, Ro1113.g9.t1.1.5db2113b, Ro1412.g18.t1, Ro1853.g31.t1, Ro2255.g59.t1	Tg01g08870.t2, Tg01g09350.t1, Tg05g00080.t2, Tg16g00100.t3	Ov1144.g81.t1, Ov262.g160.t1.1.5db0b4f7, Ov263.g60.t1
OG0000558	AT5G12440.10	---	Ob1110.g25.t1.1.5db1514e, Ob1110.g27.t1, Ob1593.g74.t1, Ob1845.g46.t1, Ob1971.g13.t1.1.5db151f7, Ob359356.g2.t1, Ob382976.g15.t1, Ob384929.g273.t1	Om95683.g48.t1, Om95683.g51.t1	Ro1024.g116.t1, Ro1024.g118.t1, Ro1024.g20.t1, Ro1059.g74.t1.1.5db21139, Ro1059.g75.t1	Tg14g09080.t2, Tg18g09220.t3, Tg18g09250.t1, TgUn360g00010.t2, TgUn360g00030.t1	Ov429.g2.t1, Ov429.g4.t1
OG0000559	ATCG00280.1	---	Ob351116.g1.t1, Ob363903.g4.t1, Ob370616.g8.t1, Ob375838.g4.t1, Ob380428.g2.t1, Ob383378.g6.t1, Ob813.g28.t1	Om546.g21.t1, Om88393.g2.t1, Om89866.g3.t1, Om94772.g15.t1, Om95165.g16.t1, Om95985.g45.t1	Ro313237.g2.t1, Ro393912.g4.t1, Ro394374.g2.t1	Tg04g04880.t1, Tg06g01390.t1, Tg13g09150.t1, TgUn002g01720.t1	Ov119635.g5.t1, Ov124278.g2.t1
OG0000560	ATCG00490.1	---	Ob363644.g3.t1, Ob370616.g4.t1, Ob374488.g3.t1, Ob379808.g6.t1, Ob383378.g2.t1, Ob384168.g8.t1	Om199.g80.t1, Om393.g58.t1, Om90164.g2.t1, Om90898.g7.t1, Om91772.g2.t1, Om95352.g25.t1, Om95727.g7.t1, Om95993.g2.t1	Ro335016.g4.t1, Ro358777.g2.t1, Ro529721.g1.t1	Tg15g01630.t1, TgUn002g01770.t1, TgUn092g00040.t1, TgUn125g00050.t1	Ov119847.g3.t1
OG0000561	---	---	Ob1982.g15.t1, Ob313733.g3.t1, Ob363324.g1.t1, Ob370496.g1.t1, Ob376764.g1.t1, Ob376764.g4.t1, Ob380297.g10.t1, Ob380297.g11.t1, Ob380297.g7.t1, Ob380297.g8.t1, Ob381334.g1.t1, Ob385626.g42.t1, Ob385626.g43.t1_385626.g44.t1, Ob557.g18.t1, Ob557.g33.t1, Ob557.g35.t1, Ob557.g40.t1, Ob557.g44.t1, Ob557.g47.t1, Ob557.g50.t1, Ob557.g51.t1, Ob557.g54.t1, Ob746.g100.t1	---	---	---	---
OG0000562	---	---	Ob381091.g2.t1, Ob384785.g60.t1, Ob738.g47.t1, Ob738.g48.t1	Om92788.g5.t1, Om94868.g1.t1, Om94868.g4.t1, Om94977.g20.t1	Ro2519.g6.t1, Ro2519.g7.t1, Ro371984.g2.t1, Ro371984.g5.t1	Tg06g13450.t1, Tg06g13460.t1, Tg06g13470.t1, Tg06g13480.t1, Tg06g13490.t1, TgUn389g00010.t1, TgUn389g00020.t1	Ov1061.g4.t1, Ov1061.g5.t1, Ov1061.g8.t1, Ov117264.g1.t1
OG0000563	---	---	Ob1923.g65.t1, Ob382963.g2.t1, Ob382963.g4.t1, Ob383069.g1.t1, Ob383069.g3.t1, Ob383069.g4.t1, Ob383635.g88.t1, Ob384312.g35.t1, Ob384756.g64.t1, Ob384832.g11.t1, Ob570078.g2.t1, Ob570079.g2.t1, Ob570082.g3.t1, Ob570083.g3.t1, Ob699.g12.t1, Ob699.g13.t1, Ob699.g15.t1, Ob699.g19.t1, Ob699.g20.t1, Ob699.g4.t1, Ob699.g6.t1, Ob699.g7.t1, Ob699.g8.t1	---	---	---	---
OG0000564	---	---	Ob1874.g13.t1, Ob1874.g26.t1, Ob366893.g2.t1, Ob544961.g3.t1, Ob544962.g3.t1, Ob740.g6.t1	Om214.g279.t1, Om214.g299.t1, Om91001.g4.t1, Om95664.g85.t1	Ro2447.g10.t1, Ro2447.g14.t1, Ro2447.g20.t1, Ro2447.g6.t1, Ro2447.g7.t1	Tg03g10530.t1, Tg03g10570.t1, Tg03g10940.t1, Tg03g10980.t1	Ov249.g39.t1, Ov269.g278.t1, Ov269.g282.t1, Ov269.g288.t1
OG0000565	---	---	Ob1807.g13.t1, Ob374835.g4.t1, Ob378348.g7.t1, Ob382844.g34.t1, Ob386163.g5.t1, Ob559.g51.t1, Ob741.g117.t1, Ob876.g14.t1	Om159.g241.t1, Om260.g60.t1, Om260.g61.t1, Om393.g7.t1	Ro1030.g600.t1, Ro1153.g265.t1, Ro371198.g5.t1, Ro390617.g2.t1, Ro821.g205.t1	Tg02g13400.t1	Ov121277.g3.t1, Ov121277.g4.t1, Ov126646.g4.t1, Ov126646.g5.t1, Ov841.g284.t1
OG0000566	---	---	Ob383725.g1.t1, Ob383725.g2.t1, Ob725.g3.t1	Om120.g228.t1, Om332.g14.t1, Om332.g16.t1, Om567.g11.t1, Om92821.g4.t1	Ro1164.g64.t1, Ro344803.g2.t1, Ro344803.g4.t1, Ro386718.g4.t1	Tg08g09420.t1, Tg08g09430.t1, Tg08g09440.t1, Tg08g09450.t1	Ov121088.g2.t1, Ov121332.g2.t1, Ov123336.g6.t1, Ov124827.g2.t1, Ov124827.g3.t1, Ov81274.g1.t1, Ov842.g92.t1
OG0000567	---	---	Ob381932.g1.t1, Ob501.g157.t1	Om94827.g11.t1, Om94827.g12.t1, Om94827.g13.t1, Om94827.g14.t1	Ro1020.g13.t1, Ro1020.g14.t1, Ro394242.g2.t1, Ro396302.g2.t1, Ro396303.g2.t1	Tg18g13150.t1, Tg18g13160.t1, Tg18g13170.t1, Tg18g13300.t1, Tg18g13310.t1, Tg18g13320.t1, Tg18g13460.t2	Ov423.g5.t1, Ov423.g8.t1, Ov423.g9.t1, Ov753.g1.t1, Ov753.g3.t1
OG0000568	---	---	Ob373642.g3.t1, Ob380413.g14.t1, Ob382143.g8.t1, Ob382660.g44.t1, Ob740.g38.t1	Om214.g229.t1, Om214.g235.t1, Om94827.g15.t1	Ro2417.g48.t1, Ro2447.g55.t1, Ro394242.g1.t1	Tg03g12070.t1, Tg03g12080.t1, Tg03g12130.t1, Tg03g12240.t1, Tg03g12260.t1, Tg03g12270.t1, Tg03g12300.t1, Tg03g12320.t1	Ov269.g235.t1, Ov269.g241.t1, Ov423.g2.t1, Ov423.g4.t1
OG0000569	---	---	Ob1706.g2.t1, Ob1833.g57.t1, Ob1833.g59.t1, Ob564.g57.t1, Ob564.g58.t1	Om377.g60.t1, Om377.g61.t1, Om468.g98.t1, Om468.g99.t1	Ro1030.g366.t1, Ro1030.g367.t1, Ro821.g484.t1, Ro821.g485.t1	Tg02g17020.t1, Tg02g17040.t1, Tg02g17050.t1, Tg02g17060.t1, TgUn413g00010.t1, TgUn413g00020.t1, TgUn413g00030.t1, TgUn849g00010.t1	Ov120782.g2.t1, Ov120782.g3.t1
OG0000570	---	---	Ob393649.g2.t1, Ob393649.g3.t1, Ob393651.g2.t1, Ob393651.g3.t1	Om571.g50.t1, Om571.g51.t1, Om571.g56.t1, Om74876.g2.t1, Om83231.g3.t1, Om89162.g2.t1	Ro391444.g1.t1	---	Ov118072.g1.t1, Ov118072.g3.t1, Ov121342.g3.t1, Ov121342.g4.t1, Ov122887.g10.t1, Ov122887.g14.t1, Ov122887.g2.t1, Ov122887.g7.t1, Ov126248.g2.t1, Ov71056.g3.t1, Ov81271.g2.t1, Ov84162.g4.t1
OG0000571	---	---	Ob384464.g62.t1, Ob384464.g76.t1.1.5db1538d, Ob384464.g91.t1, Ob557.g144.t1	Om194.g96.t1, Om94811.g12.t1, Om94811.g15.t1, Om94811.g21.t1.1.5db0b80a	Ro2453.g23.t1, Ro2663.g22.t1, Ro370058.g4.t1, Ro389039.g7.t1	---	Ov102072.g1.t1, Ov102072.g2.t1, Ov104740.g1.t1, Ov119461.g3.t1_119461.g4.t1, Ov124359.g7.t1.1.5db0b4bf, Ov125253.g2.t1, Ov125253.g3.t1, Ov125883.g303.t1.1.5db0b4db, Ov127102.g16.t1, Ov127102.g17.t1, Ov96435.g4.t1
OG0000572	---	---	Ob1530.g1.t1, Ob373651.g1.t1, Ob373651.g3.t1, Ob376577.g1.t1, Ob380001.g1.t1, Ob383415.g119.t1, Ob383415.g120.t1, Ob676.g50.t1	Om463.g40.t1, Om557.g98.t1, Om88016.g3.t1, Om88016.g4.t1, Om88016.g5.t1, Om88816.g3.t1, Om88816.g4.t1, Om88816.g5.t1, Om88816.g6.t1, Om88816.g8.t1	---	---	Ov108022.g3.t1, Ov108022.g4.t1, Ov121096.g3.t1, Ov125883.g77.t1, Ov402.g16.t1
OG0000573	---	---	Ob1113.g13.t1, Ob1113.g18.t1_1113.g19.t1, Ob1113.g4.t1, Ob1113.g9.t1, Ob383613.g31.t1, Ob383613.g32.t1, Ob383613.g35.t1, Ob383613.g41.t1, Ob383613.g45.t1, Ob385199.g120.t1, Ob485.g101.t1	Om89254.g1.t1, Om93985.g8.t1	Ro1014.g116.t1	Tg18g01980.t1, Tg18g01990.t1, Tg18g02010.t1, Tg18g02030.t1, Tg18g02040.t1, Tg18g02050.t1, Tg18g02070.t1	Ov127417.g3.t1, Ov714.g4.t1
OG0000574	---	---	Ob306302.g2.t1, Ob542928.g2.t1, Ob542928.g3.t1, Ob542929.g2.t1, Ob542929.g3.t1	Om179.g86.t1, Om179.g90.t1, Om179.g91.t1, Om96093.g106.t1, Om96093.g108.t1	Ro1152.g260.t1, Ro1152.g262.t1, Ro2438.g21.t1, Ro2438.g22.t1, Ro292914.g3.t1, Ro391959.g1.t1	Tg01g17460.t1	Ov126677.g14.t1, Ov126677.g15.t1, Ov584.g181.t1, Ov584.g182.t1, Ov584.g183.t1, Ov584.g185.t1
OG0000575	---	---	Ob379757.g10.t1, Ob379757.g11.t1, Ob379757.g12.t1, Ob384250.g112.t1, Ob543.g3.t1, Ob543.g5.t1, Ob899.g47.t1, Ob899.g48.t1, Ob899.g49.t1	Om579.g64.t1, Om579.g65.t1, Om579.g66.t1	Ro2504.g10.t1, Ro2504.g11.t1, Ro2504.g12.t1, Ro2504.g13.t1, Ro2504.g8.t1, Ro2504.g9.t1	Tg06g15280.t1, Tg06g15290.t1	Ov121004.g2.t1, Ov125553.g1.t1, Ov863.g1.t1
OG0000576	---	---	---	Om379.g47.t1	---	Tg02g01780.t1, Tg02g01790.t1, Tg02g01810.t1, Tg02g01820.t1, Tg02g01850.t1, Tg02g01860.t1, Tg02g01870.t1, Tg02g01880.t1, Tg02g01900.t1, Tg02g01920.t1, Tg02g01930.t1, Tg02g02310.t1, Tg02g02330.t1, Tg02g02340.t1, Tg09g03530.t1, Tg13g14730.t1, Tg16g04380.t1, TgUn023g00020.t1	Ov126439.g3.t1, Ov127252.g2.t1, Ov148536.g1.t1, Ov257.g5.t1
OG0000577	---	---	---	Om264.g10.t1, Om264.g11.t1, Om264.g12.t1, Om264.g8.t1, Om264.g9.t1	---	Tg05g05360.t1, Tg09g01620.t1, Tg09g01660.t1, Tg09g02100.t1, Tg09g02210.t1, Tg09g02240.t1, Tg09g02260.t1, TgUn006g00190.t1, TgUn006g00200.t1, TgUn068g00010.t1, TgUn068g00050.t1, TgUn068g00070.t1	Ov116681.g2.t1, Ov121704.g1.t1, Ov121704.g2.t1, Ov122808.g1.t1, Ov122808.g2.t1, Ov122808.g3.t1
OG0000578	---	---	---	---	Ro1591.g36.t1, Ro1591.g37.t1, Ro1591.g40.t1, Ro379085.g1.t1	Tg04g09540.t1, Tg04g12650.t1, Tg08g04440.t1, Tg10g14520.t1, Tg10g14530.t1, Tg10g14540.t1, Tg10g16860.t1, Tg10g16870.t1, Tg10g16880.t1, Tg11g01980.t1, Tg16g13220.t1, Tg16g13240.t1, Tg16g13260.t1, Tg16g13330.t1, Tg16g13660.t1, Tg16g13670.t1, Tg16g13680.t1, Tg16g13690.t1, Tg16g13700.t1	---
OG0000579	---	---	---	---	---	---	Ov101461.g3.t1, Ov103575.g1.t1, Ov103575.g2.t1, Ov117182.g2.t1, Ov117427.g2.t1, Ov117427.g3.t1, Ov119746.g1.t1, Ov119746.g3.t1, Ov125872.g1.t1, Ov125872.g19.t1, Ov125872.g7.t1, Ov125872.g8.t1, Ov126743.g27.t1.1.5db0b4d6, Ov126743.g28.t1, Ov477.g2.t1, Ov709.g38.t1, Ov71061.g2.t1, Ov760.g10.t1, Ov760.g11.t1, Ov760.g6.t1, Ov80348.g3.t1, Ov894.g39.t1, Ov96959.g1.t1
OG0000580	AT1G02790.1	---	Ob1023.g49.t1, Ob367852.g4.t1, Ob367852.g5.t1, Ob375354.g4.t1, Ob375354.g5.t1, Ob514.g103.t1	Om543.g42.t1, Om543.g44.t1, Om95664.g116.t1	Ro1470.g130.t1, Ro217768.g2.t1, Ro317122.g5.t1, Ro383202.g1.t1, Ro385231.g1.t1, Ro504825.g1.t1	Tg05g08810.t1, Tg14g14640.t1	Ov1066.g44.t1, Ov1066.g45.t1, Ov188466.g1.t1, Ov188468.g2.t1
OG0000581	AT1G05500.1, AT5G11100.1	---	Ob1433.g21.t1, Ob378060.g2.t1, Ob385239.g47.t1, Ob469.g86.t1, Ob544487.g4.t1, Ob544488.g5.t1, Ob996.g2.t1	Om177.g294.t1, Om206.g225.t1, Om261.g131.t1	Ro1112.g12.t1, Ro1336.g34.t1, Ro1558.g71.t1, Ro1859.g42.t1, Ro356146.g2.t1	Tg02g03160.t1, Tg05g00300.t1	Ov1144.g63.t1, Ov262.g199.t1, Ov490.g107.t1
OG0000582	AT1G05570.1, AT2G31960.1, AT5G13000.1, AT5G36870.1	---	Ob1176.g97.t1.1.5db1515e, Ob1177.g4.t1, Ob1188.g27.t1, Ob385671.g28.t1.1.5db153f6, Ob661.g15.t1	Om195.g172.t1, Om95180.g74.t1	Ro1016.g65.t1, Ro1105.g43.t1, Ro1807.g93.t1_1807.g94.t1, Ro1905.g52.t1_1905.g51.t1, Ro334394.g1.t1.1.5db21235, Ro386684.g4.t1	Tg05g11930.t1, Tg06g06540.t2, Tg14g09770.t1	Ov849.g43.t1, Ov951.g108.t1
OG0000583	AT1G11300.1, AT1G11303.1, AT1G11330.2, AT1G11350.1, AT1G61575.1	---	Ob373090.g5.t1, Ob385546.g9.t1, Ob385550.g16.t1, Ob542.g10.t1, Ob542.g12.t1, Ob546.g79.t1	Om401.g33.t1.1.5db0b7c0, Om544.g11.t1	---	Tg17g03740.t1, Tg17g03780.t1, Tg17g03830.t1, Tg17g03880.t1	Ov121848.g2.t1, Ov124709.g20.t1, Ov155587.g2.t1.2.5db0b4de, Ov155588.g2.t1.3.5db0b4de, Ov300.g19.t1
OG0000584	AT1G12760.1, AT1G63170.1, AT3G61180.1, AT4G11680.2	---	Ob1580.g15.t1, Ob358686.g1.t1, Ob383852.g15.t1, Ob384818.g3.t1, Ob385244.g100.t1, Ob482.g35.t1, Ob570407.g4.t1, Ob570408.g2.t1	Om173.g53.t1, Om207.g13.t1	Ro1284.g2.t1, Ro2135.g37.t1, Ro2181.g184.t1	Tg05g17420.t2, Tg06g02590.t1, TgUn102g00070.t1	Ov476.g60.t1, Ov507.g690.t1
OG0000585	AT1G13080.1, AT1G13090.2, AT1G13100.1, AT1G13110.1, AT3G26150.1, AT3G26160.1, AT3G26170.1, AT3G26180.1, AT3G26190.1, AT3G26200.1, AT3G26210.1, AT3G26220.1, AT3G26230.1, AT3G26270.1, AT3G26280.2, AT3G26830.1, AT3G44250.1, AT3G53280.1, AT3G53290.1, AT3G53300.1, AT3G53305.1, AT5G35715.1	---	---	---	---	---	---
OG0000586	AT1G14520.3, AT2G19800.1, AT4G26260.2, AT5G56640.1	---	Ob1593.g54.t1, Ob382400.g51.t1, Ob382699.g58.t1, Ob383458.g115.t1.1.5db1533c, Ob384929.g252.t1, Ob386064.g2.t1, Ob663.g85.t1	Om192.g234.t1, Om449.g10.t1, Om95291.g52.t1	Ro1274.g1.t1, Ro291473.g3.t1, Ro358713.g2.t1	Tg01g12760.t1, Tg10g14420.t1	Ov1007.g23.t1, Ov124535.g57.t1, Ov384.g43.t1
OG0000587	AT1G16705.2, AT1G16710.1, AT1G67220.1, AT1G79000.2	---	Ob1810.g57.t1, Ob1868.g22.t1, Ob1868.g24.t1, Ob1868.g46.t1, Ob1980.g78.t1.1.5db15209, Ob381573.g37.t1, Ob757.g55.t1	Om212.g113.t1, Om95111.g79.t1	Ro1509.g39.t1, Ro1547.g8.t1.3.5db2119f, Ro1900.g2.t1.1.5db211c4, Ro332465.g2.t1.3.5db21233	Tg13g01400.t1, Tg17g14670.t1	Ov124451.g3.t1, Ov125850.g1.t1, Ov264.g30.t1
OG0000588	AT1G17147.1, AT1G78410.1	---	Ob1701.g196.t1, Ob1782.g26.t1.1.5db151a6, Ob374142.g4.t1, Ob382866.g1.t1, Ob382866.g3.t1, Ob385855.g48.t1, Ob454.g131.t1, Ob539.g24.t1	Om201.g136.t1, Om95254.g24.t1	Ro1331.g166.t1, Ro2057.g26.t1, Ro328994.g1.t1, Ro362201.g5.t1, Ro577248.g3.t1, Ro577249.g2.t1	Tg13g05340.t1, Tg17g10760.t1	Ov264.g407.t1, Ov273.g232.t1
OG0000589	AT1G21610.3, AT1G77310.1	---	Ob1975.g152.t1, Ob379.g167.t1, Ob382157.g1.t1, Ob382157.g2.t1, Ob383623.g10.t1, Ob499.g3.t1, Ob786.g30.t1	Om95234.g92.t1, Om95428.g11.t1	Ro1014.g132.t1, Ro1983.g5.t1, Ro317112.g1.t1, Ro317112.g2.t1, Ro367663.g1.t1, Ro367663.g2.t1, Ro389493.g15.t1_389493.g16.t1	Tg03g08360.t1, Tg18g01790.t1	Ov431.g5.t1, Ov704.g18.t1
OG0000590	AT1G26680.4, AT2G12170.1, AT2G13985.1, AT2G24645.3, AT2G24650.1, AT2G24680.6, AT2G24681.1, AT2G24690.2, AT2G24696.1, AT2G24700.1, AT4G00260.1, AT4G31610.2, AT4G31615.1, AT4G31620.1, AT4G31630.1, AT4G31640.1, AT4G31650.2, AT4G31660.1, AT4G31680.1, AT4G31685.1, AT4G31690.1, AT5G32460.1	---	---	---	---	---	---
OG0000591	AT1G29640.1, AT2G34340.1, AT4G18980.1, AT5G45630.1	---	Ob1177.g81.t1, Ob1737.g4.t1, Ob362071.g1.t1, Ob383443.g90.t1, Ob383513.g4.t1, Ob383513.g6.t1, Ob384900.g53.t1, Ob385027.g43.t1, Ob564.g65.t1	Om263.g17.t1, Om468.g95.t1	Ro1030.g359.t1, Ro1331.g343.t1, Ro821.g493.t1	Tg02g17180.t1, Tg17g01550.t1	Ov461.g10.t1, Ov913.g19.t1
OG0000592	AT1G31820.1, AT1G31830.1, AT5G05630.1	---	Ob274652.g2.t1, Ob380463.g2.t1, Ob382166.g18.t1, Ob508.g198.t1, Ob748.g45.t1	Om178.g111.t1, Om194.g229.t1, Om95737.g13.t1.1.5db0b83a	Ro1179.g151.t1, Ro1894.g21.t1, Ro2114.g23.t1	Tg05g06210.t1, Tg05g06250.t2, Tg05g06270.t1, Tg12g16760.t1, Tg16g03360.t3, TgUn369g00010.t1	Ov1156.g56.t1.1.5db0b4b0, Ov250.g83.t1
OG0000593	AT1G32850.1, AT4G10570.1, AT4G10590.1	---	Ob1014.g2.t1.1.5db15140, Ob1100.g2.t1, Ob381379.g13.t1, Ob384799.g45.t1, Ob385247.g3.t1.1.5db153c7, Ob664.g32.t1	Om289.g24.t1, Om94599.g5.t1	Ro1288.g38.t1, Ro1581.g7.t1	Tg11g07440.t3, Tg19g01100.t1, Tg19g02670.t1, Tg19g02810.t1, Tg19g02820.t1, TgUn828g00010.t2, TgUn836g00010.t1	Ov126497.g1.t1, Ov949.g30.t1
OG0000594	AT1G36240.1, AT1G77940.1, AT3G18740.1	---	Ob1962.g6.t1, Ob308.g234.t1, Ob383618.g5.t1, Ob385371.g46.t1, Ob453.g54.t1, Ob455.g123.t1, Ob724.g34.t1	Om532.g44.t1, Om94784.g28.t1	Ro1042.g176.t1, Ro1267.g360.t1, Ro2164.g4.t1, Ro811.g143.t1, Ro830.g542.t1	Tg03g15680.t1, Tg07g14680.t1, Tg08g06360.t1, Tg09g11170.t1	Ov872.g9.t1
OG0000595	AT1G45215.1, AT1G45221.1, AT1G45223.1, AT1G57760.1, AT1G57775.1, AT1G57777.1, AT3G30383.1, AT3G30385.1, AT3G30387.1, AT3G44115.1, AT4G07515.1, AT4G08025.1, AT5G34881.1, AT5G34882.1, AT5G34883.1, AT5G34885.1, AT5G34887.1, AT5G34905.1, AT5G34908.1, AT5G42567.1, AT5G42955.1, AT5G42957.1	---	---	---	---	---	---
OG0000596	AT1G48210.1, AT1G48220.1, AT3G17410.1, AT3G62220.1	---	Ob1938.g20.t1.1.5db151db, Ob1965.g82.t1.2.5db151f5, Ob377156.g6.t1, Ob382166.g80.t1.1.5db152dc, Ob384444.g20.t1, Ob452.g90.t1	Om274.g2.t1, Om543.g70.t1	Ro1017.g25.t1, Ro1051.g311.t1.4.5db2112f, Ro369608.g2.t1	Tg05g08390.t2, Tg08g00270.t5, Tg14g15940.t4, TgUn598g00020.t3	Ov1066.g18.t1, Ov121632.g2.t1, Ov304.g2.t1
OG0000597	AT1G49420.1, AT1G51090.1, AT4G16380.3	---	Ob1913.g4.t1, Ob365938.g1.t1, Ob375.g70.t1, Ob378951.g7.t1, Ob381330.g3.t1, Ob383316.g3.t1, Ob652.g38.t1, Ob686.g36.t1, Ob726.g17.t1	Om159.g38.t1, Om319.g1.t1	Ro1030.g736.t1.1.5db21146, Ro1030.g737.t1.1.5db21146, Ro1030.g741.t1.1.5db21146, Ro1722.g150.t1	Tg02g11080.t2, Tg02g11090.t1, Tg17g05050.t1	Ov230.g123.t1
OG0000598	AT1G63010.5, AT4G11810.1, AT4G22990.2	---	Ob1244.g1.t1, Ob1787.g6.t1, Ob359592.g1.t1, Ob375066.g2.t1, Ob481.g307.t1, Ob543.g105.t1, Ob950.g1.t1	Om207.g44.t1, Om95837.g32.t1, Om95990.g66.t1	Ro1753.g32.t1, Ro316215.g1.t1	Tg06g02970.t3, Tg16g06120.t3, TgUn004g00140.t1, TgUn004g00160.t2	Ov472.g15.t1, Ov476.g87.t1.1.5db0b52d, Ov735.g3.t1.8.5db0b541
OG0000599	AT1G70210.1	---	Ob383997.g1.t1, Ob384323.g33.t1, Ob385203.g22.t1, Ob385938.g76.t1, Ob485.g103.t1, Ob562.g124.t1, Ob737.g66.t1, Ob989.g21.t1	Om120.g387.t1, Om197.g333.t1	Ro1016.g570.t1, Ro1033.g62.t1, Ro1153.g73.t1, Ro1336.g177.t1, Ro292529.g1.t1.1.5db21227	Tg11g12700.t1, Tg15g09350.t2, TgUn506g00050.t1, TgUn696g00010.t1	Ov818.g49.t1, Ov842.g233.t1
OG0000600	AT1G70300.1, AT5G14880.1	---	Ob383997.g12.t1, Ob569.g75.t1, Ob690.g136.t1, Ob750.g63.t1	Om120.g423.t1, Om175.g168.t1, Om197.g362.t1, Om361.g1.t1	Ro1016.g557.t1.1.5db21120, Ro1416.g103.t1, Ro332517.g2.t1, Ro811.g456.t1	Tg09g14600.t1, Tg11g12800.t1, Tg15g01450.t1, Tg15g09190.t2	Ov123557.g2.t1.1.5db0b4bc, Ov366.g127.t1, Ov842.g267.t1_842.g268.t1, Ov936.g48.t1
OG0000601	AT1G72370.1	---	Ob1023.g282.t1, Ob1327.g1.t1, Ob1726.g7.t1, Ob1964.g126.t1, Ob384595.g107.t1, Ob522.g119.t1, Ob552.g65.t1_552.g66.t1	Om149.g1.t1, Om309.g7.t1	Ro1016.g163.t1, Ro1016.g166.t1, Ro1237.g48.t1, Ro2135.g20.t1, Ro392332.g4.t1, Ro393887.g4.t1	Tg04g06880.t3, Tg04g07080.t1, Tg15g03610.t1	Ov1003.g10.t1, Ov118786.g1.t1, Ov593.g24.t1
OG0000602	AT1G72960.1, AT3G13870.1, AT5G45160.1	---	Ob1022.g7.t1, Ob1593.g17.t1, Ob384065.g106.t1, Ob384929.g220.t1, Ob536498.g1.t1	Om273.g94.t1, Om98773.g1.t1, Om98774.g1.t1	Ro1549.g155.t1, Ro1876.g4.t1, Ro1942.g2.t1, Ro2595.g38.t1	Tg10g15040.t2, Tg11g01030.t1, Tg11g01080.t1, Tg11g01100.t1, Tg11g01110.t1	Ov124523.g8.t1, Ov125872.g10.t1
OG0000603	AT1G77420.1, AT5G16120.4	---	Ob380370.g16.t1, Ob383134.g37.t1, Ob447.g25.t1, Ob470208.g1.t1	Om102426.g1.t1, Om102427.g1.t1, Om170.g141.t1.1.5db0b72e, Om99409.g3.t1, Om99412.g3.t1	Ro1042.g393.t1_1042.g394.t1, Ro1103.g52.t1, Ro2381.g1.t1, Ro342315.g1.t1, Ro391385.g3.t1	Tg07g10270.t1, Tg09g08290.t1, Tg11g10230.t5	Ov229.g65.t1, Ov438.g5.t1, Ov816.g110.t1
OG0000604	AT2G16520.1, AT2G21420.1, AT2G22940.1, AT2G25360.1, AT2G25370.1, AT2G26130.1, AT2G26135.1, AT3G43180.1, AT3G43750.1, AT3G45460.1, AT3G45470.1, AT3G45480.1, AT3G45490.1, AT3G45500.1, AT3G45510.1, AT3G45525.1, AT3G45540.1, AT3G45555.1, AT3G45560.1, AT3G45570.1, AT3G45580.1, AT5G37560.1	---	---	---	---	---	---
OG0000605	AT2G25590.1, AT4G32440.2, AT5G20030.1	---	Ob1940.g16.t1, Ob381063.g2.t1, Ob383637.g29.t1.1.5db15345, Ob385223.g71.t1, Ob553.g17.t1, Ob862.g1.t1	Om101366.g4.t1, Om101367.g4.t1, Om206.g46.t1	Ro1017.g265.t1, Ro1179.g42.t1, Ro2058.g5.t1, Ro316976.g4.t1, Ro368447.g3.t1	Tg05g03490.t1, Tg16g01950.t4, TgUn400g00020.t1	Ov127074.g4.t1.2.5db0b4d7, Ov459.g17.t1
OG0000606	AT2G29140.1, AT2G29190.1, AT2G29200.1	---	Ob1842.g10.t1, Ob1842.g9.t1.1.5db151b2, Ob355457.g1.t1, Ob507.g3.t1, Ob507.g6.t1	Om281.g139.t1, Om281.g140.t1	Ro1059.g279.t1.3.5db21143, Ro1059.g280.t1.4.5db21143, Ro2496.g271.t1, Ro2496.g272.t1.2.5db2121a	Tg14g05680.t2, Tg14g06000.t1, Tg14g06010.t2, Tg14g06150.t1, TgUn889g00010.t1, TgUn889g00020.t1	Ov905.g43.t1, Ov905.g44.t1
OG0000607	AT2G36460.1, AT3G52930.1, AT4G26520.1, AT4G26530.1, AT5G03690.1	---	Ob1823.g12.t1, Ob370493.g1.t1, Ob380050.g8.t1, Ob382530.g5.t1, Ob749.g185.t1	Om179.g57.t1, Om199.g315.t1, Om324.g3.t1	Ro1541.g5.t1, Ro2014.g54.t1.2.5db211d1, Ro2403.g4.t1, Ro379673.g1.t1	Tg01g17000.t1, Tg13g10140.t1	Ov1090.g33.t1, Ov125484.g6.t1, Ov584.g230.t1
OG0000608	AT2G41560.1, AT3G57330.1	---	Ob1252.g6.t1, Ob1971.g52.t1, Ob380213.g22.t1, Ob383905.g161.t1, Ob871.g20.t1	Om205.g178.t1, Om94831.g44.t1, Om95440.g27.t1	Ro1024.g78.t1, Ro1059.g38.t1, Ro1235.g214.t1, Ro2408.g108.t1, Ro2530.g106.t1	Tg01g02210.t2, Tg01g02490.t1, Tg05g13770.t1, Tg13g14710.t2	Ov1107.g11.t1, Ov279.g5.t1, Ov844.g172.t1
OG0000609	AT2G41860.1, AT3G57530.1, AT5G12480.1, AT5G19450.1	---	Ob1153.g4.t1, Ob1975.g93.t1, Ob370798.g3.t1, Ob379909.g8.t1, Ob481.g117.t1, Ob545110.g3.t1	Om205.g128.t1, Om94782.g20.t1	Ro1059.g7.t1, Ro1235.g184.t1, Ro1948.g66.t1, Ro2126.g18.t1.1.5db211db, Ro2408.g143.t1	Tg01g01770.t1, Tg13g15100.t2, TgUn420g00030.t1	Ov1107.g82.t1, Ov844.g131.t1
OG0000610	AT2G43870.1, AT3G59850.2	---	Ob382181.g58.t1, Ob383013.g47.t1, Ob384948.g148.t1, Ob385081.g27.t1, Ob422626.g1.t1, Ob422627.g1.t1, Ob884.g13.t1	Om266.g129.t1, Om401.g7.t1, Om401.g8.t1	Ro1832.g55.t1, Ro2445.g57.t1, Ro393808.g2.t1, Ro393808.g3.t1	Tg08g07740.t1, Tg08g07750.t1, Tg08g07760.t1	Ov126173.g10.t1, Ov126173.g11.t1, Ov826.g91.t1
OG0000611	AT2G45660.1	---	Ob1979.g26.t1, Ob371940.g1.t1.1.5db1524c, Ob381297.g17.t1, Ob385244.g127.t1, Ob482.g61.t1, Ob695.g78.t1, Ob721.g23.t1, Ob738.g63.t1, Ob757.g289.t1, Ob950.g8.t1	Om120.g533.t1, Om207.g54.t1, Om95220.g35.t1	Ro1283.g1.t1, Ro308257.g2.t1, Ro341820.g2.t1, Ro382580.g2.t1, Ro390560.g22.t1_390560.g23.t1	Tg06g03080.t1	Ov476.g97.t1, Ov776.g4.t1.1.5db0b547
OG0000612	AT2G46210.1, AT3G61580.1	---	Ob377465.g5.t1, Ob378916.g7.t1, Ob384081.g21.t1, Ob384799.g66.t1, Ob402366.g2.t1, Ob762.g5.t1	Om173.g109.t1, Om177.g187.t1, Om207.g206.t1	Ro1017.g136.t1, Ro1112.g122.t1, Ro2135.g67.t1, Ro2181.g85.t1	Tg05g01470.t1, Tg05g18220.t2, Tg05g18240.t1, Tg06g01420.t1	Ov380.g82.t1, Ov476.g235.t1, Ov507.g634.t1
OG0000613	AT3G02100.1	---	Ob385546.g37.t1, Ob385546.g39.t1, Ob385546.g40.t1, Ob385546.g41.t1, Ob385546.g42.t1, Ob385546.g43.t1, Ob385546.g49.t1	Om536.g34.t1, Om536.g35.t1, Om536.g36.t1, Om536.g38.t1, Om536.g41.t1	Ro1536.g6.t1	Tg09g16540.t1, Tg09g16570.t1, TgUn469g00030.t1	Ov998.g53.t1, Ov998.g54.t1, Ov998.g55.t1, Ov998.g56.t1, Ov998.g57.t1
OG0000614	AT3G07650.1, AT5G48250.1	---	Ob1980.g54.t1.2.5db15207, Ob380290.g4.t1, Ob381158.g22.t1.2.5db152af, Ob382753.g10.t1, Ob385902.g71.t1, Ob542948.g4.t1.1.5db1548e, Ob542949.g4.t1.1.5db1548d, Ob551.g84.t1.2.5db154a2, Ob757.g71.t1	Om212.g48.t1, Om563.g30.t1	Ro1271.g23.t1.2.5db21168, Ro1509.g14.t1.5.5db2119c, Ro2507.g13.t1.1.5db21208, Ro349571.g1.t1.1.5db2123c, Ro381450.g9.t1	Tg13g00710.t5, Tg17g14970.t7	Ov454.g54.t1.1.5db0b523, Ov789.g10.t1
OG0000615	AT3G21560.1, AT4G15480.1, AT4G15490.1, AT4G15500.1	---	Ob1968.g192.t1, Ob1968.g194.t1, Ob343751.g1.t1, Ob379.g128.t1	Om77473.g1.t1, Om95280.g13.t1, Om95280.g14.t1, Om95280.g40.t1, Om95280.g41.t1, Om95280.g42.t1	Ro1432.g174.t1, Ro385700.g1.t1	Tg12g12540.t1, Tg12g12570.t1, TgUn544g00050.t1	Ov125452.g1.t1, Ov127382.g3.t1, Ov127487.g2.t1
OG0000616	AT3G22750.1, AT3G63260.1, AT4G14780.1	---	Ob1132.g17.t1, Ob1951.g19.t1.1.5db151df, Ob384313.g111.t1.1.5db15387, Ob384929.g119.t1, Ob385882.g72.t1, Ob508.g90.t1, Ob668.g75.t1.1.5db154e1	Om195.g405.t1, Om202.g34.t1, Om274.g200.t1	Ro1155.g4.t1, Ro1273.g138.t1, Ro2118.g70.t1, Ro2526.g77.t1, Ro2743.g98.t1	Tg04g05440.t2, Tg14g12470.t1	Ov253.g119.t1, Ov304.g210.t1
OG0000617	AT3G22910.1, AT3G63380.1	---	Ob373159.g1.t1, Ob384929.g137.t1, Ob508.g70.t1	Om172.g50.t1, Om195.g362.t1	Ro1273.g115.t1, Ro2501.g1.t1	Tg04g05230.t1, Tg04g05380.t1, Tg04g05750.t1, Tg04g05760.t1, Tg04g05790.t1, Tg04g05820.t1, Tg04g06220.t1, Tg14g12100.t1, Tg14g12130.t1, TgUn580g00040.t1, TgUn580g00050.t1	Ov253.g76.t1, Ov701.g18.t1
OG0000618	AT3G48930.1, AT4G30800.1, AT5G23740.1	---	Ob1583.g70.t1, Ob1872.g42.t1, Ob1908.g18.t1, Ob381051.g39.t1, Ob382168.g56.t1, Ob385887.g8.t1, Ob996.g9.t1	Om120.g669.t1, Om177.g308.t1, Om96072.g75.t1	Ro1023.g250.t1, Ro1113.g3.t1, Ro1336.g38.t1, Ro1558.g64.t1	Tg14g00640.t1, Tg18g08640.t1	Ov1144.g77.t1, Ov424.g106.t1, Ov458.g146.t1
OG0000619	AT3G57240.1, AT3G57260.2, AT3G57270.1, AT4G16260.1	---	Ob1560.g84.t1, Ob384097.g43.t1	Om94831.g37.t1	Ro1267.g18.t1, Ro2530.g98.t1	Tg03g02500.t1, Tg03g02510.t1, Tg03g02520.t1, Tg03g09860.t1, Tg03g09880.t1, Tg03g11250.t1, Tg09g09760.t1, Tg13g14650.t1, TgUn016g00050.t1, TgUn016g00060.t1, TgUn016g00070.t1, TgUn664g00020.t1	Ov1107.g18.t1
OG0000620	AT4G11070.1, AT4G23810.1	---	Ob1887.g36.t1, Ob1906.g32.t1, Ob367031.g2.t1, Ob383143.g17.t1, Ob385239.g176.t1, Ob501.g52.t1, Ob696.g12.t1, Ob751.g97.t1	Om578.g9.t1, Om95602.g22.t1	Ro1179.g99.t1, Ro2222.g6.t1, Ro2626.g32.t1, Ro388323.g11.t1	Tg16g04320.t1, Tg18g12470.t1, Tg18g12540.t1, TgUn065g00020.t1	Ov470.g39.t1, Ov891.g6.t1
OG0000621	AT4G13420.1	---	Ob1964.g9.t1, Ob382245.g51.t1, Ob385938.g62.t1	Om195.g54.t1, Om288.g18.t1, Om95664.g30.t1, Om95664.g32.t1, Om95664.g93.t1	Ro1016.g254.t1, Ro379023.g1.t1	Tg05g09110.t1, Tg05g09120.t1, Tg05g09130.t1, Tg05g09290.t1, Tg05g09300.t1, Tg15g04830.t1, Tg15g04840.t1	Ov1086.g13.t1, Ov117360.g1.t1, Ov252.g75.t1, Ov399.g18.t1
OG0000622	AT4G25640.2	---	Ob374747.g1.t1, Ob384229.g83.t1, Ob538.g50.t1, Ob899.g84.t1	Om523.g33.t1, Om523.g35.t1, Om523.g36.t1	Ro1528.g25.t1, Ro1528.g26.t1, Ro1528.g27.t1, Ro2573.g14.t1	Tg06g14750.t1, Tg06g14760.t1, Tg06g14780.t1, Tg06g14790.t1, Tg06g14800.t1	Ov1053.g15.t1, Ov1053.g16.t1, Ov1053.g18.t1, Ov1053.g19.t1, Ov1053.g20.t1
OG0000623	AT4G27950.1, AT5G53290.1	---	Ob1986.g120.t1, Ob382198.g29.t1, Ob382198.g30.t1, Ob384756.g129.t1, Ob384756.g131.t1, Ob384815.g2.t1	Om120.g631.t1, Om579.g23.t1, Om579.g25.t1	Ro1016.g409.t1, Ro1502.g6.t1, Ro1502.g7.t1, Ro1668.g14.t1, Ro1668.g16.t1, Ro390640.g1.t1	Tg06g19090.t1, Tg15g07020.t1	Ov458.g109.t1, Ov763.g4.t1, Ov763.g5.t1
OG0000624	AT4G33740.1, AT4G37820.1	---	Ob1949.g228.t1, Ob383265.g32.t1, Ob384277.g31.t1, Ob483.g51.t1, Ob520.g102.t1.1.5db15477	Om173.g433.t1, Om320.g4.t1, Om90740.g4.t1, Om92561.g2.t1	Ro1153.g687.t1, Ro1164.g16.t1, Ro349807.g1.t1.1.5db2123c, Ro389736.g2.t1.3.5db21267	Tg08g10300.t1, Tg08g14540.t1, Tg09g06880.t1, Tg12g11420.t1	Ov122710.g2.t1, Ov126890.g2.t1, Ov742.g16.t1
OG0000625	AT4G33790.1	---	Ob1925.g73.t1.1.5db151e0, Ob1925.g75.t1, Ob1925.g76.t1, Ob378.g3.t1, Ob384119.g91.t1, Ob540.g66.t1, Ob540.g69.t1, Ob540.g71.t1, Ob540.g72.t1	Om196.g105.t1, Om196.g106.t1, Om196.g109.t1	Ro1049.g303.t1, Ro1153.g901.t1, Ro1153.g902.t1	Tg14g02530.t1, Tg18g11080.t1	Ov110708.g1.t1, Ov507.g58.t1, Ov507.g59.t1, Ov507.g61.t1
OG0000626	AT4G37650.1	---	Ob1159.g4.t1, Ob1207.g41.t1, Ob1292.g26.t1, Ob348325.g1.t1, Ob373342.g4.t1, Ob385146.g51.t1, Ob385146.g87.t1, Ob678.g8.t1, Ob678.g9.t1, Ob752.g26.t1, Ob840.g16.t1	Om443.g31.t1, Om93786.g6.t1	Ro1042.g505.t1, Ro1043.g7.t1, Ro1965.g7.t1	Tg07g08260.t1, Tg09g06500.t1	Ov1072.g3.t1, Ov112123.g1.t1, Ov125131.g5.t1
OG0000627	AT5G02560.2, AT5G59870.1	---	Ob1659.g21.t1, Ob1956.g33.t1, Ob382938.g81.t1, Ob749.g274.t1	Om199.g171.t1, Om281.g202.t1, Om497.g123.t1	Ro1059.g330.t1, Ro1125.g19.t1, Ro1152.g110.t1, Ro1225.g18.t1, Ro1677.g11.t1, Ro2496.g229.t1, Ro363485.g3.t1, Ro378021.g3.t1	Tg02g01400.t1, Tg14g04970.t1	Ov247.g196.t1, Ov256.g181.t1, Ov420.g17.t1
OG0000628	AT5G06850.1, AT5G48060.1	---	Ob1901.g17.t1, Ob380302.g7.t1, Ob383475.g1.t1, Ob548283.g1.t1, Ob548284.g1.t1, Ob549.g276.t1, Ob649.g32.t1, Ob899.g169.t1	Om200.g193.t1, Om205.g75.t1, Om95853.g15.t1	Ro1235.g132.t1, Ro1948.g30.t1, Ro2133.g14.t1	Tg01g01300.t1, Tg05g14690.t1, Tg13g15370.t1	Ov432.g34.t1, Ov523.g10.t1, Ov844.g76.t1
OG0000629	AT5G07220.1, AT5G52060.1, AT5G62100.1	---	Ob1757.g2.t1, Ob1986.g45.t1, Ob382758.g20.t1, Ob385505.g6.t1, Ob695.g73.t1, Ob721.g8.t1, Ob738.g81.t1, Ob738.g82.t1	Om120.g550.t1, Om293.g39.t1	Ro1016.g464.t1, Ro1283.g17.t1, Ro1528.g90.t1, Ro2402.g29.t1	Tg06g13880.t2, Tg15g07910.t1, Tg15g07920.t1	Ov458.g25.t1, Ov770.g17.t1
OG0000630	AT5G09760.2, AT5G64640.1	---	Ob1701.g131.t1, Ob364904.g3.t1, Ob367945.g7.t1, Ob383802.g24.t1, Ob551466.g2.t1, Ob551467.g2.t1	Om201.g56.t1, Om95620.g15.t1	Ro1023.g75.t1, Ro1023.g76.t1, Ro1437.g43.t1, Ro368310.g3.t1, Ro578848.g1.t1, Ro578848.g2.t1, Ro578849.g1.t1, Ro578849.g2.t1	Tg07g09150.t1, Tg09g04890.t1	Ov518.g3.t1, Ov518.g8.t1
OG0000631	AT5G13740.1, AT5G13750.1	---	Ob1585.g9.t1, Ob373.g147.t1, Ob373.g149.t1, Ob377.g30.t1, Ob377.g31.t1, Ob753.g94.t1	Om83348.g2.t1, Om93538.g4.t1, Om94739.g27.t1, Om94815.g1.t1	Ro2518.g1.t1, Ro391929.g1.t1, Ro393552.g9.t1	Tg06g09070.t1	Ov128039.g10.t1, Ov128040.g10.t1, Ov309.g2.t1, Ov309.g3.t1.1.5db0b502, Ov309.g4.t1, Ov585.g36.t1
OG0000632	AT5G25930.1	---	Ob1176.g40.t1, Ob1224.g9.t1, Ob1977.g13.t1, Ob382416.g14.t1, Ob383458.g139.t1, Ob654.g124.t1	Om206.g103.t1, Om448.g82.t1	Ro1881.g3.t1, Ro2153.g128.t1, Ro389867.g1.t1	Tg02g05600.t1, Tg02g05750.t1, Tg02g05770.t1, Tg02g05780.t1, Tg02g05790.t1, Tg16g01190.t1, Tg16g01210.t2, TgUn217g00010.t1, TgUn217g00030.t1	Ov871.g4.t1
OG0000633	AT5G36110.1, AT5G36140.1	---	Ob385037.g20.t1, Ob385037.g21.t1, Ob385692.g5.t1, Ob470.g74.t1, Ob470.g75.t1	Om573.g63.t1, Om573.g64.t1, Om95384.g34.t1	Ro1351.g55.t1, Ro1429.g60.t1, Ro1591.g64.t1, Ro1670.g3.t1	Tg01g10450.t1, Tg01g10460.t2, Tg01g10470.t1, Tg13g07830.t2	Ov120378.g1.t1, Ov121635.g2.t1, Ov121723.g1.t1, Ov249.g43.t1
OG0000634	ATCG00170.1	---	Ob363903.g2.t1, Ob375838.g2.t1, Ob381394.g4.t1, Ob457918.g2.t1, Ob497112.g2.t1	Om84725.g2.t1, Om91470.g1.t1, Om95556.g2.t1	Ro1336.g185.t1, Ro307205.g1.t1	Tg02g06440.t1, Tg04g06730.t1, TgUn002g01700.t1, TgUn063g00110.t1, TgUn091g00120.t1, TgUn091g00130.t1, TgUn092g00020.t1, TgUn125g00080.t1, TgUn192g00020.t1, TgUn192g00090.t1, TgUn650g00020.t1	---
OG0000635	---	---	Ob1523.g5.t1, Ob1750.g42.t1, Ob365725.g1.t1, Ob370134.g3.t1, Ob372106.g5.t1, Ob374.g125.t1, Ob376958.g5.t1, Ob376958.g6.t1, Ob379440.g3.t1, Ob382239.g12.t1, Ob382733.g3.t1, Ob382992.g58.t1, Ob383730.g1.t1, Ob384065.g56.t1, Ob384929.g169.t1, Ob385728.g105.t1, Ob386050.g139.t1, Ob522.g175.t1, Ob549.g272.t1, Ob570325.g4.t1, Ob570326.g4.t1, Ob705.g25.t1	---	---	---	---
OG0000636	---	---	Ob385229.g13.t1, Ob385229.g14.t1, Ob385229.g15.t1, Ob385229.g16.t1, Ob385229.g17.t1, Ob385229.g18.t1, Ob385229.g22.t1, Ob385229.g28.t1, Ob385229.g32.t1, Ob385229.g33.t1, Ob385229.g35.t1, Ob385229.g37.t1, Ob385229.g43.t1, Ob457.g54.t1, Ob457.g55.t1, Ob457.g57.t1, Ob457.g58.t1, Ob457.g59.t1, Ob457.g70.t1, Ob457.g73.t1, Ob457.g74.t1, Ob457.g77.t1	---	---	---	---
OG0000637	---	---	Ob1205.g5.t1, Ob303083.g4.t1, Ob351211.g1.t1, Ob360470.g1.t1, Ob370155.g3.t1, Ob375598.g1.t1, Ob375598.g2.t1, Ob382197.g36.t1, Ob383788.g11.t1, Ob383788.g2.t1, Ob383788.g7.t1, Ob383788.g86.t1, Ob384596.g16.t1.1.5db15393, Ob384596.g8.t1, Ob385795.g3.t1, Ob521.g51.t1, Ob702.g34.t1, Ob702.g37.t1, Ob702.g39.t1	---	---	Tg04g00370.t1, Tg04g00390.t1, Tg04g00410.t1	---
OG0000638	---	---	Ob295999.g1.t1, Ob351664.g1.t1, Ob351664.g2.t1, Ob363233.g3.t1, Ob373.g127.t1, Ob382855.g21.t1, Ob501.g144.t1, Ob501.g145.t1, Ob501.g146.t1, Ob501.g147.t1, Ob501.g150.t1, Ob501.g152.t1, Ob501.g153.t1, Ob501.g154.t1, Ob501.g70.t1, Ob501.g71.t1, Ob501.g72.t1, Ob501.g74.t1, Ob501.g75.t1, Ob501.g77.t1, Ob501.g78.t1, Ob568.g38.t1	---	---	---	---
OG0000639	---	---	Ob380995.g3.t1, Ob383415.g4.t1, Ob383415.g5.t1, Ob897.g59.t1, Ob897.g61.t1, Ob897.g63.t1, Ob897.g68.t1	Om88305.g2.t1, Om89102.g2.t1, Om91705.g1.t1, Om94907.g1.t1	Ro2004.g13.t1, Ro811.g363.t1	Tg11g03210.t1	Ov120584.g1.t1, Ov120584.g2.t1, Ov120584.g8.t1, Ov120584.g9.t1, Ov272.g23.t1, Ov272.g25.t1, Ov272.g27.t1, Ov272.g28.t1
OG0000640	---	---	Ob1176.g159.t1, Ob1176.g161.t1, Ob1176.g162.t1, Ob1886.g164.t1, Ob1886.g167.t1, Ob1953.g85.t1, Ob1953.g87.t1, Ob1953.g89.t1, Ob378949.g35.t1, Ob378949.g36.t1, Ob378949.g37.t1, Ob378949.g38.t1, Ob378949.g39.t1, Ob379399.g13.t1.1.5db15286, Ob379399.g15.t1, Ob382966.g46.t1, Ob384459.g2.t1, Ob384459.g4.t1, Ob384459.g5.t1, Ob384504.g2.t1, Ob558.g219.t1, Ob703.g46.t1	---	---	---	---
OG0000641	---	---	Ob1595.g3.t1, Ob1595.g7.t1, Ob378913.g3.t1, Ob380140.g7.t1, Ob383724.g5.t1	Om95523.g64.t1, Om95523.g65.t1	Ro1794.g13.t1, Ro1794.g14.t1, Ro2168.g32.t1, Ro301557.g1.t1, Ro333709.g1.t1, Ro333709.g2.t1, Ro388250.g1.t1	Tg16g08240.t2, Tg16g08250.t1, Tg16g08270.t1, Tg16g08300.t1	Ov122242.g1.t1, Ov595.g4.t1, Ov595.g6.t1, Ov595.g8.t1
OG0000642	---	---	Ob274846.g3.t1, Ob315299.g1.t1, Ob355499.g1.t1, Ob367753.g2.t1, Ob367753.g3.t1, Ob371218.g2.t1, Ob371218.g3.t1, Ob378644.g3.t1, Ob396740.g1.t1, Ob396741.g1.t1, Ob455.g164.t1, Ob455.g165.t1, Ob455.g167.t1, Ob455.g169.t1	Om95618.g10.t1, Om95618.g11.t1, Om95618.g9.t1	---	Tg02g20260.t1, Tg17g09810.t1	Ov116078.g2.t1, Ov120623.g1.t1, Ov126858.g3.t1
OG0000643	---	---	Ob303144.g1.t1, Ob373071.g1.t1, Ob382713.g23.t1, Ob382713.g24.t1, Ob383081.g14.t1, Ob383920.g4.t1	Om258.g40.t1, Om258.g41.t1, Om258.g42.t1	Ro1030.g804.t1, Ro1030.g805.t1, Ro1313.g78.t1, Ro1313.g80.t1, Ro1313.g81.t1	Tg02g09950.t1, Tg02g09960.t1, Tg02g09970.t1, Tg16g11940.t1	Ov264.g540.t1, Ov264.g541.t1, Ov264.g542.t1, Ov264.g543.t1
OG0000644	---	---	Ob1155.g10.t1, Ob1155.g11.t1, Ob1155.g15.t1, Ob1155.g16.t1, Ob1155.g17.t1, Ob1155.g9.t1, Ob380662.g1.t1, Ob385239.g64.t1, Ob385239.g65.t1, Ob385239.g69.t1, Ob385239.g70.t1	Om261.g104.t1, Om261.g105.t1	Ro1412.g35.t1, Ro2255.g68.t1, Ro390437.g1.t1	Tg02g02870.t2, Tg02g02880.t2, Tg02g02890.t1, Tg02g02900.t1	Ov262.g171.t1, Ov262.g172.t1
OG0000645	---	---	Ob1106.g37.t1, Ob385671.g106.t1, Ob385671.g107.t1, Ob385671.g108.t1, Ob385671.g110.t1, Ob385671.g111.t1, Ob385671.g112.t1, Ob385671.g113.t1, Ob385671.g114.t1, Ob385671.g115.t1, Ob385671.g117.t1, Ob385671.g118.t1, Ob385671.g119.t1, Ob385671.g120.t1, Ob385671.g121.t1, Ob385671.g122.t1, Ob385671.g123.t1, Ob385671.g127.t1, Ob385671.g128.t1, Ob385671.g134.t1, Ob684.g30.t1, Ob684.g31.t1	---	---	---	---
OG0000646	---	---	Ob350533.g2.t1, Ob377032.g16.t1, Ob382921.g4.t1, Ob384260.g68.t1, Ob384260.g72.t1, Ob384260.g85.t1	Om257.g61.t1, Om260.g48.t1, Om266.g25.t1, Om88112.g2.t1, Om91394.g2.t1, Om94427.g19.t1, Om94427.g20.t1, Om94437.g3.t1	Ro268003.g1.t1, Ro2682.g23.t1, Ro363178.g4.t1, Ro364539.g7.t1	Tg07g02210.t1	Ov111023.g5.t1, Ov118158.g4.t1, Ov118587.g1.t1
OG0000647	---	---	Ob381379.g23.t1, Ob382527.g18.t1, Ob384652.g23.t1, Ob385105.g24.t1	Om208.g3.t1, Om567.g59.t1, Om567.g69.t1, Om567.g70.t1, Om567.g71.t1, Om567.g74.t1, Om567.g77.t1	Ro2593.g21.t1	Tg04g12790.t1, Tg04g12810.t1, Tg04g12840.t1	Ov122220.g1.t1, Ov123440.g5.t1, Ov125805.g5.t1, Ov208757.g3.t1, Ov208769.g3.t1, Ov79364.g3.t1, Ov85266.g1.t1
OG0000648	---	---	Ob1890.g14.t1, Ob1890.g17.t1, Ob1890.g20.t1	Om278.g275.t1, Om278.g277.t1	Ro1791.g10.t1, Ro1853.g44.t1, Ro333485.g1.t1, Ro346335.g1.t1, Ro370697.g1.t1, Ro385219.g3.t1	Tg01g08500.t1, Tg01g08520.t1, Tg01g08540.t1, Tg01g08570.t1, Tg01g08600.t1, Tg01g09150.t1, Tg01g09170.t1, Tg01g09190.t1, Tg01g09220.t1	Ov263.g85.t1, Ov263.g86.t1
OG0000649	---	---	Ob381754.g5.t1	Om121353.g1.t1, Om121354.g1.t1, Om250.g27.t1, Om250.g32.t1, Om250.g37.t1, Om250.g44.t1	Ro2526.g2.t1, Ro392081.g1.t1, Ro392081.g11.t1, Ro392081.g15.t1, Ro392081.g4.t1	Tg08g03990.t1, Tg08g04020.t1, Tg08g04040.t1, Tg08g04460.t1	Ov116469.g2.t1, Ov118069.g2.t1, Ov304.g300.t1, Ov304.g305.t1, Ov80954.g3.t1, Ov98709.g1.t1
OG0000650	---	---	---	Om151412.g1.t1, Om151413.g1.t1, Om151414.g2.t1, Om151415.g2.t1, Om152256.g5.t1, Om152257.g5.t1, Om415.g75.t1, Om415.g78.t1, Om415.g81.t1, Om415.g83.t1, Om415.g88.t1, Om415.g89.t1, Om415.g91.t1, Om513.g1.t1, Om68779.g1.t1, Om88387.g1.t1, Om93372.g1.t1, Om96093.g170.t1, Om96093.g172.t1, Om96093.g177.t1, Om96093.g181.t1	---	---	Ov126684.g1.t1
OG0000651	---	---	---	Om146.g65.t1, Om170.g42.t1, Om305.g25.t1, Om339.g56.t1, Om437.g9.t1, Om82196.g2.t1, Om84915.g4.t1, Om87290.g2.t1, Om87290.g3.t1, Om90538.g1.t1, Om93691.g3.t1, Om94607.g7.t1, Om94977.g1.t1, Om94998.g14.t1, Om95291.g50.t1, Om95332.g3.t1, Om95339.g9.t1, Om95617.g2.t1, Om95625.g107.t1, Om95985.g58.t1, Om95989.g27.t1	---	---	Ov120612.g2.t1
OG0000652	---	---	---	Om587.g15.t1, Om91291.g3.t1, Om95060.g47.t1, Om95522.g132.t1, Om95522.g134.t1, Om95522.g145.t1	Ro2527.g43.t1, Ro330229.g3.t1, Ro377018.g2.t1, Ro379195.g10.t1	Tg03g09360.t1, Tg10g07710.t1, Tg10g07730.t1, Tg10g07830.t1, Tg10g08050.t1, TgUn254g00080.t1	Ov114605.g4.t1, Ov126459.g4.t1, Ov247.g164.t1, Ov247.g167.t1, Ov816.g36.t1, Ov816.g49.t1
OG0000653	AT1G01600.1, AT1G63710.1, AT2G45970.1, AT4G00360.1	---	Ob1362.g4.t1, Ob370842.g1.t1, Ob380210.g2.t1, Ob888.g17.t1	Om207.g145.t1, Om309.g30.t1, Om83282.g1.t1	Ro1044.g178.t1, Ro1928.g3.t1, Ro1980.g6.t1, Ro2181.g131.t1	Tg06g01920.t1, Tg16g05330.t1, Tg18g14010.t1, Tg18g15160.t1	Ov457.g13.t1, Ov476.g181.t1
OG0000654	AT1G02640.1, AT5G49360.1	---	Ob1023.g89.t1, Ob371.g104.t1, Ob382067.g46.t1_382067.g47.t1, Ob514.g67.t1	Om211.g6.t1, Om214.g86.t1, Om95664.g147.t1	Ro1016.g31.t1, Ro1059.g620.t1, Ro1319.g9.t1, Ro2118.g264.t1, Ro2243.g87.t1, Ro299724.g1.t1	Tg04g01340.t1, Tg05g08580.t1, Tg14g15140.t1	Ov1066.g94.t1, Ov269.g87.t1, Ov392.g16.t1
OG0000655	AT1G03920.1, AT2G20470.1, AT3G23310.1, AT4G14350.1	---	Ob1326.g29.t1, Ob1957.g37.t1, Ob372923.g1.t1, Ob377019.g2.t1, Ob383451.g5.t1.1.5db15331, Ob385882.g53.t1.1.5db15406, Ob570086.g1.t1	Om195.g285.t1, Om250.g71.t1	Ro1239.g10.t1, Ro1995.g11.t1.1.5db211cd, Ro2526.g29.t1, Ro2606.g106.t1	Tg04g07910.t3, Tg08g03690.t7	Ov253.g11.t1, Ov304.g276.t1
OG0000656	AT1G06475.1, AT5G26790.1, AT5G49525.1	---	Ob1292.g2.t1, Ob1659.g74.t1, Ob382938.g39.t1, Ob385199.g2.t1, Ob385334.g110.t1, Ob450.g41.t1	Om192.g40.t1, Om203.g38.t1, Om282.g86.t1	Ro314658.g1.t1, Ro389590.g9.t1, Ro580682.g1.t1	Tg06g10670.t1, Tg08g11080.t1, TgUn489g00030.t1	Ov125248.g8.t1, Ov256.g116.t1, Ov402.g208.t1
OG0000657	AT1G07070.1, AT1G41880.1, AT1G74270.1, AT3G55750.1	---	Ob1867.g84.t1, Ob372525.g6.t1, Ob377212.g21.t1, Ob383171.g3.t1, Ob383672.g3.t1	Om564.g49.t1, Om564.g50.t1, Om567.g34.t1	Ro1051.g60.t1, Ro1091.g20.t1, Ro2172.g53.t1, Ro2593.g26.t1	Tg01g19530.t1, Tg01g19550.t1, Tg04g12720.t1	Ov493.g31.t1, Ov750.g2.t1
OG0000658	AT1G07890.1, AT3G09640.1	---	Ob1863.g32.t1, Ob383263.g29.t1, Ob383489.g22.t1, Ob447.g41.t1, Ob722.g122.t1	Om112774.g2.t1, Om112779.g2.t1, Om190.g380.t1, Om497.g83.t1	Ro1030.g1026.t1, Ro1049.g161.t1, Ro1152.g75.t1	Tg01g15000.t1, Tg14g04330.t1, Tg18g05510.t1	Ov103271.g2.t1, Ov256.g222.t1, Ov489.g5.t1, Ov853.g21.t1
OG0000659	AT1G09080.1, AT5G28540.1, AT5G42020.3	---	Ob385505.g56.t1, Ob540908.g3.t1, Ob540909.g1.t1, Ob710.g32.t1	Om196.g266.t1, Om210.g217.t1	Ro1016.g376.t1, Ro1153.g768.t1, Ro1845.g196.t1.1.5db211cd, Ro2420.g36.t1, Ro386495.g1.t1	Tg06g18410.t1, Tg08g13460.t1, Tg09g16170.t1, Tg15g06580.t1	Ov426.g83.t1, Ov458.g153.t1, Ov507.g206.t1
OG0000660	AT1G09650.1, AT1G11270.1, AT1G12490.1, AT1G12855.1, AT1G12870.1, AT1G13200.1, AT1G14315.2, AT1G15015.1, AT1G33530.1, AT1G65425.1, AT1G71320.1, AT2G02030.1, AT2G05600.1, AT2G34280.1, AT3G25550.1, AT3G62350.1, AT3G62380.1, AT4G01640.1, AT5G10340.1, AT5G16285.1	---	---	Om171.g12.t1	---	---	---
OG0000661	AT1G11765.1, AT1G28305.1, AT1G28306.1, AT2G06090.1, AT2G23142.1, AT2G23148.1, AT2G24870.1, AT2G24880.1, AT3G10460.1, AT3G26860.2, AT3G26870.1, AT3G26880.1, AT3G27329.1, AT3G27331.1, AT3G27680.1, AT4G08560.1, AT5G04347.2, AT5G04350.1, AT5G27238.1, AT5G38435.1, AT5G38440.1	---	---	---	---	---	---
OG0000662	AT1G14670.1, AT2G01970.1, AT5G37310.1	---	Ob1340.g2.t1, Ob365596.g1.t1.1.5db15239, Ob383685.g56.t1, Ob384969.g42.t1	Om153079.g10.t1, Om153079.g8.t1, Om153082.g7.t1, Om153082.g9.t1.1.5db0b727, Om381.g14.t1	Ro1034.g36.t1, Ro1042.g335.t1, Ro1368.g35.t1.1.5db21180, Ro2421.g5.t1	Tg09g09280.t1, Tg09g09310.t3	Ov125787.g1.t1, Ov438.g93.t1, Ov438.g95.t1
OG0000663	AT1G15690.1	---	Ob1950.g8.t1, Ob382403.g30.t1, Ob385320.g34.t1_385320.g35.t1, Ob469.g75.t1_469.g76.t1, Ob671.g31.t1_671.g32.t1, Ob757.g158.t1, Ob981.g38.t1	Om261.g122.t1, Om278.g323.t1	Ro1153.g1025.t1, Ro1859.g47.t1, Ro1886.g16.t1, Ro2103.g16.t1, Ro2143.g9.t1	Tg01g09800.t2, Tg02g03060.t2, Tg10g11050.t1, Tg16g10600.t1	Ov262.g188.t1, Ov263.g32.t1
OG0000664	AT1G15990.1, AT1G19780.1, AT2G23980.2, AT4G30560.1, AT5G57940.1	---	Ob1176.g77.t1, Ob381950.g6.t1.1.5db152c9, Ob382563.g9.t1.1.5db152ea, Ob562.g110.t1, Ob654.g71.t1	Om275.g53.t1, Om95180.g50.t1	Ro1111.g31.t1, Ro1992.g23.t1, Ro2255.g2.t1, Ro392957.g9.t1	Tg02g01990.t1, Tg06g06260.t1	Ov126104.g1.t1, Ov262.g17.t1, Ov849.g67.t1
OG0000665	AT1G17500.1, AT1G54280.1, AT1G72700.1, AT3G13900.1	---	Ob368699.g1.t1, Ob377167.g12.t1, Ob570369.g1.t1, Ob935.g97.t1.1.5db15552	Om273.g126.t1, Om561.g68.t1.1.5db0b7dd, Om93606.g6.t1, Om93658.g5.t1	Ro1549.g138.t1, Ro1876.g23.t1, Ro2595.g25.t1	Tg10g15390.t2, Tg11g00870.t1	Ov101194.g1.t1, Ov124523.g47.t1, Ov124523.g56.t1, Ov126743.g21.t1
OG0000666	AT1G18620.2, AT1G74160.1	---	Ob383214.g4.t1, Ob383525.g87.t1, Ob383525.g88.t1, Ob569.g102.t1, Ob750.g36.t1.1.5db15520	Om191.g5.t1, Om94588.g2.t1	Ro1770.g84.t1, Ro2059.g173.t1, Ro389545.g4.t1, Ro811.g453.t1	Tg10g06400.t1, Tg11g05080.t2, TgUn671g00020.t1, TgUn671g00030.t1, TgUn671g00040.t1, TgUn671g00050.t1	Ov126429.g3.t1, Ov984.g81.t1
OG0000667	AT1G19900.1, AT1G75620.1	---	Ob1227.g4.t1, Ob382430.g1.t1, Ob383788.g70.t1, Ob521.g31.t1	Om203.g101.t1, Om545.g10.t1, Om545.g12.t1, Om545.g9.t1, Om88935.g1.t1, Om88935.g4.t1, Om95664.g25.t1	Ro1267.g24.t1, Ro345523.g1.t1	Tg03g03240.t1, Tg18g03730.t1	Ov270.g43.t1, Ov402.g142.t1, Ov961.g24.t1, Ov961.g25.t1
OG0000668	AT1G21530.2, AT1G21540.1, AT1G75960.1, AT1G77240.1, AT5G16340.1, AT5G16370.1	---	Ob383957.g100.t1, Ob385428.g31.t1, Ob453.g161.t1, Ob710.g70.t1	Om210.g257.t1, Om210.g259.t1, Om587.g181.t1	Ro1368.g1.t1, Ro289807.g1.t1, Ro393523.g8.t1	Tg07g11840.t1, Tg07g12380.t1	Ov1032.g1.t1, Ov426.g112.t1, Ov426.g113.t1
OG0000669	AT1G21850.1, AT1G21860.1, AT1G41830.1, AT1G76160.1	---	Ob1359.g39.t1, Ob1445.g18.t1, Ob383786.g9.t1, Ob506.g114.t1, Ob748.g62.t1, Ob821.g5.t1, Ob973.g64.t1	Om194.g252.t1, Om203.g209.t1	Ro1028.g81.t1, Ro1250.g44.t1, Ro2114.g45.t1	Tg03g04710.t4, Tg18g02950.t2	Ov402.g36.t1, Ov404.g6.t1, Ov935.g2.t1
OG0000670	AT1G21890.1, AT1G44800.1, AT4G08300.1	---	Ob1320.g46.t1, Ob370387.g2.t1, Ob385016.g108.t1, Ob385693.g63.t1, Ob499.g56.t1	Om276.g59.t1, Om95234.g43.t1	Ro1014.g155.t1, Ro2918.g84.t1, Ro384224.g15.t1	Tg03g08200.t1, Tg03g08880.t1, Tg03g08890.t1, TgUn133g00070.t1, TgUn811g00010.t1	Ov204520.g1.t1, Ov204521.g1.t1, Ov932.g13.t1
OG0000671	AT1G21980.1, AT1G77740.1	---	Ob1880.g22.t1, Ob335591.g1.t1, Ob365493.g1.t1, Ob385693.g29.t1, Ob700.g24.t1, Ob704.g96.t1.1.5db154fb, Ob924.g9.t1	Om276.g70.t1, Om95323.g10.t1	Ro1090.g14.t1, Ro2649.g14.t1, Ro2918.g41.t1, Ro357806.g1.t1, Ro386932.g1.t1	Tg03g09530.t1, Tg03g09540.t1, Tg18g01220.t1	Ov1091.g13.t1, Ov477.g14.t1
OG0000672	AT1G22290.2, AT1G22300.1, AT1G26480.1, AT1G34760.1, AT1G78220.1	---	Ob382106.g16.t1, Ob562.g5.t1	Om120.g183.t1, Om197.g308.t1, Om583.g64.t1	Ro1137.g23.t1.1.5db21140, Ro1153.g268.t1, Ro1268.g38.t1.1.5db21168, Ro1450.g48.t1, Ro294980.g1.t1, Ro388896.g1.t1	Tg03g16440.t1, Tg11g11710.t1, Tg15g11710.t1	Ov818.g24.t1, Ov842.g46.t1
OG0000673	AT1G23260.1, AT1G70650.2, AT1G70660.1, AT2G36060.2, AT3G52560.4	---	Ob1586.g5.t1, Ob383096.g9.t1, Ob385194.g12.t1	Om179.g145.t1, Om318.g50.t1	Ro1031.g12.t1, Ro1373.g67.t1, Ro2412.g1.t1, Ro2635.g14.t1, Ro364203.g5.t1	Tg01g18000.t1, Tg11g08930.t1, Tg13g09350.t1	Ov1127.g20.t1, Ov584.g134.t1, Ov584.g135.t1
OG0000674	AT1G25270.1, AT1G68170.2	---	Ob382284.g36.t1, Ob383303.g59.t1, Ob383528.g32.t1, Ob551.g148.t1, Ob558.g160.t1, Ob671.g1.t1, Ob747.g43.t1	Om196.g276.t1, Om196.g278.t1, Om82289.g2.t1, Om95687.g70.t1	Ro268792.g2.t1, Ro314629.g1.t1	Tg08g13580.t1, Tg08g13610.t1	Ov111024.g2.t1, Ov123100.g2.t1, Ov507.g215.t1, Ov507.g216.t1
OG0000675	AT1G25550.1, AT1G68670.1	---	Ob327878.g3.t1, Ob381099.g9.t1, Ob383641.g78.t1, Ob384948.g178.t1, Ob385081.g6.t1, Ob385579.g1.t1, Ob545.g148.t1, Ob567.g1.t1, Ob673.g53.t1	Om120.g53.t1, Om197.g151.t1	Ro2510.g63.t1, Ro378024.g2.t1, Ro385754.g4.t1, Ro393089.g5.t1.1.5db21272	Tg11g10700.t1, Tg15g13020.t1	Ov229.g93.t1, Ov971.g61.t1
OG0000676	AT1G26570.1, AT3G29360.1, AT5G15490.1, AT5G39320.1	---	Ob1934.g30.t1, Ob383965.g38.t1, Ob383965.g41.t1, Ob384059.g2.t1, Ob384222.g101.t1, Ob500.g53.t1	Om191.g23.t1	Ro1147.g232.t1, Ro1255.g113.t1.1.5db21169, Ro1770.g67.t1, Ro2621.g7.t1, Ro374331.g2.t1	Tg07g05950.t1, Tg09g16410.t1, Tg10g06130.t1	Ov984.g58.t1, Ov998.g43.t1
OG0000677	AT1G27310.1, AT1G27970.2	---	Ob1616.g16.t1, Ob1631.g17.t1, Ob1975.g15.t1, Ob384211.g7.t1, Ob481.g190.t1, Ob539.g124.t1, Ob549.g359.t1, Ob662.g17.t1, Ob704.g26.t1, Ob705.g21.t1	Om197.g467.t1, Om201.g227.t1	Ro1267.g232.t1, Ro1336.g64.t1.1.5db2117e, Ro392017.g6.t1	Tg06g16620.t2, Tg11g14430.t1	Ov273.g154.t1, Ov366.g17.t1
OG0000678	AT1G27440.1, AT5G61840.1	---	Ob1964.g23.t1, Ob383245.g1.t1	Om196.g259.t1, Om262.g54.t1, Om94679.g8.t1.1.5db0b807, Om95160.g54.t1	Ro1016.g241.t1, Ro1023.g159.t1, Ro1052.g1.t1, Ro1153.g777.t1, Ro2056.g8.t1, Ro2085.g138.t1, Ro292921.g2.t1	Tg10g10110.t1, Tg15g04660.t1, Tg16g09650.t1	Ov124630.g14.t1.1.5db0b4c0, Ov376.g33.t1, Ov507.g193.t1
OG0000679	AT1G29470.1, AT2G34300.1, AT3G51070.1, AT5G64030.1	---	Ob1169.g18.t1, Ob383129.g8.t1, Ob385590.g47.t1, Ob385847.g3.t1, Ob650.g1.t1	Om476.g4.t1, Om96076.g33.t1	Ro1536.g154.t1, Ro2256.g15.t1, Ro586659.g1.t1, Ro586660.g1.t1, Ro811.g79.t1	Tg07g15520.t1, Tg09g03040.t1, TgUn683g00020.t1	Ov125630.g2.t1, Ov492.g8.t1
OG0000680	AT1G30620.1, AT4G20460.1, AT5G44480.1	---	Ob1900.g5.t1, Ob1980.g69.t1_1980.g70.t1, Ob385370.g8.t1, Ob455.g221.t1	Om212.g88.t1, Om414.g15.t1, Om95111.g96.t1.2.5db0b818	Ro1030.g221.t1.3.5db2112d, Ro1509.g29.t1, Ro2507.g27.t1.2.5db21209, Ro345011.g3.t1.1.5db21239, Ro370329.g8.t1, Ro388150.g17.t1, Ro821.g654.t1	Tg13g01060.t1, Tg17g14800.t2	Ov264.g7.t1.1.5db0b4f6, Ov909.g5.t1
OG0000681	AT1G32540.1	---	Ob308.g171.t1.1.5db15220, Ob382557.g25.t1, Ob384239.g12.t1, Ob547.g166.t1.1.5db154a9, Ob547.g283.t1.1.5db154b3, Ob547.g33.t1, Ob666.g19.t1.1.5db154d8	Om200.g13.t1, Om278.g127.t1.2.5db0b7b1, Om95462.g1.t1	Ro1030.g229.t1, Ro1549.g4.t1.1.5db211a1, Ro1860.g17.t1, Ro821.g647.t1	Tg01g05640.t6, Tg01g06730.t1, Tg02g19530.t2	Ov1014.g7.t1, Ov263.g272.t1, Ov266.g26.t1
OG0000682	AT1G32763.1, AT2G03913.1, AT2G03931.1, AT2G03932.1, AT2G03933.1, AT2G03936.1, AT2G03937.2, AT2G03955.1, AT2G14365.1, AT2G22345.1, AT2G33233.1, AT2G34123.1, AT2G42885.1, AT3G04540.1, AT3G04545.1, AT3G16895.1, AT3G17155.1, AT3G48231.1, AT5G19172.1, AT5G19175.1, AT5G28288.1	---	---	---	---	---	---
OG0000683	AT1G33540.1, AT1G73270.1, AT1G73280.1, AT1G73290.1, AT1G73300.1, AT1G73310.1, AT2G22920.2, AT2G22960.1, AT2G22970.3, AT2G22980.4, AT2G22990.3, AT2G23000.1, AT2G23010.1, AT3G10450.1, AT3G12203.1, AT3G12220.1, AT3G12230.1, AT3G12240.1, AT5G09640.1, AT5G36180.1	---	---	---	---	Tg08g10080.t2	---
OG0000684	AT1G35610.1, AT1G50190.1, AT1G55380.1, AT1G55390.1, AT1G55420.1, AT1G55430.1, AT1G55440.1, AT1G55700.1, AT2G17590.1, AT2G17600.1, AT2G23100.1, AT3G11370.1, AT3G11385.1, AT3G11390.1, AT3G11402.1, AT3G13590.1, AT3G13760.1, AT3G59120.1, AT3G59130.1, AT5G17960.1, AT5G42280.1	---	---	---	---	---	---
OG0000685	AT1G44970.1, AT2G18140.1, AT2G18150.1, AT3G50990.1, AT4G36430.1, AT5G66390.1	---	Ob1958.g82.t1, Ob383788.g108.t1, Ob452.g130.t1, Ob521.g69.t1	Om556.g49.t1, Om94920.g26.t1	Ro1042.g91.t1, Ro1536.g183.t1, Ro2620.g74.t1, Ro375044.g2.t1	Tg07g15580.t1, Tg09g12300.t1, Tg18g03910.t1	Ov126530.g1.t1, Ov572.g78.t1
OG0000686	AT1G47200.1, AT5G27940.1, AT5G43070.1	---	Ob1102.g14.t1, Ob1503.g24.t1, Ob1779.g3.t1, Ob1846.g7.t1, Ob1973.g17.t1, Ob228399.g1.t1, Ob353433.g1.t1, Ob362642.g1.t1, Ob383303.g24.t1, Ob383458.g121.t1, Ob385378.g10.t1, Ob725.g8.t1	Om287.g2.t1	Ro1164.g60.t1, Ro326317.g1.t1, Ro384373.g2.t1	Tg03g18340.t1, TgUn426g00010.t1	---
OG0000687	AT1G48320.1, AT5G48950.1	---	Ob1153.g14.t1.1.5db15151, Ob385378.g3.t1.2.5db153d6, Ob404012.g2.t1, Ob404016.g2.t1, Ob404040.g2.t1, Ob404041.g2.t1, Ob545110.g6.t1, Ob545111.g5.t1, Ob664.g1.t1	Om205.g123.t1, Om94782.g26.t1	Ro1235.g178.t1.1.5db21169, Ro2126.g24.t1.1.5db211db, Ro366499.g1.t1	Tg01g00250.t4, Tg01g01810.t2, Tg13g15030.t4	Ov1107.g78.t1, Ov844.g126.t1
OG0000688	AT1G53390.1, AT2G37010.1, AT5G60740.1	---	Ob383331.g92.t1, Ob385311.g2.t1, Ob412902.g3.t1, Ob412903.g3.t1	Om210.g110.t1, Om497.g24.t1, Om90284.g2.t1	Ro1059.g460.t1_1059.g461.t1, Ro1152.g10.t1, Ro1659.g39.t1, Ro1845.g132.t1, Ro2496.g88.t1, Ro332094.g2.t1	Tg01g15730.t1, Tg12g02590.t1, Tg14g03440.t1	Ov1066.g271.t1, Ov256.g279.t1
OG0000689	AT1G54580.1, AT1G54630.1, AT3G05020.1, AT5G27200.1	---	Ob1630.g86.t1, Ob1879.g133.t1, Ob1965.g22.t1, Ob386050.g137.t1, Ob452.g23.t1, Ob503.g63.t1	Om111598.g6.t1, Om111599.g6.t1, Om94822.g16.t1	Ro2118.g177.t1, Ro2154.g16.t1, Ro2526.g177.t1, Ro374367.g1.t1	Tg04g03410.t1, Tg08g01540.t1	Ov117287.g1.t1, Ov304.g98.t1
OG0000690	AT1G58380.1, AT1G58684.1, AT1G58983.1, AT1G59359.1, AT2G41840.1, AT3G57490.1	---	Ob1524.g7.t1, Ob1833.g4.t1, Ob374107.g3.t1, Ob378676.g3.t1, Ob383442.g3.t1	Om261.g32.t1, Om278.g95.t1	Ro1363.g132.t1, Ro1453.g30.t1, Ro386585.g1.t1	Tg01g05230.t1, Tg13g13500.t1, TgUn283g00070.t1	Ov262.g104.t1, Ov263.g303.t1
OG0000691	AT1G64670.2, AT4G24140.1, AT5G41900.1	---	Ob1106.g20.t1, Ob303219.g1.t1, Ob378172.g1.t1, Ob381379.g31.t1, Ob382698.g10.t1, Ob383503.g104.t1, Ob384091.g2.t1, Ob852.g15.t1	Om289.g5.t1, Om95495.g75.t1	Ro1288.g9.t1, Ro1742.g1.t1, Ro1925.g1.t1, Ro367472.g1.t1	Tg11g07320.t1, Tg19g02860.t1	Ov462.g14.t1, Ov479.g9.t1
OG0000692	AT1G66940.4	---	Ob1587.g13.t1, Ob1587.g14.t1, Ob383134.g63.t1, Ob383134.g64.t1, Ob383923.g55.t1, Ob752.g146.t1	Om170.g94.t1, Om170.g95.t1	Ro1042.g413.t1, Ro1042.g414.t1, Ro1043.g71.t1, Ro1043.g72.t1, Ro1103.g26.t1, Ro811.g330.t1	Tg07g10720.t1, Tg09g07750.t1, Tg09g07760.t1	Ov103346.g2.t1, Ov655.g19.t1, Ov655.g20.t1
OG0000693	AT1G66970.2, AT1G66980.2, AT3G20520.1, AT4G26690.1, AT5G55480.1	---	Ob1972.g44.t1, Ob1983.g23.t1, Ob461587.g2.t1, Ob461588.g3.t1, Ob499.g31.t1, Ob745.g71.t1, Ob748.g104.t1	Om200.g131.t1, Om586.g14.t1	Ro1400.g15.t1, Ro1400.g18.t1, Ro1722.g197.t1, Ro1722.g199.t1	Tg17g06510.t1	Ov1124.g11.t1, Ov266.g133.t1
OG0000694	AT2G06420.1, AT2G07190.1	---	Ob1856.g29.t1, Ob1856.g31.t1, Ob1856.g32.t1, Ob382666.g16.t1, Ob383143.g32.t1, Ob399064.g2.t1	Om578.g27.t1, Om578.g28.t1, Om578.g31.t1, Om578.g36.t1, Om578.g41.t1, Om578.g42.t1, Om95248.g98.t1, Om95522.g59.t1, Om95523.g149.t1	---	---	Ov1051.g29.t1, Ov1051.g30.t1, Ov120696.g11.t1, Ov121106.g1.t1
OG0000695	AT2G07440.1, AT2G41310.1, AT3G57040.1	---	Ob1023.g232.t1, Ob1173.g1.t1, Ob1922.g6.t1, Ob335434.g1.t1, Ob552413.g3.t1, Ob552414.g3.t1, Ob845.g1.t1	Om151791.g12.t1, Om151792.g12.t1, Om94831.g15.t1	Ro1282.g77.t1, Ro2408.g67.t1, Ro2530.g75.t1, Ro382107.g1.t1	Tg01g03110.t1, Tg13g14250.t1	Ov1107.g42.t1, Ov844.g215.t1
OG0000696	AT2G09990.1, AT3G04230.1, AT5G18380.1	---	Ob1949.g147.t1, Ob379.g90.t1, Ob385214.g121.t1, Ob385803.g8.t1, Ob685.g22.t1	Om173.g361.t1, Om173.g368.t1, Om338.g12.t1	Ro1153.g612.t1, Ro1432.g36.t1, Ro2419.g71.t1, Ro359644.g2.t1, Ro830.g157.t1	Tg08g15500.t1, Tg12g13030.t1	Ov125883.g9.t1, Ov507.g358.t1, Ov507.g363.t1
OG0000697	AT2G12290.1, AT4G19700.1, AT5G45100.1	---	Ob308.g193.t1, Ob383921.g76.t1, Ob385370.g37.t1, Ob455.g197.t1, Ob547.g181.t1, Ob547.g19.t1, Ob719.g4.t1, Ob734.g4.t1	Om200.g29.t1.1.5db0b766, Om95134.g13.t1	Ro1030.g201.t1, Ro1549.g26.t1, Ro821.g679.t1	Tg02g19900.t1, Tg17g00260.t1	Ov209402.g1.t1, Ov209405.g1.t1, Ov266.g41.t1
OG0000698	AT2G15590.2, AT2G15610.1, AT4G33985.1	---	Ob379.g77.t1, Ob382790.g86.t1, Ob385803.g24.t1, Ob502149.g4.t1, Ob502150.g4.t1, Ob674.g61.t1, Ob714.g56.t1.2.5db15502	Om173.g357.t1, Om77219.g1.t1	Ro1153.g602.t1, Ro2387.g43.t1, Ro375435.g1.t1, Ro830.g140.t1	Tg08g15580.t1, Tg12g13170.t1, TgUn790g00010.t1	Ov125883.g25.t1, Ov507.g368.t1
OG0000699	AT2G18120.1, AT2G21400.2, AT4G36260.1	---	Ob371528.g4.t1, Ob378113.g5.t1, Ob378399.g9.t1, Ob429639.g2.t1, Ob429640.g2.t1, Ob429684.g2.t1, Ob429685.g2.t1, Ob693.g105.t1	Om173.g273.t1, Om194.g25.t1, Om94078.g2.t1	Ro1153.g527.t1, Ro2144.g50.t1, Ro2419.g140.t1	Tg08g16620.t1, Tg12g15210.t1	Ov125883.g229.t1, Ov507.g450.t1
OG0000700	AT2G19740.1, AT4G26230.1, AT5G56710.1	---	Ob1176.g173.t1, Ob1886.g154.t1, Ob1972.g152.t1, Ob382847.g100.t1, Ob385346.g152.t1, Ob549.g283.t1, Ob649.g27.t1, Ob656.g115.t1	Om200.g183.t1, Om95180.g106.t1	Ro1807.g52.t1, Ro2133.g3.t1, Ro2633.g6.t1, Ro386382.g13.t1	Tg01g12670.t1, Tg05g14600.t1	Ov432.g24.t1, Ov849.g12.t1
OG0000701	AT2G20630.2, AT2G34740.1, AT3G15260.1, AT4G28400.1	---	Ob1982.g114.t1, Ob350655.g1.t1, Ob382320.g16.t1, Ob382917.g33.t1, Ob713.g8.t1, Ob746.g65.t1.1.5db1551f	Om280.g84.t1	Ro1331.g278.t1, Ro1540.g22.t1, Ro2743.g291.t1	Tg13g03290.t3, Tg13g06790.t2, Tg17g00610.t1	Ov124770.g29.t1, Ov124960.g32.t1, Ov264.g194.t1, Ov266.g9.t1
OG0000702	AT2G24260.1, AT4G30980.2, AT5G58010.1	---	Ob1941.g6.t1, Ob381940.g1.t1, Ob384323.g25.t1, Ob488.g19.t1, Ob562.g122.t1	Om103045.g4.t1, Om103046.g4.t1, Om275.g32.t1	Ro1144.g1.t1, Ro1791.g28.t1, Ro2255.g19.t1, Ro2255.g25.t1, Ro2700.g7.t1	Tg01g07740.t1, Tg01g08290.t1, Tg02g02160.t1, Tg02g02200.t1	Ov263.g107.t1
OG0000703	AT2G25180.1, AT4G31920.1	---	Ob1035.g3.t1, Ob1206.g5.t1, Ob372440.g1.t1, Ob377395.g24.t1, Ob385239.g92.t1, Ob469.g16.t1.2.5db1543e, Ob488.g32.t1, Ob566.g35.t1	Om275.g15.t1, Om278.g271.t1	Ro1088.g5.t1, Ro1791.g12.t1, Ro2255.g40.t1_2255.g41.t1, Ro2700.g19.t1_2700.g20.t1	Tg01g08480.t1, Tg01g09120.t1, Tg02g02390.t1	Ov127374.g5.t1, Ov263.g89.t1
OG0000704	AT2G28400.1, AT3G45210.1, AT5G60680.1	---	Ob382063.g14.t1, Ob383508.g19.t1, Ob384983.g152.t1, Ob507.g175.t1, Ob565.g134.t1, Ob570313.g1.t1, Ob570314.g1.t1, Ob722.g74.t1, Ob798.g14.t1	Om85644.g2.t1	Ro1030.g1050.t1, Ro1049.g205.t1, Ro2496.g121.t1, Ro327070.g1.t1	Tg14g03740.t1, Tg18g05010.t1	Ov1064.g27.t1, Ov817.g3.t1
OG0000705	AT2G35890.1, AT2G38910.1, AT3G10660.1, AT5G04870.1	---	Ob377164.g1.t1, Ob383096.g20.t1, Ob383641.g86.t1, Ob385632.g9.t1	Om179.g188.t1, Om192.g250.t1, Om94986.g22.t1	Ro1051.g16.t1, Ro1226.g33.t1, Ro1449.g3.t1	Tg01g18420.t1, Tg12g04100.t2, Tg13g08910.t1, Tg13g09010.t1, TgUn590g00020.t1	Ov384.g61.t1, Ov413.g9.t1
OG0000706	AT2G36580.1, AT3G52990.1	---	Ob1956.g107.t1, Ob384202.g76.t1, Ob448.g97.t1, Ob749.g201.t1	Om179.g31.t1, Om199.g292.t1, Om210.g176.t1, Om210.g177.t1	Ro1152.g198.t1, Ro1541.g21.t1, Ro1845.g170.t1, Ro1953.g38.t1, Ro2014.g70.t1	Tg01g16750.t1, Tg12g03240.t1, Tg13g10360.t1	Ov426.g44.t1, Ov426.g45.t1, Ov854.g9.t1.1.5db0b554
OG0000707	AT2G37590.1, AT3G55370.3	---	Ob1659.g34.t1, Ob1867.g49.t1, Ob1956.g16.t1, Ob382938.g70.t1, Ob384329.g1.t1, Ob385199.g65.t1, Ob385334.g52.t1, Ob749.g292.t1, Ob840.g19.t1	Om199.g122.t1, Om497.g141.t1	Ro1152.g123.t1, Ro1225.g2.t1, Ro1677.g31.t1, Ro388711.g2.t1	Tg01g14410.t1, Tg13g12520.t1	Ov247.g149.t1, Ov256.g167.t1
OG0000708	AT2G39390.1, AT3G09500.1, AT3G55170.1	---	Ob382848.g32.t1, Ob383332.g85.t1, Ob384948.g112.t1, Ob384983.g79.t1, Ob507.g89.t1	Om190.g333.t1, Om281.g221.t1, Om474.g29.t1	Ro1049.g143.t1, Ro1059.g349.t1, Ro2445.g85.t1, Ro2496.g215.t1, Ro289768.g1.t1	Tg08g07300.t1, Tg14g04750.t1, Tg18g05700.t1	Ov791.g22.t1, Ov948.g65.t1
OG0000709	AT2G44100.1, AT3G59920.1, AT5G09550.1	---	Ob1254.g4.t1, Ob1949.g250.t1, Ob376204.g6.t1, Ob382848.g18.t1, Ob384948.g127.t1, Ob385214.g27.t1	Om196.g317.t1, Om474.g14.t1, Om474.g19.t1	Ro1153.g702.t1, Ro2040.g133.t1, Ro2445.g77.t1	Tg08g07370.t1, Tg08g07430.t1, Tg08g14250.t1	Ov507.g259.t1, Ov791.g10.t1, Ov791.g15.t1
OG0000710	AT2G46490.1, AT5G35110.1	---	Ob379535.g4.t1, Ob380.g41.t1.1.5db15293, Ob382217.g31.t1.2.5db152dc, Ob385037.g120.t1, Ob385239.g82.t1, Ob385320.g17.t1, Ob469.g31.t1, Ob488.g41.t1, Ob671.g12.t1	Om261.g82.t1, Om278.g295.t1	Ro1088.g12.t1, Ro1412.g11.t1, Ro1853.g34.t1, Ro2255.g54.t1	Tg01g08810.t1, Tg02g02670.t1	Ov262.g149.t1, Ov263.g67.t1
OG0000711	AT3G01860.1, AT3G27210.1, AT5G40860.1	---	Ob1616.g4.t1, Ob1631.g5.t1, Ob1774.g14.t1, Ob384211.g12.t1, Ob386161.g10.t1	Om201.g243.t1, Om89111.g1.t1, Om95788.g1.t1	Ro1023.g37.t1, Ro1273.g268.t1, Ro2055.g16.t1, Ro365760.g2.t1	Tg06g16840.t1, Tg15g00020.t1, Tg15g00480.t1, TgUn514g00010.t1	Ov123587.g5.t1, Ov792.g4.t1
OG0000712	AT3G02290.5, AT5G15790.4	---	Ob366653.g1.t1, Ob381852.g3.t1, Ob383635.g115.t1.1.5db15347, Ob383838.g149.t1, Ob545672.g1.t1, Ob545673.g1.t1, Ob839.g7.t1	Om536.g113.t1.1.5db0b7d7, Om95721.g14.t1.1.5db0b838	Ro1147.g277.t1.1.5db21154, Ro1255.g126.t1, Ro1536.g58.t1, Ro392329.g1.t1.2.5db2126f	Tg07g06440.t2, Tg09g00490.t1, Tg09g00970.t1	Ov123757.g11.t1.1.5db0b4bd, Ov182966.g1.t1.3.5db0b4df, Ov182967.g1.t1.1.5db0b4df
OG0000713	AT3G04290.1, AT4G28780.1, AT5G18430.1, AT5G33370.1	---	Ob366451.g1.t1, Ob382768.g10.t1, Ob570278.g4.t1, Ob693.g110.t1	Om255.g16.t1	Ro1027.g100.t1, Ro1122.g3.t1, Ro1235.g15.t1, Ro1845.g57.t1, Ro1845.g58.t1, Ro354379.g5.t1, Ro383922.g5.t1	Tg07g03120.t1, Tg12g01050.t1, Tg12g01060.t1	Ov1089.g3.t1, Ov526.g67.t1
OG0000714	AT3G17370.1	---	Ob373243.g4.t1, Ob382079.g34.t1, Ob383539.g86.t1, Ob384052.g13.t1, Ob384052.g24.t1, Ob386072.g20.t1, Ob386072.g6.t1	Om172.g53.t1, Om255.g86.t1, Om282.g106.t1, Om479.g11.t1, Om95990.g37.t1	Ro1019.g58.t1, Ro292563.g2.t1, Ro389002.g10.t1, Ro390237.g5.t1, Ro830.g116.t1	Tg04g14520.t1	Ov116062.g3.t1, Ov124853.g3.t1
OG0000715	AT3G26720.1, AT5G13980.1	---	Ob1953.g5.t1, Ob1953.g7.t1, Ob227864.g3.t1, Ob383245.g17.t1, Ob647.g38.t1, Ob703.g85.t1	Om201.g165.t1.1.5db0b770, Om201.g166.t1, Om95523.g128.t1, Om95523.g129.t1	Ro1267.g178.t1, Ro1434.g55.t1	Tg06g15910.t2, Tg06g15930.t1, Tg16g09510.t1	Ov273.g209.t1, Ov273.g210.t1, Ov722.g12.t1, Ov722.g13.t1
OG0000716	AT3G54000.1	---	Ob1516.g19.t1, Ob1867.g78.t1, Ob1903.g35.t1, Ob369148.g1.t1, Ob383667.g1.t1, Ob383672.g17.t1, Ob384074.g15.t1, Ob384725.g4.t1, Ob552.g87.t1	Om179.g278.t1, Om199.g77.t1	Ro1051.g83.t1, Ro1091.g46.t1, Ro288707.g4.t1, Ro297679.g1.t1, Ro392393.g1.t1	Tg01g19310.t3, Tg13g12000.t6	Ov247.g105.t1, Ov584.g6.t1
OG0000717	AT3G56190.1, AT3G56450.1	---	Ob1972.g228.t1, Ob383819.g3.t1, Ob656.g19.t1, Ob708.g150.t1	Om154539.g2.t1, Om154540.g2.t1, Om94985.g2.t1	Ro1051.g215.t1, Ro2136.g41.t1, Ro2411.g9.t1, Ro280640.g2.t1, Ro365753.g1.t1.1.5db21244, Ro379319.g2.t1.1.5db21251, Ro386590.g1.t1, Ro392284.g1.t1	Tg01g20920.t1, Tg07g05400.t1, Tg12g06600.t3	Ov821.g5.t1
OG0000718	AT3G60770.1, AT4G00100.1	---	Ob1518.g6.t1, Ob384785.g26.t1, Ob482.g107.t1, Ob751.g25.t1, Ob757.g266.t1	Om120.g493.t1, Om120.g785.t1, Om582.g167.t1	Ro2181.g247.t1, Ro2402.g2.t1, Ro2705.g24.t1, Ro2718.g26.t1, Ro282207.g1.t1, Ro325267.g2.t1	Tg06g12920.t1, TgUn156g00070.t1	Ov1027.g8.t1, Ov476.g33.t1, Ov554.g25.t1
OG0000719	AT4G12770.1, AT4G12780.1	---	Ob1276.g25.t1, Ob1834.g24.t1, Ob370997.g3.t1, Ob371205.g5.t1, Ob384868.g16.t1, Ob384868.g18.t1.2.5db153a4, Ob789.g3.t1	Om190.g132.t1, Om281.g112.t1	Ro1030.g892.t1, Ro1049.g10.t1, Ro1059.g260.t1, Ro2496.g289.t1, Ro2570.g4.t1	Tg14g06180.t1, Tg14g06400.t2, Tg18g07700.t1	Ov539.g18.t1, Ov905.g70.t1
OG0000720	AT4G16720.1, AT4G17390.1	---	Ob1210.g10.t1, Ob384313.g8.t1, Ob753.g100.t1	Om200.g96.t1_200.g97.t1, Om266.g97.t1	Ro1591.g111.t1, Ro1731.g6.t1, Ro2792.g17.t1, Ro2792.g26.t1, Ro334697.g3.t1, Ro393833.g95.t1	Tg03g19170.t1, Tg03g19180.t1, Tg03g19190.t1, TgUn011g00050.t1, TgUn011g00060.t1, TgUn011g00070.t1	Ov266.g98.t1_266.g99.t1, Ov826.g129.t1
OG0000721	AT4G18040.1	---	Ob1152.g6.t1, Ob1177.g80.t1, Ob1737.g5.t1, Ob372361.g3.t1, Ob381802.g3.t1, Ob383513.g3.t1, Ob383513.g7.t1, Ob384002.g13.t1, Ob384900.g54.t1, Ob385027.g40.t1, Ob564.g68.t1, Ob925.g26.t1	Om263.g18.t1, Om468.g92.t1	Ro1030.g354.t1, Ro2390.g56.t1	Tg02g17220.t2, Tg17g01540.t1	Ov461.g14.t1, Ov913.g20.t1
OG0000722	AT4G24280.1, AT5G49910.1	---	Ob1723.g12.t1, Ob1874.g32.t1, Ob372.g204.t1, Ob740.g11.t1	Om214.g254.t1, Om95165.g20.t1, Om95244.g38.t1	Ro1807.g74.t1, Ro1905.g28.t1, Ro2417.g146.t1, Ro2417.g29.t1, Ro589315.g3.t1	Tg03g11520.t1, Tg03g11810.t1, Tg06g11940.t1	Ov127147.g1.t1, Ov269.g255.t1, Ov579.g10.t1, Ov579.g11.t1
OG0000723	AT4G31970.1	---	Ob383062.g30.t1, Ob385590.g12.t1, Ob385728.g76.t1, Ob515.g77.t1, Ob545.g65.t1, Ob650.g25.t1	Om476.g59.t1, Om476.g63.t1, Om476.g66.t1	Ro2256.g28.t1, Ro384198.g2.t1	Tg09g02640.t1, Tg09g02670.t1, Tg09g02680.t1, Tg09g02690.t1, Tg09g02700.t1	Ov81296.g1.t1, Ov81307.g1.t1, Ov952.g3.t1, Ov952.g5.t1
OG0000724	AT4G33260.1, AT4G33270.1, AT5G26900.1, AT5G26955.1, AT5G27080.1, AT5G27570.1, AT5G27945.1	---	Ob383573.g16.t1, Ob384815.g93.t1, Ob549.g305.t1, Ob553077.g9.t1, Ob553078.g8.t1	Om120.g725.t1, Om201.g286.t1	Ro1016.g313.t1, Ro1273.g206.t1, Ro2085.g31.t1	Tg06g17200.t1, Tg15g05950.t1	Ov273.g102.t1, Ov458.g208.t1
OG0000725	AT5G25940.1	---	Ob1625.g54.t1, Ob558.g173.t1, Ob747.g31.t1, Ob747.g32.t1	Om177.g132.t1, Om177.g149.t1, Om95297.g76.t1	Ro1112.g148.t1, Ro1363.g121.t1, Ro1432.g7.t1, Ro293911.g1.t1, Ro830.g364.t1, Ro830.g367.t1	Tg05g01980.t1, Tg12g09180.t1, Tg12g09190.t1, Tg16g01200.t4, TgUn376g00030.t1	Ov380.g36.t1, Ov702.g9.t1
OG0000726	AT5G36130.1	---	Ob1874.g14.t1, Ob353691.g1.t1, Ob375145.g8.t1, Ob382614.g52.t1, Ob544961.g5.t1, Ob544961.g7.t1, Ob544962.g5.t1, Ob544962.g7.t1	Om214.g286.t1, Om214.g289.t1, Om214.g291.t1, Om91001.g2.t1, Om91001.g8.t1	Ro2417.g3.t1, Ro2447.g11.t1, Ro2447.g13.t1, Ro372874.g2.t1	---	Ov124796.g1.t1, Ov269.g284.t1, Ov269.g287.t1
OG0000727	AT5G38160.1, AT5G38170.1	---	Ob1957.g90.t1, Ob1957.g93.t1, Ob382680.g27.t1, Ob383070.g4.t1	Om587.g104.t1	Ro2137.g1.t1, Ro310074.g2.t1, Ro347634.g1.t1, Ro347634.g2.t1, Ro381705.g3.t1, Ro811.g327.t1, Ro811.g328.t1, Ro811.g57.t1	Tg07g10690.t1	Ov816.g140.t1, Ov816.g142.t1, Ov816.g144.t1, Ov816.g148.t1, Ov816.g150.t1
OG0000728	ATCG00190.1	---	Ob363903.g3.t1, Ob370126.g1.t1, Ob375838.g3.t1, Ob380428.g4.t1, Ob457918.g3.t1, Ob497112.g3.t1	Om84725.g1.t1, Om91470.g2.t1, Om95556.g1.t1	Ro2118.g297.t1, Ro394374.g3.t1	TgUn002g01710.t1, TgUn063g00120.t1, TgUn092g00050.t1, TgUn092g00060.t1, TgUn125g00030.t1, TgUn125g00040.t1, TgUn192g00010.t1, TgUn192g00100.t1	Ov127542.g1.t1
OG0000729	---	---	Ob337257.g6.t1, Ob337257.g7.t1, Ob369839.g1.t1, Ob369839.g2.t1, Ob370782.g3.t1, Ob375828.g10.t1, Ob375828.g12.t1, Ob383279.g78.t1, Ob383415.g69.t1, Ob383415.g70.t1, Ob383415.g71.t1, Ob383415.g74.t1, Ob383415.g75.t1, Ob383415.g76.t1, Ob383772.g53.t1, Ob547.g117.t1, Ob547.g119.t1, Ob748.g67.t1, Ob897.g2.t1, Ob897.g4.t1, Ob897.g5.t1	---	---	---	---
OG0000730	---	---	Ob1560.g37.t1, Ob1560.g40.t1, Ob363153.g1.t1, Ob375748.g1.t1, Ob382373.g2.t1, Ob382429.g35.t1, Ob382429.g36.t1, Ob382429.g37.t1, Ob382429.g41.t1, Ob383630.g30.t1, Ob383630.g31.t1, Ob384097.g2.t1, Ob386163.g127.t1, Ob386163.g128.t1, Ob386163.g99.t1	Om203.g93.t1, Om203.g94.t1	---	Tg03g03210.t1, Tg03g03230.t1	Ov402.g148.t1, Ov402.g149.t1
OG0000731	---	---	Ob1093.g13.t1, Ob315349.g1.t1, Ob369082.g5.t1, Ob369082.g6.t1, Ob372342.g3.t1, Ob373295.g6.t1, Ob375397.g2.t1, Ob375397.g3.t1, Ob380196.g3.t1, Ob380517.g34.t1, Ob384464.g46.t1, Ob384464.g57.t1, Ob384464.g69.t1, Ob384464.g71.t1, Ob384464.g73.t1, Ob384464.g74.t1, Ob384464.g86.t1, Ob385028.g20.t1, Ob385028.g22.t1, Ob385153.g7.t1, Ob557.g152.t1	---	---	---	---
OG0000732	---	---	Ob1437.g13.t1, Ob1975.g103.t1, Ob383373.g16.t1, Ob570170.g4.t1, Ob570171.g4.t1	Om178.g10.t1, Om275.g2.t1	Ro1722.g137.t1, Ro1948.g85.t1	Tg13g14750.t1, Tg13g14770.t1, Tg13g14780.t1, Tg13g14790.t1, Tg13g14800.t1, Tg13g14810.t1, Tg13g14850.t1, Tg13g14870.t1, Tg13g14880.t1	Ov1107.g6.t1, Ov127184.g2.t1, Ov891.g35.t1
OG0000733	---	---	Ob383283.g124.t1, Ob385244.g28.t1, Ob385244.g29.t1, Ob540702.g2.t1.1.5db15483	Om191.g215.t1	Ro1033.g125.t1, Ro1152.g190.t1, Ro1235.g191.t1, Ro1859.g10.t1, Ro1953.g47.t1, Ro348561.g3.t1, Ro354402.g5.t1, Ro354402.g7.t1, Ro366540.g4.t1, Ro377178.g1.t1	Tg10g00050.t1, Tg10g00080.t1, Tg10g04190.t1, Tg10g04220.t1, Tg10g04230.t2	Ov397.g123.t1.1.5db0b518
OG0000734	---	---	Ob1953.g66.t1, Ob1953.g71.t1, Ob1961.g77.t1, Ob1961.g79.t1, Ob337233.g2.t1, Ob337233.g6.t1, Ob378681.g4.t1, Ob378949.g13.t1, Ob378949.g25.t1, Ob378949.g26.t1, Ob378949.g29.t1, Ob378949.g3.t1, Ob378949.g8.t1, Ob382824.g2.t1, Ob506.g24.t1, Ob506.g29.t1, Ob506.g31.t1, Ob506.g32.t1, Ob703.g3.t1, Ob703.g4.t1	Om95143.g68.t1	---	---	---
OG0000735	---	---	Ob722.g116.t1	Om80773.g2.t1	Ro378474.g1.t1	Tg02g13570.t1, Tg13g06120.t1, Tg17g07680.t1, Tg17g07870.t1, Tg17g07930.t1, Tg17g10250.t1, Tg17g10290.t1, Tg17g10450.t1, Tg17g10500.t1, Tg17g10540.t1, Tg17g10570.t1, Tg17g10600.t1, TgUn159g00030.t1, TgUn459g00030.t1, TgUn459g00060.t1, TgUn534g00050.t1	Ov124293.g3.t1, Ov273.g222.t1
OG0000736	---	---	Ob371928.g2.t1, Ob371928.g3.t1, Ob440997.g4.t1, Ob440998.g3.t1, Ob542163.g4.t1, Ob542164.g4.t1	Om190.g12.t1, Om91006.g2.t1, Om95370.g7.t1, Om95619.g157.t1	Ro1023.g280.t1, Ro1995.g61.t1	Tg14g00070.t1, Tg18g08950.t1, Tg18g08960.t1, Tg18g08970.t1, Tg18g08990.t1	Ov125503.g8.t1, Ov127013.g9.t1, Ov453.g98.t1, Ov912.g5.t1
OG0000737	---	---	Ob541005.g1.t1, Ob542717.g3.t1	Om159.g261.t1, Om159.g265.t1, Om159.g268.t1.1.5db0b73c	Ro1030.g581.t1.1.5db21140, Ro1030.g585.t1, Ro382868.g2.t1	Tg02g13630.t1, Tg02g13650.t1, Tg02g13680.t1, Tg02g13720.t1, Tg02g13760.t1, Tg02g13790.t1, Tg02g13850.t1, Tg10g11150.t4, Tg10g11310.t1, TgUn759g00010.t1	Ov841.g257.t1.1.5db0b561, Ov841.g260.t1, Ov841.g263.t1
OG0000738	---	---	Ob1748.g10.t1, Ob1748.g11.t1, Ob1748.g4.t1, Ob1748.g8.t1, Ob372009.g7.t1	Om339.g29.t1, Om339.g92.t1, Om339.g94.t1	Ro1591.g31.t1, Ro1591.g32.t1, Ro2453.g12.t1, Ro2453.g13.t1_2453.g14.t1, Ro345854.g1.t1, Ro811.g3.t1	Tg13g02190.t1, Tg16g13000.t1, Tg16g13010.t1, Tg16g13020.t1, Tg16g13030.t1	Ov125830.g6.t1, Ov125830.g7.t1
OG0000739	---	---	Ob382779.g46.t1, Ob383637.g77.t1_383637.g78.t1, Ob383637.g81.t1, Ob473734.g5.t1, Ob553.g51.t1, Ob553.g53.t1	Om145.g24.t1	Ro2021.g3.t1, Ro2021.g4.t1, Ro2021.g5.t1	Tg04g07140.t1, Tg04g07150.t1, Tg04g07160.t1, Tg04g07170.t1, TgUn031g00020.t1, TgUn031g00030.t1, TgUn031g00050.t1, TgUn082g00010.t1	Ov124770.g5.t1, Ov124960.g5.t1, Ov614.g2.t1
OG0000740	---	---	Ob228682.g1.t1, Ob373890.g3.t1, Ob379655.g12.t1, Ob379655.g13.t1, Ob385244.g22.t1, Ob385244.g23.t1	Om205.g195.t1, Om205.g196.t1, Om205.g202.t1	Ro1235.g234.t1, Ro369630.g1.t1, Ro372586.g1.t1	Tg01g02700.t1, Tg01g02710.t1, Tg01g02720.t1, Tg01g02730.t1, Tg03g06630.t1, Tg03g07270.t1	Ov844.g189.t1, Ov844.g190.t1, Ov844.g194.t1
OG0000741	---	---	Ob383220.g5.t1	---	Ro1138.g2.t1, Ro1789.g6.t1, Ro2390.g33.t1, Ro2408.g122.t1, Ro288377.g1.t1, Ro292532.g1.t1, Ro333138.g1.t1, Ro334876.g1.t1, Ro339006.g1.t1, Ro359710.g1.t1, Ro364315.g1.t1, Ro373549.g3.t1, Ro373968.g1.t1, Ro375153.g4.t1, Ro384586.g2.t1, Ro386215.g2.t1, Ro404813.g1.t1, Ro454274.g1.t1, Ro454275.g1.t1, Ro557321.g1.t1	---	---
OG0000742	---	---	Ob741.g94.t1	Om95625.g110.t1	---	Tg02g13230.t1, Tg02g13310.t1, Tg02g13340.t1, Tg03g04680.t1, Tg03g04690.t1, Tg03g04700.t1, Tg11g06360.t1, Tg11g06370.t1, Tg11g06380.t1, Tg11g06390.t1, Tg11g06410.t1, Tg11g06480.t1, Tg11g06490.t1, Tg11g06500.t1, Tg11g06510.t1, TgUn032g00050.t1, TgUn522g00020.t2, TgUn522g00030.t1	Ov230.g302.t1
OG0000743	---	---	Ob544.g114.t1	Om557.g72.t1, Om557.g73.t1.2.5db0b7dc, Om557.g76.t1, Om557.g86.t1, Om557.g91.t1, Om557.g92.t1, Om88301.g2.t1, Om88301.g3.t1, Om90124.g2.t1, Om95356.g14.t1	Ro377672.g1.t1	---	Ov111021.g2.t1, Ov117182.g1.t1, Ov117182.g8.t1, Ov123799.g2.t1, Ov87917.g1.t1, Ov88449.g4.t1, Ov92404.g1.t1, Ov92404.g2.t1, Ov99766.g7.t1
OG0000744	---	---	---	Om260.g2.t1, Om60767.g1.t1, Om60767.g2.t1, Om88829.g1.t1, Om93919.g2.t1, Om93919.g3.t1	Ro333409.g1.t1, Ro363178.g2.t1, Ro380629.g7.t1, Ro380629.g8.t1, Ro394341.g2.t1, Ro583589.g1.t1	Tg06g10160.t1	Ov113879.g3.t1, Ov113879.g4.t1, Ov113879.g6.t1, Ov113879.g7.t1, Ov1145.g2.t1, Ov1145.g3.t1, Ov117471.g1.t1, Ov117719.g2.t1
OG0000745	AT1G01230.1, AT5G42000.1	---	Ob1872.g60.t1, Ob1924.g35.t1, Ob382168.g72.t1, Ob382570.g21.t1, Ob383503.g87.t1, Ob684.g27.t1.2.5db154e3, Ob704.g4.t1.1.5db154f3	Om161898.g2.t1, Om161903.g1.t1, Om207.g305.t1	Ro1044.g74.t1, Ro2165.g38.t1, Ro2181.g18.t1, Ro332564.g1.t1	Tg06g00340.t1, Tg11g07150.t1	Ov124377.g2.t1, Ov476.g311.t1
OG0000746	AT1G02650.1, AT2G47440.1, AT3G62570.1, AT4G02100.1	---	Ob1023.g88.t1, Ob373026.g5.t1, Ob379908.g12.t1, Ob381576.g1.t1, Ob514.g68.t1, Ob727.g49.t1	Om211.g4.t1, Om95664.g146.t1	Ro1016.g30.t1, Ro1059.g621.t1, Ro1319.g3.t1, Ro1470.g157.t1	Tg05g08590.t1, Tg14g15130.t2	Ov1066.g91.t1, Ov392.g15.t1
OG0000747	AT1G03350.1	---	Ob1702.g36.t1, Ob363013.g1.t1, Ob382370.g15.t1, Ob385170.g17.t1, Ob385272.g17.t1, Ob455.g45.t1, Ob513.g92.t1, Ob558.g25.t1, Ob708.g38.t1	Om211.g179.t1, Om95664.g5.t1	Ro1059.g473.t1, Ro1608.g21.t1, Ro2496.g68.t1, Ro2597.g62.t1, Ro392974.g7.t1	Tg14g13280.t1	Ov1066.g248.t1, Ov252.g71.t1
OG0000748	AT1G04220.1, AT2G26640.1, AT5G43760.1	---	Ob1940.g35.t1, Ob375809.g1.t1, Ob383062.g6.t1, Ob383637.g43.t1, Ob515.g89.t1	Om174.g9.t1, Om177.g3.t1, Om95625.g10.t1	Ro1017.g256.t1, Ro376809.g1.t1, Ro388665.g2.t1	Tg04g06080.t1, Tg05g03390.t2	Ov1122.g60.t1, Ov124632.g1.t1, Ov127256.g2.t1, Ov459.g9.t1
OG0000749	AT1G04580.1, AT2G27150.1, AT3G43600.1, AT5G20960.1	---	Ob378.g90.t1, Ob382555.g12.t1, Ob384421.g63.t1	Om94844.g12.t1, Om95677.g46.t1, Om95677.g47.t1	Ro1024.g206.t1, Ro1030.g54.t1, Ro1059.g149.t1	Tg05g07320.t1, Tg14g08080.t1, Tg18g11930.t1, TgUn152g00030.t1	Ov120344.g1.t1, Ov125801.g1.t1, Ov973.g13.t1
OG0000750	AT1G05360.1, AT4G14950.1	---	Ob378285.g2.t1, Ob381490.g13.t1.1.5db152b9, Ob386050.g14.t1.1.5db1540d, Ob417524.g1.t1, Ob417568.g1.t1, Ob543.g94.t1, Ob652.g34.t1	Om274.g136.t1, Om322.g3.t1	Ro2118.g104.t1, Ro2396.g14.t1, Ro2526.g138.t1, Ro2743.g50.t1	Tg04g04490.t2, Tg04g04520.t4, Tg08g02530.t1	Ov304.g150.t1, Ov733.g54.t1
OG0000751	AT1G05440.1	---	Ob374944.g1.t1, Ob374944.g2.t1, Ob380413.g26.t1, Ob722.g41.t1	Om202.g66.t1, Om274.g211.t1	Ro2526.g65.t1, Ro2743.g81.t1, Ro315521.g3.t1, Ro359125.g2.t1, Ro376438.g2.t1, Ro380003.g2.t1, Ro585351.g1.t1	Tg04g04910.t1, TgUn350g00040.t1, TgUn779g00020.t1, TgUn779g00030.t1	Ov121055.g1.t1, Ov304.g221.t1
OG0000752	AT1G08340.1	---	Ob1081.g41.t1, Ob378.g22.t1, Ob381592.g12.t1, Ob383452.g16.t1, Ob384119.g73.t1, Ob385495.g59.t1	Om196.g76.t1, Om95677.g185.t1	Ro1030.g95.t1, Ro1049.g311.t1, Ro1049.g312.t1, Ro1153.g928.t1, Ro335095.g2.t1, Ro335095.g3.t1	Tg14g02260.t1, Tg18g11230.t1	Ov125675.g1.t1, Ov507.g30.t1, Ov776.g6.t1
OG0000753	AT1G08570.1, AT2G33270.1, AT5G61440.1	---	Ob381423.g20.t1, Ob383415.g58.t1, Ob383525.g24.t1, Ob500.g91.t1, Ob682.g20.t1, Ob687.g33.t1, Ob897.g12.t1	Om191.g74.t1	Ro1770.g31.t1, Ro2059.g95.t1, Ro378785.g1.t1, Ro811.g393.t1	Tg10g05630.t1, Tg11g03660.t2, TgUn081g00010.t1	Ov272.g71.t1, Ov984.g9.t1
OG0000754	AT1G10210.1, AT1G59580.1, AT2G18170.1, AT4G36450.1	---	Ob1681.g26.t1, Ob383169.g41.t1, Ob506.g197.t1.2.5db15467, Ob521.g73.t1, Ob556.g138.t1	Om101036.g1.t1, Om101037.g1.t1, Om94920.g34.t1	Ro1260.g42.t1, Ro392753.g2.t1, Ro811.g73.t1	Tg03g01310.t1, Tg07g15600.t1, Tg18g03950.t1	Ov119645.g1.t1, Ov124556.g16.t1
OG0000755	AT1G10750.1, AT1G23340.1, AT1G70550.1, AT5G50150.1	---	Ob383976.g49.t1, Ob385022.g67.t1, Ob749.g4.t1.1.5db15522, Ob755.g7.t1.1.5db15527	Om120.g471.t1, Om191.g310.t1, Om197.g380.t1	Ro1016.g536.t1, Ro1153.g39.t1, Ro1336.g146.t1, Ro1591.g207.t1, Ro2135.g155.t1	Tg10g02800.t1, Tg11g13310.t1	Ov1027.g32.t1, Ov366.g109.t1
OG0000756	AT1G11200.1, AT4G21570.2	---	Ob1909.g2.t1, Ob376435.g2.t1, Ob381982.g4.t1, Ob542035.g1.t1, Ob542036.g1.t1	Om159.g307.t1, Om195.g27.t1, Om75055.g4.t1, Om94837.g10.t1	Ro1030.g549.t1, Ro1331.g91.t1, Ro2743.g306.t1.1.5db21232, Ro821.g262.t1	Tg02g14410.t4, Tg17g08300.t2	Ov127245.g2.t1, Ov399.g43.t1, Ov841.g217.t1
OG0000757	AT1G12090.1, AT4G12510.1, AT4G12520.1	---	Ob1223.g7.t1, Ob1223.g8.t1, Ob1614.g15.t1, Ob381194.g5.t1, Ob385244.g33.t1	Om95433.g10.t1, Om95433.g13.t1	Ro361425.g1.t1, Ro583730.g1.t1, Ro583731.g1.t1, Ro583732.g1.t1	Tg19g00320.t1, Tg19g00890.t1	Ov208863.g1.t1, Ov208863.g2.t1, Ov208864.g1.t1, Ov208864.g2.t1
OG0000758	AT1G12210.1, AT1G12220.1, AT1G12280.1, AT1G12290.1, AT1G15890.1, AT1G51480.1, AT1G61180.2, AT1G61190.1, AT1G61300.1, AT1G61310.1, AT1G62630.1, AT1G63350.2, AT1G63360.1, AT4G10780.1, AT5G05400.1, AT5G43730.1, AT5G43740.1, AT5G47250.1, AT5G47260.1, AT5G63020.1	---	---	---	---	---	---
OG0000759	AT1G13320.1, AT1G25490.1, AT3G25800.1	---	Ob1082.g1.t1, Ob371611.g1.t1, Ob377361.g2.t1, Ob384948.g188.t1, Ob385288.g1.t1, Ob723.g78.t1, Ob953.g7.t1	Om120.g43.t1	Ro1153.g381.t1, Ro1255.g38.t1, Ro2135.g380.t1, Ro2258.g54.t1.1.5db211f3, Ro2510.g70.t1	Tg11g10500.t1, Tg15g13110.t1	Ov229.g85.t1, Ov971.g51.t1
OG0000760	AT1G16320.1, AT1G79510.1, AT2G46220.1	---	Ob1824.g30.t1, Ob374179.g4.t1, Ob378916.g9.t1, Ob384081.g23.t1	Om173.g110.t1, Om207.g208.t1, Om93002.g4.t1	Ro1030.g780.t1, Ro1044.g137.t1, Ro2135.g68.t1, Ro821.g2.t1	Tg02g10260.t1, Tg05g18230.t1, Tg06g01400.t1	Ov123305.g2.t1, Ov476.g237.t1, Ov507.g633.t1
OG0000761	AT1G18690.1, AT1G74380.1, AT5G07720.1	---	Ob360158.g2.t1, Ob382533.g6.t1, Ob382734.g57.t1, Ob383525.g38.t1, Ob500.g72.t1, Ob718.g47.t1	Om120.g215.t1, Om557.g42.t1, Om85109.g4.t1	Ro1770.g40.t1, Ro2059.g108.t1, Ro811.g400.t1	Tg10g05740.t2, Tg11g03810.t1, Tg15g11260.t1	Ov842.g78.t1, Ov984.g26.t1
OG0000762	AT1G18740.1, AT1G43630.1, AT1G74450.1	---	Ob1295.g11.t1, Ob1873.g72.t1, Ob372.g116.t1, Ob372.g117.t1, Ob382860.g1.t1, Ob548.g1.t1	Om531.g78.t1, Om91815.g11.t1, Om96108.g24.t1	Ro1014.g77.t1, Ro1028.g63.t1, Ro385415.g6.t1	Tg03g05490.t1, Tg03g06380.t1, Tg18g02680.t1	Ov125208.g5.t1, Ov334.g16.t1
OG0000763	AT1G19000.1, AT1G74840.1	---	Ob336180.g1.t1, Ob383279.g42.t1, Ob383283.g95.t1, Ob383577.g90.t1, Ob383772.g32.t1, Ob385229.g47.t1, Ob457.g94.t1, Ob468.g47.t1, Ob698.g1.t1	Om191.g192.t1, Om95351.g51.t1	Ro1195.g47.t1, Ro1272.g61.t1, Ro2059.g10.t1	Tg10g04580.t1, Tg11g02760.t1	Ov397.g97.t1, Ov728.g2.t1
OG0000764	AT1G19450.1, AT1G75220.1	---	Ob383788.g130.t1, Ob384097.g102.t1.1.5db15374, Ob473838.g1.t1, Ob473839.g1.t1, Ob506.g214.t1, Ob521.g88.t1, Ob554.g139.t1, Ob805.g83.t1	Om82167.g1.t1	Ro1035.g48.t1, Ro1260.g26.t1, Ro2424.g37.t1, Ro393833.g34.t1	Tg03g01670.t3, Tg09g04150.t1, Tg18g04090.t3	Ov120975.g1.t1, Ov710.g3.t1
OG0000765	AT1G20823.1, AT1G76410.1	---	Ob1326.g16.t1, Ob382447.g24.t1, Ob382848.g52.t1, Ob384948.g98.t1, Ob385304.g40.t1, Ob398531.g1.t1, Ob398532.g1.t1	Om102397.g1.t1, Om102398.g1.t1, Om448.g16.t1	Ro1189.g6.t1, Ro1267.g295.t1, Ro2445.g105.t1, Ro830.g477.t1	Tg03g14420.t1, Tg08g07080.t1	Ov362.g154.t1, Ov91340.g2.t1
OG0000766	AT1G21910.1, AT1G44830.1, AT1G77640.1	---	Ob1320.g41.t1, Ob383297.g6.t1, Ob385016.g113.t1, Ob385693.g56.t1, Ob499.g63.t1, Ob704.g103.t1	Om153219.g1.t1, Om153220.g1.t1, Om95234.g41.t1	Ro1014.g161.t1, Ro611430.g4.t1, Ro611431.g4.t1	Tg03g08180.t1, Tg03g08910.t1, Tg18g01370.t1	Ov1091.g2.t1, Ov932.g15.t1
OG0000767	AT1G21920.1, AT1G77660.1	---	Ob1320.g39.t1, Ob1975.g126.t1, Ob385693.g52.t1, Ob481.g94.t1, Ob495664.g1.t1, Ob495665.g1.t1, Ob499.g65.t1	Om153219.g2.t1, Om153220.g2.t1, Om95234.g38.t1	Ro1014.g162.t1, Ro1090.g23.t1, Ro1093.g8.t1	Tg03g08150.t1, Tg03g08940.t1, Tg18g01360.t1	Ov1091.g3.t1, Ov932.g18.t1
OG0000768	AT1G22180.2, AT4G08690.1, AT4G36640.1	---	Ob1511.g2.t1, Ob383828.g6.t1.1.5db15352, Ob385371.g34.t1.1.5db153d9, Ob453.g42.t1.1.5db1542d	Om278.g71.t1, Om415.g54.t1.1.5db0b7c4	Ro1453.g19.t1, Ro345588.g3.t1	Tg01g05000.t1, Tg03g15960.t1, Tg08g06120.t2, Tg08g06170.t2, TgUn107g00020.t1	Ov121284.g3.t1, Ov125862.g2.t1, Ov263.g333.t1, Ov362.g36.t1
OG0000769	AT1G22780.1, AT1G34030.1, AT4G09800.1	---	Ob379519.g1.t1, Ob384929.g103.t1, Ob384929.g104.t1, Ob384929.g188.t1, Ob385671.g141.t1, Ob508.g103.t1, Ob508.g104.t1, Ob508.g16.t1	Om195.g428.t1	Ro1273.g149.t1, Ro1596.g10.t1, Ro2179.g41.t1, Ro2524.g66.t1	Tg05g10110.t1, Tg14g12680.t1	Ov252.g13.t1, Ov253.g139.t1
OG0000770	AT1G23290.1, AT1G70600.1	---	Ob1823.g14.t1, Ob337529.g1.t1, Ob351031.g2.t1, Ob359869.g3.t1, Ob375230.g2.t1, Ob376116.g2.t1, Ob382530.g2.t1, Ob384125.g5.t1, Ob516.g76.t1, Ob755.g22.t1	Om179.g48.t1, Om191.g325.t1	Ro1591.g192.t1, Ro2403.g10.t1	Tg01g16920.t1, Tg10g02620.t1, Tg15g08490.t1	Ov584.g238.t1
OG0000771	AT1G23710.1, AT1G70420.1	---	Ob1859.g39.t1, Ob383976.g8.t1, Ob384093.g11.t1, Ob385022.g26.t1, Ob385868.g20.t1, Ob385938.g31.t1, Ob481.g286.t1, Ob737.g43.t1	Om120.g447.t1, Om197.g349.t1	Ro1016.g516.t1, Ro1033.g93.t1, Ro1336.g166.t1, Ro315127.g1.t1	Tg11g12980.t1, Tg15g08870.t1	Ov1027.g58.t1, Ov818.g62.t1
OG0000772	AT1G24280.1, AT5G13110.1, AT5G35790.1	---	Ob1975.g21.t1, Ob379745.g13.t1, Ob380290.g24.t1, Ob481.g182.t1, Ob522.g61.t1	Om212.g32.t1, Om539.g21.t1	Ro1237.g16.t1, Ro1271.g31.t1, Ro1336.g55.t1, Ro309092.g1.t1, Ro370313.g1.t1.1.5db21247	Tg11g14580.t3, Tg13g00520.t2, Tg15g04140.t1	Ov378.g4.t1, Ov454.g38.t1
OG0000773	AT1G24735.2, AT1G67980.1, AT1G67990.1	---	Ob1218.g2.t1, Ob1964.g106.t1, Ob381679.g26.t1	Om374.g1.t1, Om374.g3.t1, Om589.g62.t1	Ro1016.g169.t1, Ro1016.g174.t1, Ro1237.g45.t1, Ro1237.g46.t1	Tg11g14300.t1, Tg11g14310.t1, Tg15g03690.t1, Tg15g03700.t1	Ov258.g50.t1, Ov258.g51.t1, Ov258.g53.t1
OG0000774	AT1G25250.3, AT1G68130.1, AT2G01940.3	---	Ob1608.g8.t1, Ob382794.g90.t1, Ob382864.g20.t1, Ob383245.g34.t1, Ob383331.g69.t1, Ob447.g132.t1, Ob647.g16.t1	Om95140.g26.t1, Om95523.g107.t1	Ro1023.g129.t1, Ro1052.g28.t1, Ro1434.g43.t1, Ro388599.g1.t1	Tg10g09580.t1, Tg16g09370.t1	Ov125242.g8.t1, Ov785.g7.t1
OG0000775	AT1G25380.1, AT2G47490.1	---	Ob1005.g2.t1, Ob1023.g60.t1, Ob379593.g1.t1.1.5db15289, Ob514.g93.t1, Ob727.g29.t1	Om543.g30.t1, Om73310.g3.t1, Om95664.g131.t1	Ro1051.g345.t1, Ro1267.g98.t1, Ro1470.g141.t1, Ro374296.g3.t1, Ro376999.g1.t1	Tg14g14770.t2, Tg15g13700.t4	Ov1066.g57.t1, Ov126547.g3.t1, Ov392.g3.t1
OG0000776	AT1G25470.1, AT1G68550.1, AT3G25890.1	---	Ob370132.g1.t1, Ob381032.g2.t1, Ob383684.g29.t1, Ob384893.g1.t1, Ob384948.g212.t1, Ob545.g167.t1.1.5db1549f, Ob672.g16.t1, Ob673.g35.t1.1.5db154df	Om120.g25.t1, Om197.g174.t1	Ro2135.g367.t1, Ro2510.g83.t1, Ro333510.g1.t1	Tg11g10340.t1, Tg15g13270.t1	Ov229.g73.t1, Ov971.g33.t1
OG0000777	AT1G26355.1, AT1G69230.1	---	Ob382106.g34.t1, Ob384797.g31.t1.1.5db1539f, Ob569.g99.t1, Ob750.g39.t1	Om120.g162.t1, Om191.g3.t1, Om72337.g1.t1.1.5db0b7ec	Ro1153.g290.t1.1.5db21167, Ro1268.g21.t1, Ro1770.g89.t1, Ro1770.g96.t1.1.5db211b9, Ro2059.g179.t1.1.5db211dc	Tg10g06430.t1, Tg11g11620.t1, Tg15g11930.t1	Ov124181.g4.t1, Ov842.g25.t1, Ov984.g83.t1
OG0000778	AT1G28270.1, AT2G33775.1, AT3G16570.1, AT4G15800.1	---	Ob373.g42.t1, Ob377.g141.t1, Ob381958.g3.t1, Ob383975.g67.t1, Ob386066.g31.t1, Ob663.g44.t1, Ob693.g31.t1, Ob753.g58.t1	Om93635.g7.t1	Ro1870.g57.t1, Ro1901.g14.t1, Ro2523.g41.t1, Ro377735.g10.t1	Tg06g10000.t1, Tg08g12000.t1	Ov323.g24.t1
OG0000779	AT1G29350.1, AT1G29370.1	---	Ob1062.g16.t1, Ob1974.g23.t1, Ob381302.g49.t1, Ob381746.g17.t1, Ob383297.g26.t1, Ob385331.g39.t1, Ob704.g118.t1, Ob708.g6.t1	Om263.g39.t1, Om468.g78.t1.1.5db0b7cb	Ro1030.g344.t1.1.5db21134, Ro1331.g333.t1, Ro2390.g47.t1, Ro821.g500.t1	Tg02g17410.t1, Tg17g01430.t3	Ov461.g30.t1, Ov913.g38.t1
OG0000780	AT1G29840.1, AT2G19550.1, AT3G47560.2, AT3G47590.1	---	Ob383230.g5.t1, Ob383458.g46.t1, Ob383458.g52.t1, Ob386068.g104.t1, Ob707.g52.t1.1.5db154f7	Om302.g2.t1.1.5db0b7b1, Om564.g100.t1, Om95788.g26.t1.2.5db0b83c	Ro1907.g27.t1.1.5db211c6, Ro2153.g49.t1, Ro2153.g50.t1.1.5db211e3	Tg01g12090.t3, Tg02g04790.t3	Ov449.g5.t1, Ov460.g16.t1, Ov675.g4.t1
OG0000781	AT1G32583.1, AT4G24972.1	---	Ob1879.g30.t1, Ob371.g129.t1, Ob382067.g17.t1, Ob382794.g100.t1, Ob485.g56.t1, Ob485.g60.t1, Ob686.g31.t1, Ob726.g22.t1, Ob733.g60.t1	Om159.g45.t1, Om581.g123.t1	Ro2118.g287.t1, Ro2527.g66.t1, Ro392019.g3.t1, Ro821.g60.t1	TgUn121g00030.t1	Ov230.g131.t1, Ov262.g59.t1
OG0000782	AT1G32760.1, AT4G10630.1	---	Ob378172.g4.t1, Ob379019.g2.t1, Ob379604.g1.t1, Ob382698.g4.t1, Ob384091.g21.t1, Ob555.g81.t1	Om115751.g1.t1, Om115752.g1.t1, Om95495.g65.t1	Ro1027.g56.t1, Ro1240.g1.t1, Ro1288.g24.t1, Ro363947.g1.t1	Tg11g07400.t1, TgUn422g00040.t1	Ov206223.g2.t1, Ov206224.g4.t1, Ov462.g6.t1
OG0000783	AT1G32790.2, AT4G10610.1	---	Ob1905.g1.t1, Ob382678.g6.t1, Ob384002.g21.t1, Ob384815.g70.t1, Ob385505.g66.t1.2.5db153e9, Ob695.g23.t1.1.5db154ec, Ob925.g40.t1	Om120.g695.t1, Om196.g190.t1	Ro1026.g32.t1, Ro1153.g841.t1, Ro2085.g8.t1, Ro581469.g8.t1.1.5db2127c, Ro581471.g1.t1	Tg06g17980.t1, Tg15g06310.t1	Ov458.g172.t1, Ov507.g139.t1
OG0000784	AT1G33710.1, AT1G34440.1, AT1G43730.1, AT1G44941.1, AT1G50080.1, AT1G60720.1, AT2G02520.1, AT2G11035.1, AT2G19146.1, AT3G25720.1, AT3G25727.1, AT3G27590.1, AT4G04650.1, AT4G05095.1, AT4G10613.1, AT5G11565.1, AT5G16486.1, AT5G18880.1, AT5G28615.1, AT5G59060.1	---	---	---	---	---	---
OG0000785	AT1G43170.1, AT1G61580.1	---	Ob1873.g71.t1, Ob385005.g2.t1, Ob558.g135.t1, Ob558.g137.t1, Ob747.g60.t1, Ob747.g64.t1	Om192.g182.t1, Om192.g193.t1, Om196.g268.t1	Ro1026.g90.t1, Ro361222.g3.t1, Ro382689.g4.t1.1.5db21256, Ro830.g399.t1	Tg08g12910.t1, Tg08g13490.t1, Tg08g13510.t1	Ov384.g8.t1, Ov507.g208.t1
OG0000786	AT1G51700.1, AT3G21270.1	---	Ob1068.g1.t1, Ob1593.g30.t1, Ob378627.g19.t1, Ob381215.g3.t1, Ob384065.g91.t1, Ob428997.g1.t1, Ob428998.g1.t1, Ob756.g24.t1	Om273.g19.t1, Om512.g31.t1	Ro1549.g175.t1, Ro1942.g10.t1, Ro383351.g1.t1, Ro385179.g13.t1	Tg10g14690.t1, Tg11g01260.t1	Ov124984.g23.t1, Ov894.g16.t1
OG0000787	AT1G51960.1, AT3G16490.1	---	Ob377978.g3.t1.1.5db15277, Ob378627.g17.t1, Ob380.g69.t1.1.5db15295, Ob381215.g4.t1, Ob382912.g4.t1, Ob383141.g19.t1, Ob385316.g144.t1, Ob428997.g2.t1, Ob428998.g2.t1	Om449.g24.t1, Om512.g34.t1	Ro1153.g1188.t1, Ro1186.g79.t1, Ro1549.g178.t1	Tg10g14150.t1, Tg11g01380.t1	Ov124535.g40.t1, Ov894.g14.t1
OG0000788	AT1G52430.1, AT1G52450.1, AT1G65110.2, AT1G65120.2, AT1G65130.1, AT1G65140.1, AT1G65160.1, AT1G65165.1, AT1G65170.1, AT1G65200.1, AT2G27630.1, AT2G27650.1, AT2G34220.2, AT2G34230.1, AT2G34240.1, AT5G02660.1, AT5G51530.1, AT5G61940.2, AT5G61950.1	---	---	---	---	Tg10g04820.t1	---
OG0000789	AT1G53160.1, AT1G69170.1, AT2G33810.1, AT3G15270.1	---	Ob1982.g111.t1, Ob378787.g1.t1, Ob384858.g16.t1, Ob385094.g5.t1, Ob385346.g54.t1, Ob746.g68.t1	Om159.g394.t1, Om280.g80.t1	Ro1029.g124.t1, Ro1030.g483.t1, Ro1331.g282.t1, Ro821.g333.t1	Tg02g15300.t1, Tg13g03210.t1, Tg13g06800.t1	Ov264.g190.t1
OG0000790	AT1G62040.1, AT4G04620.1, AT4G16520.1, AT4G21980.2	---	Ob1786.g3.t1, Ob383472.g52.t1, Ob384315.g82.t1, Ob454.g74.t1, Ob547.g212.t1, Ob719.g36.t1.1.5db15506, Ob726.g109.t1	Om159.g176.t1, Om95251.g2.t1, Om95251.g4.t1	Ro1168.g10.t1, Ro1331.g49.t1, Ro2743.g256.t1	Tg02g07400.t1, Tg02g12530.t2	Ov123544.g1.t1
OG0000791	AT1G64900.1, AT1G64930.1, AT1G64940.1, AT1G64950.1, AT2G12190.1, AT5G61320.1	---	Ob302767.g1.t1, Ob383573.g38.t1, Ob383573.g39.t1, Ob383573.g43.t1, Ob383975.g37.t1, Ob485.g98.t1	Om120.g767.t1	Ro1016.g337.t1, Ro1016.g339.t1, Ro2085.g52.t1, Ro2085.g55.t1	Tg15g05660.t1, Tg15g05680.t1	Ov554.g12.t1
OG0000792	AT1G66880.1, AT1G67025.1, AT5G38210.2	---	Ob1587.g16.t1, Ob349292.g2.t1, Ob380370.g40.t1, Ob381831.g5.t1, Ob383923.g56.t1_383923.g57.t1, Ob383957.g41.t1, Ob752.g147.t1	Om170.g96.t1_170.g97.t1, Om587.g102.t1	Ro1042.g411.t1_1042.g412.t1, Ro1043.g74.t1, Ro1103.g27.t1, Ro1991.g13.t1	Tg07g10730.t1, Tg09g07790.t1	Ov655.g21.t1_655.g22.t1, Ov816.g137.t1_816.g138.t1
OG0000793	AT1G66890.1, AT5G16200.1	---	Ob1587.g17.t1, Ob370240.g7.t1, Ob381831.g3.t1, Ob383134.g61.t1, Ob383923.g58.t1, Ob383957.g44.t1, Ob550.g1.t1, Ob752.g148.t1	Om76454.g1.t1	Ro1042.g410.t1, Ro1043.g75.t1, Ro317118.g3.t1, Ro332182.g3.t1, Ro811.g326.t1	Tg07g10650.t1, Tg09g07800.t1	Ov655.g23.t1, Ov816.g153.t1
OG0000794	AT1G67100.1, AT1G68510.1, AT3G02550.1	---	Ob1587.g30.t1, Ob380370.g12.t1, Ob383134.g34.t1, Ob383957.g24.t1, Ob447.g27.t1, Ob456.g83.t1	Om102428.g4.t1, Om102431.g4.t1, Om170.g144.t1	Ro1103.g54.t1, Ro2468.g9.t1, Ro336164.g2.t1, Ro392032.g3.t1	Tg07g10240.t1, Tg09g08310.t1	Ov438.g8.t1, Ov816.g107.t1
OG0000795	AT1G67270.1, AT1G67780.1, AT5G38690.1	---	Ob370492.g3.t1, Ob380370.g6.t1, Ob383134.g86.t1, Ob383957.g12.t1, Ob447.g32.t1, Ob456.g65.t1, Ob991.g4.t1	Om170.g160.t1, Om587.g68.t1	Ro1103.g64.t1_1103.g65.t1, Ro2468.g3.t1, Ro392123.g2.t1.1.5db2126e	Tg07g10160.t1, Tg09g08410.t2	Ov438.g22.t1, Ov816.g98.t1, Ov816.g99.t1
OG0000796	AT1G68490.1	---	Ob1586.g9.t1, Ob1910.g58.t1, Ob376361.g1.t1, Ob382634.g9.t1, Ob384865.g13.t1.1.5db153a1, Ob673.g27.t1, Ob723.g54.t1.1.5db1550b	Om120.g11.t1, Om99409.g4.t1, Om99412.g4.t1	Ro2135.g347.t1, Ro2240.g12.t1, Ro2381.g3.t1.2.5db211f3, Ro2510.g93.t1	Tg11g10260.t1, Tg15g13380.t2	Ov110240.g1.t1, Ov124960.g7.t1, Ov229.g66.t1
OG0000797	AT1G71015.1, AT2G01340.1	---	Ob1910.g20.t1, Ob381609.g2.t1, Ob385728.g59.t1, Ob545.g51.t1, Ob567.g52.t1, Ob570008.g2.t1, Ob570009.g2.t1, Ob865.g28.t1	Om197.g34.t1, Om558.g30.t1	Ro1078.g30.t1, Ro1120.g25.t1, Ro1267.g145.t1, Ro2135.g290.t1	Tg11g09510.t1, Tg15g14370.t1	Ov229.g200.t1, Ov324.g33.t1
OG0000798	AT1G75390.1, AT2G18160.1	---	Ob382931.g47.t1, Ob383169.g40.t1, Ob383788.g109.t1, Ob506.g193.t1, Ob521.g72.t1, Ob668.g73.t1, Ob805.g47.t1	Om266.g201.t1, Om94920.g30.t1	Ro1260.g45.t1, Ro222325.g1.t1, Ro388576.g2.t1	Tg03g01050.t1, Tg03g01300.t1, Tg07g15590.t1, Tg18g03940.t1	Ov119081.g2.t1, Ov826.g21.t1
OG0000799	AT1G80540.1, AT2G12400.1, AT2G25270.1	---	Ob1968.g47.t1, Ob381051.g35.t1, Ob383808.g51.t1, Ob384080.g1.t1_384080.g2.t1, Ob506.g104.t1, Ob735.g2.t1	Om177.g307.t1, Om206.g229.t1	Ro1336.g37.t1, Ro2422.g21.t1, Ro348362.g5.t1, Ro387407.g1.t1	Tg04g05480.t2, Tg05g00150.t4, Tg10g10890.t3	Ov1144.g76.t1, Ov124822.g8.t1
OG0000800	AT2G03410.1, AT4G17270.1, AT5G47540.1	---	Ob1913.g15.t1, Ob381015.g1.t1, Ob382211.g38.t1, Ob382873.g37.t1.1.5db15308, Ob686.g18.t1, Ob726.g33.t1	Om159.g66.t1, Om91550.g1.t1, Om95130.g3.t1	Ro1030.g720.t1, Ro1331.g19.t1, Ro2743.g206.t1, Ro821.g78.t1	Tg02g08200.t1, Tg02g11530.t1	Ov125484.g131.t1, Ov230.g152.t1
OG0000801	AT2G04520.1, AT5G35680.3	---	Ob355968.g2.t1, Ob371983.g1.t1, Ob378916.g13.t1, Ob383443.g52.t1, Ob384081.g27.t1, Ob384838.g7.t1, Ob513.g98.t1	Om173.g122.t1, Om207.g221.t1	Ro1044.g127.t1, Ro2135.g78.t1, Ro2178.g9.t1, Ro2181.g75.t1	Tg05g18330.t1, Tg06g01120.t1, TgUn718g00020.t1	Ov476.g249.t1, Ov507.g620.t1
OG0000802	AT2G05710.1, AT4G26970.1, AT4G35830.1	---	Ob1852.g13.t1, Ob376722.g2.t1, Ob383332.g72.t1, Ob384315.g77.t1, Ob385490.g14.t1, Ob547.g219.t1	Om195.g149.t1, Om212.g174.t1	Ro1168.g18.t1, Ro1331.g51.t1, Ro1394.g37.t1, Ro2743.g260.t1	Tg02g07360.t1, Tg13g02000.t2, Tg17g07000.t1	Ov264.g79.t1, Ov951.g134.t1
OG0000803	AT2G18020.1, AT3G51190.1, AT4G36130.1	---	Ob1208.g89.t1, Ob380952.g11.t1, Ob381982.g15.t1, Ob382378.g26.t1, Ob383112.g50.t1, Ob384315.g30.t1, Ob547.g266.t1, Ob666.g30.t1	Om195.g99.t1, Om93184.g2.t1	Ro1062.g27.t1, Ro1331.g92.t1, Ro1831.g7.t1	Tg02g06590.t1, Tg17g07600.t1	Ov1087.g30.t1, Ov120993.g2.t1
OG0000804	AT2G18790.1, AT4G16250.1, AT4G18130.1	---	Ob1879.g27.t1, Ob1930.g4.t1, Ob1974.g27.t1, Ob385331.g41.t1, Ob518.g64.t1, Ob717.g42.t1	Om203.g25.t1, Om263.g36.t1, Om274.g24.t1	Ro1017.g2.t1, Ro2243.g55.t1	Tg04g00740.t2, Tg08g00620.t1, Tg17g01480.t4	Ov304.g22.t1, Ov402.g224.t1, Ov913.g35.t1
OG0000805	AT2G21140.1, AT4G38770.1	---	Ob1949.g30.t1, Ob379980.g10.t1, Ob790.g21.t1	Om173.g261.t1, Om194.g63.t1, Om194.g64.t1, Om194.g65.t1	Ro1153.g511.t1, Ro2144.g27.t1, Ro2413.g4.t1	Tg08g16790.t1, Tg12g15550.t1, Tg12g15580.t1, TgUn187g00010.t1, TgUn829g00010.t1	Ov125883.g269.t1, Ov125883.g270.t1, Ov507.g465.t1
OG0000806	AT2G21600.1, AT4G39220.1	---	Ob1275.g14.t1, Ob1574.g50.t1, Ob1949.g66.t1.1.5db151e6, Ob382790.g10.t1, Ob385709.g66.t1, Ob388587.g2.t1.2.5db15416, Ob388588.g2.t1	Om332.g54.t1.1.5db0b7b8, Om343.g35.t1	Ro1441.g1.t1, Ro2040.g14.t1.2.5db211d2, Ro830.g19.t1_830.g18.t1	Tg08g09290.t3, Tg08g16450.t1, Tg12g14910.t1	Ov109524.g1.t1, Ov125883.g199.t1, Ov125883.g200.t1
OG0000807	AT2G22490.2, AT5G10440.1, AT5G65420.3	---	Ob308.g57.t1, Ob374.g19.t1, Ob382737.g27.t1, Ob384095.g55.t1, Ob384923.g44.t1, Ob385791.g11.t1, Ob512.g111.t1, Ob523.g122.t1	Om270.g147.t1, Om76995.g1.t1	Ro1042.g244.t1, Ro1311.g1.t1, Ro811.g200.t1	Tg07g13830.t1, Tg09g10290.t1	Ov645.g98.t1, Ov889.g33.t1
OG0000808	AT2G24530.1, AT4G31440.1	---	Ob1857.g2.t1, Ob362423.g5.t1, Ob377587.g20.t1, Ob382794.g43.t1, Ob382864.g2.t1, Ob383331.g63.t1, Ob386032.g3.t1, Ob386032.g4.t1, Ob549.g133.t1	Om95523.g175.t1	Ro1023.g136.t1, Ro1052.g16.t1, Ro1434.g73.t1, Ro387883.g1.t1	Tg10g09730.t1, Tg16g09810.t1	Ov162369.g3.t1, Ov162370.g3.t1
OG0000809	AT2G27740.1, AT5G03660.1	---	Ob1136.g29.t1, Ob1197.g40.t1, Ob1395.g6.t1, Ob1751.g15.t1, Ob1947.g37.t1, Ob384119.g122.t1	Om196.g126.t1, Om95023.g38.t1	Ro1026.g4.t1, Ro1030.g119.t1, Ro1049.g285.t1, Ro1153.g882.t1, Ro2496.g67.t1	Tg14g02630.t1, Tg18g10920.t1, TgUn656g00040.t1	Ov337.g8.t1, Ov507.g89.t1
OG0000810	AT2G29100.2, AT2G29110.2, AT2G29120.1	---	Ob1628.g17.t1, Ob1628.g18.t1, Ob1628.g19.t1, Ob1902.g5.t1, Ob1902.g6.t1, Ob348621.g2.t1, Ob385223.g5.t1	Om178.g233.t1, Om178.g234.t1	Ro1212.g16.t1, Ro1212.g17.t1	Tg05g04310.t1, Tg05g04320.t1, Tg05g05230.t1, Tg05g05240.t1	Ov126223.g2.t1, Ov126223.g3.t1
OG0000811	AT2G29590.1	---	Ob378090.g2.t1, Ob378090.g3.t1, Ob378351.g1.t1, Ob381777.g39.t1, Ob381777.g41.t1, Ob381777.g43.t1.1.5db152c3, Ob384421.g22.t1, Ob385610.g46.t1	Om84258.g1.t1, Om94005.g23.t1	Ro1059.g190.t1, Ro1059.g191.t1, Ro1666.g30.t1, Ro1666.g33.t1	Tg14g07540.t4	Ov723.g21.t1, Ov905.g170.t1, Ov905.g171.t1, Ov905.g173.t1
OG0000812	AT2G29650.1, AT4G00370.1	---	Ob365044.g6.t1, Ob383020.g1.t1, Ob385610.g43.t1, Ob513.g41.t1	Om173.g91.t1, Om207.g144.t1, Om281.g62.t1	Ro1044.g179.t1, Ro1666.g37.t1, Ro1805.g15.t1, Ro2135.g61.t1.1.5db211e5, Ro2181.g132.t1	Tg05g17970.t1, Tg06g01930.t1, Tg14g07500.t4	Ov476.g180.t1, Ov507.g652.t1, Ov905.g112.t1
OG0000813	AT2G31610.1, AT3G53870.1, AT5G35530.1	---	Ob1945.g75.t1, Ob373617.g3.t1, Ob373617.g4.t1, Ob382326.g3.t1, Ob889.g2.t1	Om177.g235.t1, Om494.g7.t1	Ro2128.g30.t1, Ro2128.g35.t1, Ro2128.g49.t1, Ro394848.g6.t1	Tg01g11510.t1, Tg01g11520.t1, Tg05g00930.t1, Tg10g15950.t1	Ov1144.g7.t1, Ov744.g13.t1
OG0000814	AT2G33380.1, AT4G26740.1, AT5G55240.1	---	Ob1957.g47.t1, Ob383292.g95.t1, Ob383864.g63.t1, Ob384261.g29.t1	Om171.g29.t1, Om250.g49.t1, Om250.g50.t1	Ro2606.g89.t1, Ro392081.g6.t1	Tg04g08590.t1, Tg08g03910.t1	Ov118575.g1.t1, Ov126762.g1.t1, Ov304.g292.t1, Ov304.g293.t1, Ov304.g294.t1, Ov304.g295.t1
OG0000815	AT2G35270.1, AT4G17800.1	---	Ob1821.g77.t1, Ob380998.g21.t1, Ob385346.g188.t1, Ob570204.g9.t1, Ob570205.g9.t1, Ob688.g39.t1, Ob888.g134.t1	Om200.g253.t1, Om95180.g17.t1	Ro1096.g11.t1, Ro1111.g56.t1, Ro1139.g5.t1, Ro2857.g48.t1, Ro2857.g54.t1	Tg05g15410.t1, Tg06g05890.t1	Ov432.g95.t1, Ov849.g101.t1
OG0000816	AT2G36010.2, AT5G22220.2	---	Ob1969.g2.t1, Ob378.g48.t1, Ob384119.g32.t1, Ob384216.g27.t1, Ob385268.g25.t1, Ob385495.g40.t1	Om179.g178.t1, Om95677.g114.t1	Ro1030.g79.t1, Ro1049.g334.t1, Ro1051.g10.t1, Ro1373.g29.t1	Tg01g18340.t2, Tg14g01930.t2, Tg18g11500.t1	Ov119871.g3.t1, Ov123894.g2.t1.1.5db0b4bd, Ov584.g100.t1
OG0000817	AT2G36170.1, AT3G52590.1	---	Ob1925.g21.t1, Ob382139.g20.t1, Ob384815.g66.t1, Ob448.g111.t1, Ob710.g7.t1	Om120.g689.t1, Om210.g191.t1	Ro1016.g360.t1, Ro1044.g64.t1, Ro1845.g175.t1, Ro1953.g25.t1, Ro2085.g3.t1, Ro2181.g9.t1	Tg06g00180.t1, Tg06g18100.t1, Tg15g06390.t1	Ov426.g57.t1, Ov458.g166.t1
OG0000818	AT2G38070.1	---	Ob1517.g6.t1, Ob371188.g3.t1, Ob379493.g11.t1, Ob380860.g21.t1, Ob382670.g1.t1, Ob796.g5.t1	Om179.g313.t1, Om179.g315.t1, Om199.g55.t1	Ro1051.g127.t1, Ro1526.g6.t1, Ro1526.g9.t1, Ro2014.g18.t1, Ro2172.g38.t1	Tg01g19640.t1, Tg13g11810.t1	Ov247.g82.t1, Ov296.g191.t1, Ov296.g193.t1
OG0000819	AT2G39280.2, AT3G55020.1	---	Ob1912.g5.t1, Ob349640.g2.t1.1.5db15228, Ob378099.g2.t1, Ob383058.g14.t1, Ob675.g24.t1, Ob675.g25.t1	Om210.g24.t1, Om585.g90.t1	Ro1565.g30.t1.1.5db211a3, Ro1845.g94.t1, Ro1953.g125.t1, Ro384553.g4.t1	Tg07g01000.t1, Tg12g01790.t1	Ov116762.g2.t1, Ov70959.g2.t1, Ov89036.g2.t1, Ov89042.g2.t1
OG0000820	AT2G40010.1, AT3G09200.1, AT3G11250.1	---	Ob1568.g108.t1, Ob383303.g78.t1, Ob383528.g2.t1, Ob486.g107.t1, Ob687.g97.t1, Ob729.g34.t1	Om436.g9.t1, Om83014.g1.t1, Om84914.g2.t1, Om93474.g2.t1, Om94398.g2.t1	Ro393912.g1.t1	Tg07g04760.t1, Tg12g05520.t1	Ov254.g15.t1, Ov254.g16.t1, Ov745.g3.t1
OG0000821	AT2G40116.1, AT5G58690.1	---	Ob1640.g8.t1, Ob385678.g10.t1, Ob548426.g1.t1, Ob548427.g1.t1, Ob548428.g1.t1, Ob548429.g1.t1, Ob706.g24.t1	Om70278.g2.t1, Om92456.g4.t1, Om94739.g16.t1, Om95684.g4.t1	Ro386872.g3.t1, Ro393552.g6.t1, Ro393552.g8.t1.1.5db21273	Tg07g04950.t2, Tg12g05750.t1	Ov1001.g7.t1, Ov309.g6.t1
OG0000822	AT2G40880.1, AT5G12140.1	---	Ob369402.g3.t1, Ob375426.g4.t1, Ob381927.g4.t1, Ob384085.g14.t1, Ob385316.g100.t1	Om278.g13.t1, Om95248.g13.t1	Ro1024.g184.t1, Ro1030.g33.t1, Ro1059.g129.t1, Ro1363.g77.t1, Ro2408.g7.t1, Ro384572.g1.t1	Tg01g03880.t1, Tg01g04100.t1, Tg05g07670.t1	Ov1120.g19.t1, Ov326.g25.t1
OG0000823	AT2G42500.1, AT3G58500.1	---	Ob1176.g85.t1, Ob1872.g36.t1, Ob1924.g112.t1, Ob385346.g178.t1, Ob549.g244.t1, Ob654.g50.t1	Om200.g227.t1, Om95180.g58.t1.1.5db0b81a, Om96072.g83.t1	Ro1023.g254.t1, Ro1139.g32.t1, Ro1807.g27.t1, Ro356486.g2.t1, Ro390235.g8.t1.1.5db21269	Tg06g06360.t1	Ov424.g115.t1, Ov432.g64.t1, Ov849.g59.t1
OG0000824	AT2G42740.1, AT3G58700.1, AT4G18730.1, AT5G45775.2	---	Ob376.g179.t1, Ob382985.g40.t1, Ob540.g108.t1	Om177.g34.t1, Om206.g68.t1, Om279.g94.t1	Ro1017.g231.t1, Ro1029.g87.t1, Ro1130.g42.t1	Tg05g03090.t1, Tg13g03990.t1, Tg16g01670.t1, Tg17g12070.t1	Ov264.g271.t1, Ov871.g40.t1, Ov927.g24.t1
OG0000825	AT2G47850.1, AT3G06410.1, AT5G18550.1	---	Ob1965.g29.t1.1.5db151f1, Ob369947.g1.t1, Ob380353.g12.t1.1.5db1529a, Ob452.g31.t1, Ob518.g13.t1, Ob678.g22.t1	Om274.g79.t1, Om94822.g65.t1	Ro2118.g198.t1.5.5db211e6, Ro2410.g83.t1, Ro2437.g3.t1.1.5db21201, Ro2526.g193.t1	Tg04g02980.t1, Tg08g01270.t1, TgUn588g00010.t1	Ov304.g78.t1, Ov466.g15.t1
OG0000826	AT3G02000.1, AT5G14070.1	---	Ob1631.g26.t1, Ob1964.g61.t1, Ob380754.g4.t1, Ob381080.g9.t1, Ob522.g49.t1, Ob549.g375.t1	Om201.g211.t1, Om539.g3.t1	Ro1237.g8.t1, Ro1273.g298.t1, Ro358729.g1.t1, Ro387121.g1.t1	Tg06g16430.t1, Tg11g14640.t1, Tg15g00110.t1, Tg15g04240.t1	Ov127413.g9.t1, Ov273.g170.t1
OG0000827	AT3G05430.1, AT5G27650.1	---	Ob373.g56.t1, Ob373.g57.t1, Ob377.g135.t1.1.5db15279, Ob386066.g25.t1, Ob553250.g3.t1, Ob553251.g3.t1, Ob693.g35.t1, Ob753.g64.t1	Om192.g117.t1, Om95460.g98.t1	Ro1844.g97.t1, Ro2523.g45.t1, Ro377735.g1.t1_377735.g2.t1, Ro391651.g2.t1	Tg06g09790.t1, Tg06g09800.t1, Tg08g12160.t1	Ov256.g51.t1
OG0000828	AT3G05540.1, AT3G16640.1	---	Ob1630.g40.t1, Ob1630.g41.t1, Ob1879.g88.t1, Ob1879.g89.t1, Ob384941.g1.t1	Om192.g103.t1, Om214.g16.t1, Om553.g47.t1, Om589.g42.t1	Ro1870.g49.t1, Ro1901.g19.t1, Ro2587.g4.t1, Ro334520.g2.t1	Tg08g11850.t1	Ov103625.g1.t1, Ov256.g74.t1, Ov269.g35.t1, Ov743.g5.t1
OG0000829	AT3G05560.1, AT5G27770.1	---	Ob1029.g2.t1, Ob333189.g3.t1, Ob380025.g2.t1, Ob385469.g66.t1, Ob509.g17.t1	Om211.g71.t1, Om282.g3.t1	Ro1016.g10.t1, Ro1299.g1.t1, Ro1470.g207.t1, Ro357692.g4.t1	Tg05g08930.t2, Tg05g09040.t1, Tg06g10080.t2, Tg14g14410.t1	Ov1066.g149.t1, Ov1086.g5.t1, Ov323.g12.t1
OG0000830	AT3G07070.1, AT5G02800.1	---	Ob383058.g15.t1, Ob383069.g23.t1, Ob447.g34.t1, Ob675.g26.t1, Ob699.g56.t1.1.5db154ee, Ob925.g80.t1	Om195.g167.t1, Om210.g23.t1	Ro1845.g93.t1, Ro1905.g45.t1, Ro1953.g126.t1	Tg07g00990.t2, Tg12g01780.t1, Tg14g09700.t1, TgUn654g00010.t1	Ov89036.g3.t1, Ov89042.g3.t1, Ov951.g114.t1
OG0000831	AT3G09035.1, AT3G09190.1, AT5G01090.1	---	Ob1568.g130.t1, Ob379493.g10.t1, Ob381818.g2.t1, Ob383672.g8.t1, Ob730.g9.t1	Om179.g299.t1, Om95185.g1.t1	Ro1027.g20.t1, Ro1051.g63.t1, Ro1091.g26.t1, Ro2808.g9.t1	Tg01g19500.t1, Tg12g05270.t1, Tg13g11940.t1, TgUn760g00030.t1	Ov296.g203.t1, Ov771.g43.t1
OG0000832	AT3G09680.1, AT5G02960.1	---	Ob1189.g9.t1, Ob1956.g70.t1, Ob355601.g3.t1, Ob362375.g4.t1, Ob381677.g45.t1, Ob456.g123.t1, Ob749.g237.t1	Om199.g181.t1, Om497.g75.t1	Ro1100.g9.t1, Ro2088.g38.t1, Ro2727.g11.t1, Ro2727.g71.t1	Tg01g15090.t2, Tg02g00940.t1	Ov247.g208.t1, Ov247.g279.t1, Ov256.g230.t1
OG0000833	AT3G11410.1, AT5G59220.1	---	Ob374513.g1.t1, Ob380517.g27.t1, Ob382525.g6.t1, Ob385300.g1.t1, Ob730.g32.t1	Om85548.g1.t1, Om90281.g1.t1, Om94188.g18.t1	Ro1027.g57.t1, Ro1243.g10.t1, Ro1946.g6.t1, Ro2428.g21.t1, Ro334381.g1.t1, Ro380918.g2.t1.1.5db21253	Tg07g03960.t4, Tg12g04900.t4	Ov121920.g4.t1, Ov771.g1.t1
OG0000834	AT3G12600.1	---	Ob1084.g3.t1, Ob1417.g2.t1, Ob337272.g1.t1, Ob363699.g1.t1, Ob373101.g14.t1, Ob379497.g8.t1, Ob383631.g36.t1, Ob545201.g1.t1, Ob545202.g1.t1	Om205.g227.t1	Ro1282.g68.t1, Ro1363.g26.t1, Ro2408.g49.t1, Ro2530.g68.t1.1.5db21211	Tg01g03240.t1, Tg01g03810.t1, Tg05g13360.t1, Tg13g14170.t1	Ov844.g228.t1
OG0000835	AT3G23210.1, AT4G14410.1	---	Ob1132.g24.t1, Ob1957.g8.t1, Ob367973.g1.t1, Ob384900.g7.t1, Ob385882.g63.t1, Ob523.g244.t1.1.5db15488	Om274.g217.t1	Ro2021.g7.t1, Ro2060.g4.t1, Ro2526.g60.t1, Ro299622.g2.t1, Ro390487.g3.t1	Tg04g07240.t1, Tg04g07270.t1, Tg04g07320.t1, Tg08g03520.t1, TgUn630g00050.t1	Ov304.g229.t1
OG0000836	AT3G24130.1, AT5G18990.1	---	Ob1957.g109.t1, Ob383864.g112.t1, Ob383864.g128.t1, Ob384948.g3.t1, Ob385882.g13.t1	Om411.g51.t1, Om411.g53.t1, Om411.g55.t1	Ro1025.g55.t1, Ro1025.g58.t1, Ro2606.g20.t1, Ro381765.g4.t1, Ro386785.g2.t1, Ro386785.g5.t1	Tg08g05060.t1	Ov878.g17.t1, Ov878.g18.t1, Ov878.g20.t1
OG0000837	AT3G45630.1, AT5G60170.2	---	Ob383263.g36.t1, Ob383489.g17.t1, Ob384983.g105.t1, Ob386129.g122.t1, Ob565.g84.t1, Ob722.g123.t1	Om112774.g3.t1, Om112779.g3.t1, Om190.g379.t1	Ro1030.g1025.t1, Ro1049.g160.t1, Ro1059.g380.t1.1.5db21148, Ro2496.g186.t1.1.5db21216	Tg14g04340.t1, Tg18g05520.t2	Ov103271.g1.t1, Ov489.g6.t1, Ov853.g23.t1
OG0000838	AT3G46290.1, AT5G59700.1	---	Ob1863.g2.t1, Ob381293.g8.t1, Ob507.g107.t1, Ob565.g75.t1, Ob722.g129.t1	Om190.g364.t1, Om281.g230.t1	Ro1030.g1019.t1, Ro1059.g360.t1, Ro2496.g203.t1, Ro2496.g204.t1, Ro271493.g1.t1, Ro293202.g1.t1	Tg14g04610.t1, Tg18g05650.t1	Ov489.g27.t1, Ov79649.g1.t1, Ov853.g36.t1
OG0000839	AT3G48050.1, AT3G48060.2	---	Ob383283.g78.t1, Ob383577.g68.t1.2.5db15343	Om191.g220.t1.1.5db0b756, Om191.g222.t1.1.5db0b757, Om96093.g42.t1	Ro1195.g11.t1, Ro1195.g7.t1.2.5db21154, Ro2419.g256.t1, Ro2509.g32.t1.1.5db21209, Ro2517.g1.t1.2.5db2120b, Ro390617.g15.t1	Tg11g02060.t1, Tg11g02070.t1, Tg11g02190.t1, Tg11g02200.t1	Ov397.g128.t1, Ov397.g131.t1.1.5db0b519, Ov946.g13.t1.1.5db0b56d
OG0000840	AT3G48140.1	---	Ob1523.g20.t1, Ob383279.g111.t1, Ob383772.g97.t1, Ob385229.g53.t1, Ob648.g73.t1, Ob653.g32.t1, Ob690.g99.t1	Om175.g206.t1, Om89506.g1.t1	Ro1147.g121.t1, Ro1416.g70.t1, Ro198472.g2.t1, Ro2509.g17.t1	Tg09g14930.t1, Tg15g01660.t1, Tg15g03350.t1, TgUn310g00030.t1	Ov533.g7.t1, Ov936.g88.t1
OG0000841	AT3G48890.1, AT5G52240.1	---	Ob334464.g2.t1, Ob335799.g1.t1, Ob384250.g9.t1, Ob385505.g16.t1, Ob538.g95.t1, Ob695.g64.t1	Om120.g566.t1, Om399.g30.t1	Ro1283.g37.t1, Ro1528.g66.t1, Ro2402.g44.t1, Ro312553.g1.t1	Tg06g13370.t1, Tg06g14180.t1, Tg15g07730.t1	Ov114289.g1.t1, Ov341.g31.t1, Ov458.g41.t1
OG0000842	AT3G49570.1, AT3G49580.1, AT5G24655.1, AT5G24660.1	---	Ob383573.g9.t1, Ob384815.g84.t1, Ob384815.g85.t1, Ob549.g298.t1, Ob649.g10.t1	Om120.g716.t1, Om95052.g9.t1	Ro1273.g219.t1, Ro2055.g62.t1, Ro2085.g23.t1, Ro358853.g3.t1	Tg06g17350.t1, Tg15g06030.t1, Tg15g06040.t1	Ov458.g199.t1, Ov458.g200.t1
OG0000843	AT3G53980.1	---	Ob357897.g4.t1, Ob357897.g5.t1, Ob370857.g4.t1, Ob370857.g5.t1, Ob376824.g2.t1, Ob376824.g3.t1, Ob730.g19.t1	Om92708.g3.t1, Om94377.g12.t1, Om95672.g15.t1	Ro2428.g1.t1, Ro279835.g3.t1, Ro372285.g1.t1, Ro386022.g1.t1	Tg07g04170.t1	Ov126212.g1.t1, Ov581.g3.t1, Ov650.g14.t1, Ov771.g22.t1
OG0000844	AT3G54810.1	---	Ob1533.g23.t1.1.5db15180, Ob1862.g1.t1.1.5db151b8, Ob375231.g3.t1, Ob377792.g8.t1, Ob381186.g15.t1, Ob382215.g20.t1, Ob383954.g2.t1, Ob385251.g3.t1, Ob448.g7.t1.1.5db15427	Om210.g85.t1, Om94249.g13.t1	Ro1845.g123.t1, Ro1953.g95.t1, Ro385348.g3.t1, Ro389122.g2.t1.1.5db21264	Tg07g01360.t1, Tg12g02380.t1	Ov126358.g9.t1, Ov427.g43.t1
OG0000845	AT4G00310.1	---	Ob382087.g21.t1, Ob382971.g6.t1, Ob384397.g65.t1, Ob538.g176.t1	Om195.g271.t1	Ro1031.g11.t1.2.5db21110, Ro1273.g27.t1, Ro268060.g1.t1, Ro297487.g1.t1, Ro308854.g1.t1, Ro347279.g2.t1, Ro377866.g6.t1, Ro387008.g2.t1	Tg05g10800.t1, Tg05g10810.t1, Tg05g10820.t1, Tg05g10890.t1, Tg14g10880.t1	Ov951.g1.t1
OG0000846	AT4G00770.1, AT4G11780.1, AT4G23020.2	---	Ob1787.g14.t1, Ob382429.g27.t1, Ob382429.g28.t1, Ob385143.g18.t1, Ob386163.g104.t1	Om95990.g48.t1	Ro1124.g22.t1, Ro1124.g24.t1, Ro1753.g28.t1, Ro1753.g29.t1, Ro2006.g53.t1, Ro2176.g10.t1, Ro372002.g3.t1	Tg16g06100.t1, TgUn004g00060.t1, TgUn015g00040.t1	Ov472.g2.t1.1.5db0b524
OG0000847	AT4G03510.1, AT4G28270.1	---	Ob1053.g30.t1, Ob382674.g16.t1.2.5db152f1, Ob382847.g64.t1, Ob384858.g2.t1, Ob385346.g119.t1.1.5db153de, Ob385458.g1.t1, Ob385998.g13.t1, Ob542.g75.t1	Om159.g365.t1, Om277.g116.t1.1.5db0b7aa	Ro1021.g35.t1, Ro1030.g502.t1, Ro1465.g28.t1, Ro821.g313.t1	Tg02g15060.t1, Tg17g12900.t1	Ov827.g56.t1, Ov841.g156.t1
OG0000848	AT4G10770.1, AT4G27730.1, AT5G53510.1, AT5G53520.1	---	Ob1632.g5.t1.1.5db15191, Ob373163.g2.t1, Ob380370.g26.t1, Ob383105.g8.t1, Ob385671.g132.t1, Ob447.g9.t1, Ob448.g129.t1	Om587.g91.t1, Om90868.g1.t1	Ro1103.g37.t1, Ro2165.g45.t1, Ro390670.g1.t1	Tg06g18300.t1, Tg11g07170.t1	Ov122992.g1.t1, Ov816.g126.t1
OG0000849	AT4G11140.1, AT4G23750.1	---	Ob1856.g27.t1, Ob1887.g24.t1, Ob1906.g19.t1, Ob383143.g34.t1, Ob385239.g166.t1, Ob501.g60.t1, Ob696.g1.t1, Ob888.g74.t1	Om578.g52.t1, Om95602.g2.t1	Ro1018.g65.t1, Ro1020.g3.t1, Ro1179.g217.t1, Ro2626.g2.t1	Tg16g04500.t1, Tg18g12990.t1	Ov1051.g17.t1, Ov398.g4.t1
OG0000850	AT4G16045.1, AT5G52330.1	---	Ob337282.g1.t1_337282.g2.t1, Ob374665.g1.t1, Ob382985.g74.t1.1.5db15313, Ob384900.g24.t1, Ob385882.g106.t1, Ob385960.g11.t1, Ob515.g21.t1.1.5db1546d, Ob515.g24.t1.1.5db1546d, Ob764.g3.t1	Om274.g159.t1, Om274.g160.t1.1.5db0b7aa	Ro2526.g119.t1.1.5db21216, Ro402741.g2.t1.1.5db21275, Ro402742.g2.t1.3.5db21275	Tg04g06540.t2, Tg04g06550.t1, Tg08g03300.t1	Ov304.g169.t1
OG0000851	AT4G17160.1, AT4G17170.1, AT4G35860.1	---	Ob1325.g11.t1, Ob385628.g41.t1, Ob454.g141.t1, Ob498.g1.t1, Ob537203.g1.t1	Om175.g64.t1, Om213.g104.t1	Ro1416.g166.t1, Ro389143.g6.t1	Tg02g10710.t1, Tg09g13640.t1, Tg13g04830.t2, Tg15g00960.t2, Tg17g11170.t2	Ov153859.g1.t1, Ov153861.g1.t1, Ov230.g75.t1
OG0000852	AT4G18570.1	---	Ob1783.g7.t1, Ob381490.g34.t1, Ob383245.g106.t1, Ob384858.g78.t1, Ob543.g83.t1, Ob549.g50.t1	Om159.g473.t1, Om95865.g141.t1	Ro1030.g431.t1, Ro2197.g3.t1, Ro222342.g1.t1, Ro344451.g1.t1, Ro388296.g1.t1, Ro821.g419.t1	Tg02g16090.t1, Tg17g02110.t1, TgUn579g00030.t1	Ov841.g65.t1, Ov963.g49.t1
OG0000853	AT4G19045.1, AT5G20430.1, AT5G20440.1, AT5G45550.1	---	Ob1716.g23.t1, Ob337296.g2.t1, Ob382166.g11.t1, Ob384929.g5.t1, Ob501.g1.t1, Ob751.g139.t1	Om178.g91.t1, Om494.g15.t1, Om95737.g37.t1	Ro1017.g434.t1, Ro1018.g8.t1, Ro1179.g125.t1, Ro1894.g42.t1.1.5db211c5	Tg01g11340.t1	Ov250.g100.t1, Ov480.g42.t1
OG0000854	AT4G25420.1, AT5G51810.1	---	Ob1533.g65.t1, Ob1862.g36.t1, Ob1986.g42.t1, Ob382758.g31.t1, Ob721.g29.t1	Om120.g526.t1, Om210.g129.t1, Om95220.g63.t1	Ro1016.g479.t1, Ro2402.g9.t1, Ro356323.g2.t1, Ro393039.g3.t1	Tg06g13600.t1, Tg12g02770.t1, Tg15g08090.t1	Ov118676.g1.t1, Ov427.g2.t1, Ov458.g4.t1
OG0000855	AT5G08000.2, AT5G61130.1	---	Ob1530.g17.t1, Ob1934.g38.t1, Ob381931.g64.t1, Ob383415.g97.t1, Ob500.g64.t1, Ob500.g65.t1, Ob544.g111.t1	Om191.g40.t1, Om557.g64.t1	Ro1770.g52.t1, Ro2059.g128.t1, Ro2157.g32.t1, Ro811.g415.t1	Tg11g04130.t1, Tg11g04250.t1, TgUn548g00010.t1	Ov928.g9.t1, Ov984.g42.t1
OG0000856	AT5G08200.1, AT5G23130.1	---	Ob1107.g27.t1, Ob382245.g23.t1, Ob382245.g24.t1, Ob385928.g1.t1, Ob385928.g2.t1, Ob385938.g199.t1, Ob484.g21.t1, Ob690.g38.t1, Ob794.g1.t1	Om95783.g14.t1	Ro1016.g277.t1, Ro1288.g67.t1, Ro1337.g4.t1, Ro2085.g96.t1	Tg11g07750.t1, Tg15g05140.t1	Ov1036.g4.t1, Ov554.g52.t1
OG0000857	AT5G13430.1, AT5G13440.1	---	Ob1538.g8.t1, Ob1953.g9.t1, Ob376435.g7.t1, Ob383527.g39.t1, Ob703.g83.t1	Om74989.g2.t1, Om78739.g1.t1	Ro1016.g239.t1, Ro1030.g562.t1, Ro1267.g181.t1, Ro2085.g142.t1, Ro222274.g4.t1, Ro821.g247.t1	Tg02g14170.t1, Tg02g14180.t1, Tg06g15890.t1	Ov376.g29.t1, Ov841.g234.t1
OG0000858	AT5G24530.1	---	Ob383443.g1.t1, Ob383443.g2.t1, Ob383586.g16.t1, Ob482.g97.t1.1.5db15447, Ob751.g18.t1.1.5db15523, Ob804.g5.t1	Om46899.g2.t1, Om582.g179.t1	Ro2181.g239.t1, Ro269000.g1.t1, Ro326395.g2.t1, Ro390627.g7.t1	Tg05g17110.t4, Tg05g17120.t1, Tg06g03640.t2, TgUn657g00050.t1, TgUn657g00060.t1	Ov476.g43.t1.1.5db0b52c, Ov507.g714.t1
OG0000859	AT5G40690.1	---	Ob381597.g10.t1, Ob381597.g11.t1, Ob385628.g5.t1, Ob487.g129.t1, Ob540354.g1.t1, Ob540355.g1.t1, Ob540355.g3.t1, Ob569.g16.t1	Om258.g67.t1, Om267.g89.t1	Ro1023.g14.t1, Ro2254.g24.t1	Tg09g13430.t1, Tg15g00770.t1, TgUn085g00050.t1	Ov1084.g42.t1, Ov1084.g43.t1, Ov111510.g3.t1, Ov121916.g2.t1
OG0000860	AT5G50760.1	---	Ob1964.g66.t1, Ob382284.g29.t1, Ob384858.g89.t1, Ob522.g51.t1, Ob522.g52.t1, Ob549.g65.t1, Ob551.g158.t1	Om581.g148.t1, Om95224.g23.t1	Ro1434.g5.t1, Ro2145.g20.t1, Ro315388.g1.t1, Ro389743.g1.t1	Tg10g07770.t1, Tg11g14620.t1, Tg15g04220.t1, Tg16g09000.t1	Ov115216.g4.t1, Ov712.g4.t1
OG0000861	AT5G58003.1	---	Ob369706.g4.t1, Ob382772.g1.t1, Ob385938.g137.t1, Ob473838.g2.t1, Ob473839.g2.t1, Ob485.g90.t1, Ob506.g209.t1, Ob506.g211.t1, Ob552406.g4.t1, Ob552408.g2.t1, Ob918.g1.t1	Om200.g236.t1, Om275.g34.t1	Ro1893.g5.t1, Ro2255.g17.t1	Tg02g02130.t1, Tg12g06920.t1	Ov126477.g1.t1, Ov432.g78.t1
OG0000862	AT5G60900.1	---	Ob382680.g24.t1, Ob677.g48.t1, Ob677.g49.t1, Ob686.g10.t1	Om195.g179.t1, Om195.g246.t1, Om195.g247.t1	Ro582195.g3.t1, Ro582196.g2.t1	Tg14g09850.t1, Tg14g10550.t1, Tg14g10580.t1, Tg14g10590.t1	Ov951.g100.t1, Ov951.g29.t1, Ov951.g30.t1, Ov951.g36.t1, Ov951.g37.t1, Ov951.g38.t1
OG0000863	ATCG00150.1, ATCG00160.1	---	---	Om194.g88.t1, Om194.g89.t1, Om84725.g3.t1, Om94940.g1.t1, Om95249.g1.t1, Om95463.g2.t1	Ro1336.g184.t1, Ro1432.g53.t1, Ro357799.g2.t1	TgUn002g01690.t1, TgUn063g00100.t1, TgUn091g00110.t1, TgUn125g00060.t1, TgUn192g00030.t1, TgUn192g00080.t1, TgUn650g00040.t1	Ov127542.g2.t1, Ov834.g16.t1
OG0000864	ATCG01110.1	---	Ob325372.g2.t1, Ob330838.g1.t1, Ob335816.g1.t1, Ob366609.g1.t1, Ob367589.g1.t1, Ob384518.g1.t1	Om71690.g1.t1, Om89816.g2.t1, Om91772.g9.t1, Om95334.g10.t1	Ro2743.g389.t1	TgUn022g00050.t1, TgUn022g00060.t1, TgUn036g00120.t1, TgUn071g00010.t1, TgUn071g00030.t1, TgUn071g00040.t1, TgUn650g00050.t1	Ov124088.g1.t1
[truncated: 24,795 more rows]
