# Supplementary material for: Genome sequencing of four culinary herbs reveals terpenoid genes underlying chemodiversity in the Nepetoideae
Source: DNA Res. 2020 Jul 31;27(3):dsaa016. doi: 10.1093/dnares/dsaa016 (PMC7508350; doi:10.1093/dnares/dsaa016)
Supplement: dsaa016_Supplementary_Data [file dsaa016_supplementary_data.zip › Supplementary_Table_S1.xlsx]

## Sheet: TableS1
Supplementary Table S1. Curated TPS transcripts from Lamiaceae species used as bait to identify orthologous genes
Orthogroup	SwissProt Entry	Protein names	Gene names	Organism	Subfamily	Clade
OG0000008	E2E2P0	Gamma-terpinene synthase, chloroplastic (Ovtps2) (EC 4.2.3.114) (Alpha-terpinene synthase) (EC 4.2.3.115)	TPS2	Origanum vulgare (Wild marjoram)	Nepetoideae	Mentheae
OG0000008	O81191	1,8-cineole synthase, chloroplastic (SCS) (EC 4.2.3.108)	SCS	Salvia officinalis (Sage)	Nepetoideae	Mentheae
OG0000008	O81192	(+)-bornyl diphosphate synthase, chloroplastic (BPPS) (EC 5.5.1.8) ((+)-alpha-pinene synthase) (EC 4.2.3.121) ((+)-camphene synthase) (EC 4.2.3.116) (SBS)	BPPS; SBS	Salvia officinalis (Sage)	Nepetoideae	Mentheae
OG0000008	O81193	(+)-sabinene synthase, chloroplastic (SSS) (EC 4.2.3.110)	SSS	Salvia officinalis (Sage)	Nepetoideae	Mentheae
OG0000008	Q2XSC4	Exo-alpha-bergamotene synthase (LaBERS) (EC 4.2.3.81) (Trans-alpha-bergamotene synthase)	BERS	Lavandula angustifolia (Lavender)	Nepetoideae	Ocimeae
OG0000008	Q2XSC5	R-linalool synthase (LaLINS) (EC 4.2.3.26)	LINS	Lavandula angustifolia (Lavender)	Nepetoideae	Ocimeae
OG0000008	Q2XSC6	(R)-limonene synthase (LaLIMS) (EC 4.2.3.20)	LIMS	Lavandula angustifolia (Lavender)	Nepetoideae	Ocimeae
OG0000008	Q5SBP0	Terpinolene synthase, chloroplastic (EC 4.2.3.113)	TES	Ocimum basilicum (Sweet basil)	Nepetoideae	Ocimeae
OG0000008	Q5SBP1	Beta-myrcene synthase, chloroplastic (EC 4.2.3.15)	MYS	Ocimum basilicum (Sweet basil)	Nepetoideae	Ocimeae
OG0000008	Q5SBP2	(-)-endo-fenchol synthase, chloroplastic (EC 4.2.3.10)	FES	Ocimum basilicum (Sweet basil)	Nepetoideae	Ocimeae
OG0000008	Q5SBP4	Alpha-zingiberene synthase (EC 4.2.3.65)	ZIS	Ocimum basilicum (Sweet basil)	Nepetoideae	Ocimeae
OG0000008	Q8H2B4	R-linalool synthase, chloroplastic (EC 4.2.3.26)	-	Mentha aquatica (Water mint)	Nepetoideae	Mentheae
OG0000165	O48935	Beta-farnesene synthase (EC 4.2.3.47)	-	Mentha piperita (Peppermint) (Mentha aquatica x Mentha spicata)	Nepetoideae	Mentheae
OG0000165	Q49SP7	Gamma-curcumene synthase (EC 4.2.3.94) (PatTpsA)	-	Pogostemon cablin (Patchouli) (Mentha cablin)	Lamioideae	Pogostemon
OG0000165	Q5SBP5	Gamma-cadinene synthase (EC 4.2.3.92) ((+)-gamma-cadinene synthase)	CDS	Ocimum basilicum (Sweet basil)	Nepetoideae	Ocimeae
OG0000165	Q5W283	Cis-muuroladiene synthase (MxpSS1) (EC 4.2.3.67)	MxpSS1	Mentha piperita (Peppermint) (Mentha aquatica x Mentha spicata)	Nepetoideae	Mentheae
OG0000042	E2E2N7	Bicyclogermacrene synthase (Ovtps4) (EC 4.2.3.100)	TPS4	Origanum vulgare (Wild marjoram)	Nepetoideae	Mentheae
OG0000042	Q5SBP6	Germacrene-D synthase (EC 4.2.3.75) ((-)-germacrene D synthase)	GDS	Ocimum basilicum (Sweet basil)	Nepetoideae	Ocimeae
OG0000042	Q5SBP7	Selinene synthase (EC 4.2.3.198)	SES	Ocimum basilicum (Sweet basil)	Nepetoideae	Ocimeae
OG0013327	Q49SP3	Patchoulol synthase (PatTps177) (EC 4.2.3.70) (Alpha-guaiene synthase) (EC 4.2.3.87) (Delta-guaiene synthase) (EC 4.2.3.93)	-	Pogostemon cablin (Patchouli) (Mentha cablin)	Lamioideae	Pogostemon
OG0013327	Q49SP4	Germacrene D synthase 1 (EC 4.2.3.75) (PatTpsB15)	-	Pogostemon cablin (Patchouli) (Mentha cablin)	Lamioideae	Pogostemon
OG0013327	Q49SP6	Germacrene D synthase 2 (EC 4.2.3.75) (PatTpsBF2)	-	Pogostemon cablin (Patchouli) (Mentha cablin)	Lamioideae	Pogostemon
OG0013328	Q5SBP3	R-linalool synthase, chloroplastic (EC 4.2.3.26)	LIS	Ocimum basilicum (Sweet basil)	Nepetoideae	Ocimeae
OG0013328	Q6USK1	Geraniol synthase, chloroplastic (ObGES) (EC 3.1.7.11)	GES	Ocimum basilicum (Sweet basil)	Nepetoideae	Ocimeae
OG0000079	Q49SP5	Germacrene A synthase (EC 4.2.3.23) (PatTpsCF2)	-	Pogostemon cablin (Patchouli) (Mentha cablin)	Lamioideae	Pogostemon
OG0001915	A0A1S5RW73	(-)-kolavenyl diphosphate synthase, chloroplastic (SdKPS) (EC 5.5.1.28) (Clerodienyl diphosphate synthase) (Kolavenyl diphosphate synthase CPS2) (SdCPS2)	KPS; CPS2	Salvia divinorum (Maria pastora) (Diviner's sage)	Nepetoideae	Mentheae
