# Supplementary material for: Genome sequencing of four culinary herbs reveals terpenoid genes underlying chemodiversity in the Nepetoideae
Source: DNA Res. 2020 Jul 31;27(3):dsaa016. doi: 10.1093/dnares/dsaa016 (PMC7508350; doi:10.1093/dnares/dsaa016)
Supplement: dsaa016_Supplementary_Data [file dsaa016_supplementary_data.zip › Supplementary_Table_S10.xlsx]

## Sheet: TableS10
Supplementary Table S10. Methylerythriol phosphate (MEP) and mevalonic acid (MVA) pathway genes from Arabidopsis thaliana
Orthogroup	Gene	GeneID_short	Pathway	Abbrev	Annotation
OG0001594	AT5G47720.2	AT5G47720	MVA	AACT	Thiolase family protein
OG0001594	AT5G48230.2	AT5G48230	MVA	AACT	acetoacetyl-CoA thiolase 2
OG0006181	AT4G11820.2	AT4G11820	MVA	HMGS	hydroxymethylglutaryl-CoA synthase / HMG-CoA synthase / 3-hydroxy-3-methylglutaryl coenzyme A synthase
OG0000322	AT1G76490.1	AT1G76490	MVA	HMGR	hydroxy methylglutaryl CoA reductase 1
OG0000322	AT2G17370.1	AT2G17370	MVA	HMGR	3-hydroxy-3-methylglutaryl-CoA reductase 2
OG0006404	AT5G27450.1	AT5G27450	MVA	MK	mevalonate kinase
OG0011617	AT1G31910.1	AT1G31910	MVA	PMK	GHMP kinase family protein
OG0005842	AT2G38700.1	AT2G38700	MVA	MDD	mevalonate diphosphate decarboxylase 1
OG0005842	AT3G54250.1	AT3G54250	MVA	MDD	GHMP kinase family protein
OG0001849	AT3G02780.1	AT3G02780	MVA	IDI	isopentenyl pyrophosphate:dimethylallyl pyrophosphate isomerase 2
OG0001849	AT5G16440.1	AT5G16440	MVA	IDI	isopentenyl diphosphate isomerase 1
OG0004077	AT4G17190.1	AT4G17190	Cytosolic prenyltransferase	FPPS	farnesyl diphosphate synthase 2
OG0004077	AT5G47770.1	AT5G47770	Cytosolic prenyltransferase	FPPS	farnesyl diphosphate synthase 1
OG0006021	AT4G15560.1	AT4G15560	MEP	DXS	Deoxyxylulose-5-phosphate synthase
OG0010788	AT5G62790.2	AT5G62790	MEP	DXR	1-deoxy-D-xylulose 5-phosphate reductoisomerase
OG0011911	AT2G02500.1	AT2G02500	MEP	MCT	Nucleotide-diphospho-sugar transferases superfamily protein
OG0012038	AT2G26930.1	AT2G26930	MEP	CMK	4-(cytidine 5'-phospho)-2-C-methyl-D-erithritol kinase
OG0005642	AT1G63970.1	AT1G63970	MEP	MDS	isoprenoid F
OG0010768	AT5G60600.1	AT5G60600	MEP	HDS	4-hydroxy-3-methylbut-2-enyl diphosphate synthase
OG0002335	AT4G34350.1	AT4G34350	MEP	HDR	4-hydroxy-3-methylbut-2-enyl diphosphate reductase
OG0001733	AT4G36810.1	AT4G36810	Plastidic prenyltransferase	GGPPS-LSU	geranylgeranyl pyrophosphate synthase 1
OG0004123	AT4G38460.1	AT4G38460	Plastidic prenyltransferase	GPPS-SSU	geranylgeranyl reductase
