# Supplementary material for: Genome sequencing of four culinary herbs reveals terpenoid genes underlying chemodiversity in the Nepetoideae
Source: DNA Res. 2020 Jul 31;27(3):dsaa016. doi: 10.1093/dnares/dsaa016 (PMC7508350; doi:10.1093/dnares/dsaa016)
Supplement: dsaa016_Supplementary_Data [file dsaa016_supplementary_data.zip › Supplementary_Table_S11.xlsx]

## Sheet: TableS11
Supplementary Table S11. Orthogroup occupancy of Arabidopsis thaliana methylerythriol phosphate (MEP) and mevalonic acid (MVA) genes
Orthogroup	A. thaliana	TPS bait	O. basilicum	O. majorana	R. officinalis	T. grandis	O. vulgare	Total	CulinaryHerbsTotal	A. thaliana genes in orthogroup	Pathway	Abbrev
OG0000322	2	0	3	6	10	2	5	28	24	AT1G76490; AT2G17370	MVA	HMGR
OG0001594	2	0	5	3	3	2	2	17	13	AT5G47720; AT5G48230	MVA	AACT
OG0001733	6	0	2	2	2	2	2	16	8	AT1G49530; AT2G18620; AT2G18640; AT2G23800; AT3G20160; AT4G36810	Plastidic prenyltransferase	GGPPS-LSU
OG0001849	2	0	5	2	3	2	2	16	12	AT3G02780; AT5G16440	MVA	IDI
OG0002335	1	0	3	3	4	2	2	15	12	AT4G34350	MEP	HDR
OG0004077	2	0	1	2	3	1	3	12	9	AT4G17190; AT5G47770	Cytosolic prenyltransferase	FPPS
OG0004123	1	0	2	2	3	2	2	12	9	AT4G38460	Plastidic prenyltransferase	GPPS-SSU
OG0005642	1	0	2	1	2	3	1	10	6	AT1G63970	MEP	MDS
OG0005842	2	0	3	1	2	1	1	10	7	AT2G38700; AT3G54250	MVA	MDD
OG0006021	2	0	2	1	2	2	1	10	6	AT3G21500; AT4G15560	MEP	DXS
OG0006181	1	0	3	1	1	2	2	10	7	AT4G11820	MVA	HMGS
OG0006404	1	0	4	1	2	1	1	10	8	AT5G27450	MVA	MK
OG0010768	1	0	2	1	2	1	1	8	6	AT5G60600	MEP	HDS
OG0010788	1	0	2	1	2	1	1	8	6	AT5G62790	MEP	DXR
OG0011617	1	0	2	1	1	1	1	7	5	AT1G31910	MVA	PMK
OG0011911	1	0	2	1	1	1	1	7	5	AT2G02500	MEP	MCT
OG0012038	1	0	1	1	2	1	1	7	5	AT2G26930	MEP	CMK
Subtotals	28	0	44	30	45	27	29	203	148
Note: OG0001733 contained 6 A. thaliana genes; only AT4G36810 was listed by the Mint Evolutionary Genomics Consortium 2018 Molecular Plant paper as a GGPPS-LSU
Note: OG0006021 contained 2 A. thaliana genes; only AT4G15560 was listed by the Mint Evolutionary Genomics Consortium 2018 Molecular Plant paper as a DXS
