# Supplementary material for: Genome sequencing of four culinary herbs reveals terpenoid genes underlying chemodiversity in the Nepetoideae
Source: DNA Res. 2020 Jul 31;27(3):dsaa016. doi: 10.1093/dnares/dsaa016 (PMC7508350; doi:10.1093/dnares/dsaa016)
Supplement: dsaa016_Supplementary_Data [file dsaa016_supplementary_data.zip › Supplementary_Table_S12.xlsx]

## Sheet: TableS12
Supplementary Table S12. Orthogroup occupancy of Arabidopsis thaliana terpene synthases
Orthogroup	GeneID	Annotation	GeneID_short	Gene name	TPS family	SwissProt Entry	SwissProt gene names	Comment
OG0000008	AT2G24210.1	terpene synthase 10	AT2G24210	TPS10	TPSb	Q9ZUH4	TPS10 At2g24210 F27D4.12
OG0000008	AT3G25810.1	Terpenoid cyclases/Protein prenyltransferases superfamily protein	AT3G25810	TPS24	TPSb	Q9LRZ6	TPS24 At3g25810 K13N2.7
OG0000008	AT3G25820.1	terpene synthase-like sequence-1,8-cineole	AT3G25820	TPS27; TPS-CIN1	TPSb	P0DI76	TPS27 TPS-CIN1 At3g25820 K13N2.19
OG0000008	AT3G25830.1	terpene synthase-like sequence-1,8-cineole	AT3G25830	TPS23; TPS-CIN2	TPSb	P0DI77	TPS23 TPS-CIN2 At3g25830 K9I22.3
OG0000008	AT4G16730.1	terpene synthase 02	AT4G16730	TPS02	TPSb	P0CJ42	TPS02 At4g16730 dl4390w FCAALL.15	1
OG0000008	AT4G16740.1	terpene synthase 03	AT4G16740	TPS03	TPSb	A4FVP2	TPS03 At4g16740 dl4395w FCAALL.18
OG0000079	AT5G23960.1	terpene synthase 21	AT5G23960	TPS21; PUP8	TPSa	Q84UU4	TPS21 PUP8 At5g23960 MZF18.16
OG0001915	AT4G02780.1	Terpenoid cyclases/Protein prenyltransferases superfamily protein	AT4G02780	TPS31; TPSGA1; GA1; CPS; CPS1	TPSc	Q38802	GA1 ABC33 CPS CPS1 TPSGA1 At4g02780 T5J8.9
OG0002151	AT1G79460.1	Terpenoid cyclases/Protein prenyltransferases superfamily protein	AT1G79460	TPS32; TPSGA2; GA2; KS; KS1	TPSe/f	Q9SAK2	GA2 KS KS1 TPSGA2 At1g79460 T8K14.12
OG0003155	AT1G61120.1	terpene synthase 04	AT1G61120	TPS04; GES; LIS	TPSe/f	Q93YV0	GES LIS TPS04 At1g61120 F11P17.15
OG0011746	AT1G61680.1	terpene synthase 14	AT1G61680	TPS14	TPSg	Q84UV0	TPS14 At1g61680 T13M11.3
OG0016169	AT1G66020.1	Terpenoid cyclases/Protein prenyltransferases superfamily protein	AT1G66020	TPS26	TPSa	Q9C8E3	TPS26 At1g66020 F15E12.3
OG0016169	AT3G29190.1	Terpenoid cyclases/Protein prenyltransferases superfamily protein	AT3G29190	TPS15	TPSa	Q9LS76	TPS15 At3g29190 MXO21.3
OG0016169	AT4G20200.1	Terpenoid cyclases/Protein prenyltransferases superfamily protein	AT4G20200	TPS07	TPSa	O65434	TPS07 At4g20200 F1C12.120
OG0016169	AT4G20210.1	Terpenoid cyclases/Protein prenyltransferases superfamily protein	AT4G20210	TPS08	TPSa	O65435	TPS08 At4g20210 F1C12.130
OG0016169	AT4G20230.2	terpenoid synthase superfamily protein	AT4G20230	TPS09	TPSa	Q8L7G4	TPS09 At4g20230 F1C12.150
OG0018766	AT1G31950.3	Terpenoid cyclases/Protein prenyltransferases superfamily protein	AT1G31950	TPS29	TPSa	Q9C6W6	TPS29 At1g31950 F5M6.5 T12O21.14
OG0018766	AT3G14520.1	Terpenoid cyclases/Protein prenyltransferases superfamily protein	AT3G14520	TPS18	TPSa	Q9LUE2	TPS18 At3g14520 MIE1.2
OG0018766	AT3G14540.1	Terpenoid cyclases/Protein prenyltransferases superfamily protein	AT3G14540	TPS19	TPSa	Q9LUE0	TPS19 At3g14540 MIE1.4
OG0018926	AT4G13280.2	terpenoid synthase 12	AT4G13280	TPS12	TPSa	Q9T0J9	TPS12 At4g13280 T9E8.20
OG0018926	AT4G13300.1	terpenoid synthase 13	AT4G13300	TPS13	TPSa	Q9T0K1	TPS13 At4g13300 T9E8.40
OG0018926	AT5G44630.1	Terpenoid cyclases/Protein prenyltransferases superfamily protein	AT5G44630	TPS11; BS	TPSa	Q4KSH9	BS TPS11 At5g44630 K15C23.7
OG0020906	AT1G48800.1	Terpenoid cyclases/Protein prenyltransferases superfamily protein	AT1G48800	TPS28	TPSa	Q9C748	TPS28 At1g48800 F11I4_3
OG0020906	AT1G48820.1	Terpenoid cyclases/Protein prenyltransferases superfamily protein	AT1G48820	pseudo-F	(TPSa)	N/A	N/A	2
OG0020971	AT1G70080.1	Terpenoid cyclases/Protein prenyltransferases superfamily protein	AT1G70080	TPS06	TPSa	Q84UU9	TPS06 At1g70080 F20P5.19
OG0020971	AT5G48110.1	Terpenoid cyclases/Protein prenyltransferases superfamily protein	AT5G48110	TPS20	TPSa	Q9FI27	TPS20 At5g48110 MDN11.20	3
OG0021104	AT2G37140.1	Terpenoid synthases superfamily protein	AT2G37140	pseudo-C	(TPSa)	Q1PEW2	At2g37140	4
OG0021104	AT4G15870.1	terpene synthase 1	AT4G15870	TPS01; TC1; TS1	TPSa	O23651	TPS01 TC1 TS1 At4g15870 dl3975c FCAALL.405
OG0026006*	AT1G33750.1	Terpenoid cyclases/Protein prenyltransferases superfamily protein	AT1G33750	TPS22	TPSa	Q9LQ27	TPS22 At1g33750 F14M2.13
OG0026746*	AT2G23230.2	Terpenoid cyclases/Protein prenyltransferases superfamily protein	AT2G23230	TPS05	TPSa	O22184	TPS05 At2g23230 T20D16.14
OG0027218*	AT3G14490.1	Terpenoid cyclases/Protein prenyltransferases superfamily protein	AT3G14490	TPS17	TPSa	Q9LRR2	TPS17 At3g14490 MOA2.12
OG0027424*	AT3G29110.1	Terpenoid cyclases/Protein prenyltransferases superfamily protein	AT3G29110	TPS16	TPSa	Q9LVP7	TPS16 At3g29110 MXE2.1
OG0027428*	AT3G29410.1	Terpenoid cyclases/Protein prenyltransferases superfamily protein	AT3G29410	TPS25	TPSa	Q9LIA1	TPS25 At3g29410 MUO10.2
OG0027452*	AT3G32030.1	Terpenoid cyclases/Protein prenyltransferases superfamily protein	AT3G32030	TPS30	TPSa	Q9LH31	TPS30 At3g32030 T8O3.12
An * after an orthogroup ID indicates the orthogroup contains a singleton
1: AT4G16730 (OG0000008) is a potential psuedogene in ecotype Col-0 due to truncated protein; complete TPS02 sequence found in ecotype Wassilewskija (P0CJ43)
2: AT1G48820 (OG0020906) was named pseudo-F by Okada et al. 2000, tandem duplicate of TPS28 by Lange et al. 2003, and TPS31 by Parker et al. 2014
3: AT5G48110 "TPS20" (OG0020971) is inactive in ecotype Col-0
4: AT2G37140 (OG0021104) was named pseudo-C by Okada et al. 2000
