# Supplementary material for: Genome sequencing of four culinary herbs reveals terpenoid genes underlying chemodiversity in the Nepetoideae
Source: DNA Res. 2020 Jul 31;27(3):dsaa016. doi: 10.1093/dnares/dsaa016 (PMC7508350; doi:10.1093/dnares/dsaa016)
Supplement: dsaa016_Supplementary_Data [file dsaa016_supplementary_data.zip › Supplementary_Table_S13.xlsx]

## Sheet: TableS13
Supplementary Table S13. Specialized metabolite gene clusters identified by plantiSMASHa
	Number of clusters							Number of genes
Biosynthetic pathway	A. thaliana	O. basilicum	O. majorana	O. vulgare	R. officinalis	T. grandis		A. thaliana	O. basilicum	O. majorana	O. vulgare	R. officinalis	T. grandis
Alkaloid	2	7	3	1	2	4		23	75	24	5	19	43
Lignan	2	7	1	1	1	1		48	98	5	11	5	18
Lignan-Alkaloid	1							22	0	0	0	0	0
Lignan-Saccharide		3				2		0	42	0	0	0	14
Lignan-Terpene	1		1					22	0	20	0	0	0
Polyketide		7	1	3	1	3		0	85	11	20	11	17
Polyketide-Alkaloid						1		0	0	0	0	0	21
Putative	6	18	12	15	6	8		127	252	170	169	58	111
Saccharide	8	31	8	7	7	18		147	358	120	60	86	253
Saccharide-Alkaloid	2		1	1		1		32	0	9	6	0	7
Saccharide-Polyketide		1						0	12	0	0	0	0
Saccharide-Terpene	3	5	1			2		70	68	11	0	0	32
Sesterterpene	2							17	0	0	0	0	0
Terpene	7	24	8	9	2	6		129	226	65	83	26	72
Terpene-Lignan-Polyketide		1		1	2			0	10	0	10	16	0
Terpene-Polyketide					1	1		0	0	0	0	8	9
Terpene-Sesterterpene	1							5	0	0	0	0	0
Total	35	104	36	38	22	47		642	1226	435	364	229	597
a Kautsar et al. 2018
Putative indicates uncategorized biosynthetic clusters
{A}-{B} indicates clusters with traces from both A and B secondary metabolite types
