# Supplementary material for: Genome sequencing of four culinary herbs reveals terpenoid genes underlying chemodiversity in the Nepetoideae
Source: DNA Res. 2020 Jul 31;27(3):dsaa016. doi: 10.1093/dnares/dsaa016 (PMC7508350; doi:10.1093/dnares/dsaa016)
Supplement: dsaa016_Supplementary_Data [file dsaa016_supplementary_data.zip › Supplementary_Table_S2.xlsx]

## Sheet: TableS2
Supplementary Table S2. Genome assembly size and estimation for four culinary herbs
	Ocimum basilicum	Origanum majorana	Origanum vulgare	Rosmarinus officinalis
Estimated size by flow cytometry (Mb)	2337.42	880.2	694.38	1198.05
Estimated size by Supernovaa (Mb)	2360	858.3	705.4	1180
Estimated size by Jellyfish2b 31mers (Mb)	2154.43	760.95	665.08	1029.69
Assembled size (Mb)	2067.62	760.89	630.04	1013.85
a Weisenfeld et al. 2017
b Marçais and Kingsford 2011
