# Supplementary material for: Genome sequencing of four culinary herbs reveals terpenoid genes underlying chemodiversity in the Nepetoideae
Source: DNA Res. 2020 Jul 31;27(3):dsaa016. doi: 10.1093/dnares/dsaa016 (PMC7508350; doi:10.1093/dnares/dsaa016)
Supplement: dsaa016_Supplementary_Data [file dsaa016_supplementary_data.zip › Supplementary_Table_S3.xlsx]

## Sheet: TableS3
Supplementary Table S3. 10x Genomics libraries used in this study
Species	Library Identifier	Total Reads	Reads after Cutadapt	Total paired reads (mate1s + mate2s) used in alignment	Reads mapped	Reads mapped / Total paired reads	Reads mapped and paired	Reads mapped and paired / Total paired reads	Reads properly paired	Reads properly paired / Total paired reads	Reads mapped with MapQ=0	Reads MapQ0 / Reads mapped	BioSample Accession
Ocimum basilicum	BAS_AA_1	493208093	492929819	985859638	962006571	0.975805	954949974	0.968647	838721968	0.850752	137196470	0.142615	SAMN14529815
Origanum majorana	MAJ_AA_1	253007941	252912433	505824866	484735215	0.958306	480285008	0.949508	428854410	0.847832	86298861	0.178033	SAMN14529816
Origanum vulgare	VUL_AA_1	210838625	210743571	421487142	403764800	0.957953	398873522	0.946348	345607196	0.819971	69119740	0.171188	SAMN14529817
Rosmarinus officinalis	ROS_AA_1	377056838	376893644	753787288	728243141	0.966112	720664142	0.956058	595860596	0.790489	191239372	0.262604	SAMN14529818
Libraries were sequenced to approximately 65x coverage for all species
