# Supplementary material for: Genome sequencing of four culinary herbs reveals terpenoid genes underlying chemodiversity in the Nepetoideae
Source: DNA Res. 2020 Jul 31;27(3):dsaa016. doi: 10.1093/dnares/dsaa016 (PMC7508350; doi:10.1093/dnares/dsaa016)
Supplement: dsaa016_Supplementary_Data [file dsaa016_supplementary_data.zip › Supplementary_Table_S4.xlsx]

## Sheet: TableS4
Supplementary Table S4. RNA-sequencing libraries used in this study
Species	Library Identifier	PE/SE	Read length	Insert size (bp)	Total Reads	Input read pairs	Read pairs aligned / total read pairs	Overall Alignment Rate	BioSample Accession
Ocimum basilicum	BAS_AB	PE	150	291	33082687	32947050	0.753943	0.827075	SAMN14529811
Origanum majorana	MAJ_AB	PE	150	292	37254369	37045769	0.831984	0.894008	SAMN14529812
Origanum vulgare	VUL_AB	PE	150	293	41270722	41074440	0.789032	0.858806	SAMN14529813
Rosmarinus officinalis	ROS_AB	PE	150	272	29487857	29233689	0.778474	0.850566	SAMN14529814
