# Supplementary material for: Genome sequencing of four culinary herbs reveals terpenoid genes underlying chemodiversity in the Nepetoideae
Source: DNA Res. 2020 Jul 31;27(3):dsaa016. doi: 10.1093/dnares/dsaa016 (PMC7508350; doi:10.1093/dnares/dsaa016)
Supplement: dsaa016_Supplementary_Data [file dsaa016_supplementary_data.zip › Supplementary_Table_S5.xlsx]

## Sheet: TableS5
Supplementary Table S5. Comparison of O. basilicum assemblies
Parameter	This study	Dudai et al. bioRxiv 2018
Species	Ocimum basilicum var. 'Genovese'	Ocimum basilicum var. 'Perrie'
Ploidy	2n = 4x = 48	2n = 4x = 48
Estimated haploid genome size (flow cytometry)	2.34 Gb	1.59 Gba
Assembled genome size	2.07 Gb	2.13 Gb
Mean molecule length	51.26 kb	not provided
Mean distance between heterozygous SNPs	1.49 kb	not provided
Number of scaffolds in assembly	17105	12212
N50 contig size	48.30 kb	45.71 kb
N50 scaffold size	1.51 Mb	19.30 Mb
Assembly software	Supernova v2.1.1	DeNovoMAGIC assembler v3
BUSCO
Complete BUSCO genes	1248 (86.7%)	1339 (93.0%)
Complete BUSCO genes - Single-Copy	439 (30.5%)	267 (18.5%)
Complete BUSCO genes - Duplicated	809 (56.2%)	1072 (74.4%)
Fragmented BUSCO genes	39 (2.7%)	21 (1.5%)
Missing BUSCO genes	153 (10.6%)	80 (5.6%)
Total BUSCO genes searched	1440	1440
a haploid genome size estimated by Koroch et al. 2010
