# Supplementary material for: Genome sequencing of four culinary herbs reveals terpenoid genes underlying chemodiversity in the Nepetoideae
Source: DNA Res. 2020 Jul 31;27(3):dsaa016. doi: 10.1093/dnares/dsaa016 (PMC7508350; doi:10.1093/dnares/dsaa016)
Supplement: dsaa016_Supplementary_Data [file dsaa016_supplementary_data.zip › Supplementary_Table_S6.xlsx]

## Sheet: TableS6
Supplementary Table S6. BUSCOa assessments of gene annotation for four culinary herb genomes
	Number of transcripts		BUSCO results
Annotation file	O. basilicum		Complete	Single copy	Duplicated	Fragmented	Missing	Total
working gene models	112076		1285 (89.2%)	294 (20.4%)	991 (68.8%)	44 (3.1%)	111 (7.7%)	1440
high confidence gene models	78990		1273 (88.4%)	301 (20.9%)	972 (67.5%)	42 (2.9%)	125 (8.7%)	1440
high confidence representative gene models	65635		1272 (88.3%)	366 (25.4%)	906 (62.9%)	42 (2.9%)	126 (8.8%)	1440
Annotation file	O. majorana
working gene models	46791		1317 (91.5%)	987 (68.5%)	330 (22.9%)	37 (2.6%)	86 (6.0%)	1440
high confidence gene models	33929		1308 (90.8%)	978 (67.9%)	330 (22.9%)	37 (2.6%)	95 (6.6%)	1440
high confidence representative gene models	27795		1304 (90.6%)	1219 (84.7%)	85 (5.9%)	40 (2.8%)	96 (6.7%)	1440
Annotation file	O. vulgare
working gene models	44521		1306 (90.7%)	997 (69.2%)	309 (21.5%)	36 (2.5%)	98 (6.8%)	1440
high confidence gene models	32623		1292 (89.7%)	991 (68.8%)	301 (20.9%)	32 (2.2%)	116 (8.1%)	1440
high confidence representative gene models	26753		1291 (89.7%)	1208 (83.9%)	83 (5.8%)	33 (2.3%)	116 (8.1%)	1440
Annotation file	R. officinalis
working gene models	65261		1296 (90.0%)	656 (45.6%)	640 (44.4%)	48 (3.3%)	96 (6.7%)	1440
high confidence gene models	51389		1285 (89.2%)	649 (45.1%)	636 (44.2%)	48 (3.3%)	107 (7.4%)	1440
high confidence representative gene models	40015		1285 (89.2%)	839 (58.3%)	446 (31.0%)	48 (3.3%)	107 (7.4%)	1440
a Simão et al. 2015; Waterhouse et al. 2018
