# Supplementary material for: Genome sequencing of four culinary herbs reveals terpenoid genes underlying chemodiversity in the Nepetoideae
Source: DNA Res. 2020 Jul 31;27(3):dsaa016. doi: 10.1093/dnares/dsaa016 (PMC7508350; doi:10.1093/dnares/dsaa016)
Supplement: dsaa016_Supplementary_Data [file dsaa016_supplementary_data.zip › Supplementary_Table_S7.xlsx]

## Sheet: TableS7
Supplementary Table S7. Repeat composition of four culinary herbs
Genotype	O. basilicum			O. majorana			O. vulgare			R. officinalis
Sequence file	bas_aa.min_10k.fasta			maj_aa.min_10k.fasta			vul_aa.min_10k.fasta			ros_aa.min_10k.fasta
Repeat library file	bas_aa_final_crl.fa			maj_aa_final_crl.fa			vul_aa_final_crl.fa			ros_aa_final_crl.fa
Sequences	17172			8770			13832			23037
Total bp (incl N)	2068804292			760995147			630035541			1013882287
GC	0.3842			0.4017			0.4032			0.3812
Bases masked (bp)	1274888537			498413973			411800410			554185114
Bases masked (%)	0.616244			0.65495			0.653615			0.546597
Feature	number of elements*	length occupied (bp)	percentage of total bp (%)	number of elements*	length occupied (bp)	percentage of total bp (%)	number of elements*	length occupied (bp)	percentage of total bp (%)	number of elements*	length occupied (bp)	percentage of total bp (%)
SINEs:	420	35501	0	3469	343567	0.05	600	53086	0.01	209	30509	0
__ALUs	0	0	0	0	0	0	0	0	0	0	0	0
__MIRs	0	0	0	0	0	0	0	0	0	0	0	0
LINEs:	30060	18109287	0.88	6296	2121952	0.28	11368	7292130	1.16	22497	11228346	1.11
__LINE1	22606	15172203	0.73	4813	1597290	0.21	3474	1710204	0.27	6096	4005818	0.4
__LINE2	1470	1383202	0.07	0	0	0	522	107609	0.02	2205	1196639	0.12
__L3/CR1	0	0	0	0	0	0	0	0	0	1405	456765	0.05
LTR elements:	551940	770534654	37.25	172394	363455664	47.76	149063	310498200	49.28	193284	320351322	31.6
__ERVL	0	0	0	0	0	0	0	0	0	0	0	0
__ERVL-MaLRs	0	0	0	0	0	0	0	0	0	0	0	0
__ERV_classI	0	0	0	222	71289	0.01	133	170400	0.03	522	318992	0.03
__ERV_classII	0	0	0	0	0	0	337	67486	0.01	412	32438	0
DNA elements:	314859	90947907	4.4	84456	31709801	4.17	71018	24516012	3.89	137919	53544737	5.28
__hAT-Charlie	1924	537780	0.03	177	16887	0	131	12728	0	4075	2167003	0.21
__TcMar-Tigger	0	0	0	0	0	0	0	0	0	0	0	0
Unclassified:	1215032	395843095	19.13	299387	99584756	13.09	259773	67698527	10.75	523309	172213275	16.99
Total interspersed repeats:		1275470444	61.65		497215740	65.34		410057955	65.08		557368189	54.97
Small RNA:	1207	897218	0.04	1382	448586	0.06	512	64917	0.01	290	64319	0.01
Satellites:	685	68982	0	170	17419	0	234	26170	0	235	18191	0
__Simple repeats:	39741	22521215	1.09	8014	4585141	0.6	10337	5536397	0.88	10180	2299252	0.23
__Low complexity:	306	38756	0	260	34751	0	186	25074	0	268	32077	0
* most repeats fragmented by insertions or deletions have been counted as one element
Repeat-masking was performed on the Supernova assemblies before removal of N scaffolds
