# Supplementary material for: Genome sequencing of four culinary herbs reveals terpenoid genes underlying chemodiversity in the Nepetoideae
Source: DNA Res. 2020 Jul 31;27(3):dsaa016. doi: 10.1093/dnares/dsaa016 (PMC7508350; doi:10.1093/dnares/dsaa016)
Supplement: dsaa016_Supplementary_Data [file dsaa016_supplementary_data.zip › Supplementary_Table_S8.xlsx]

## Sheet: TableS8
Supplementary Table S8. GC-MS data for terpenoids in leaves of four culinary herbs
		Terpenoid amounts (nmol g FW-1) (n = 3)				Standard deviation
Terpenoid	Class	Ocimum basilicum	Origanum majorana	Origanum vulgare	Rosmarinus officinalis	Ocimum basilicum	Origanum majorana	Origanum vulgare	Rosmarinus officinalis
α-Thujene	Mono	0	39.1382	168.187	0	0	5.06936	42.6442	0
α-Pinene	Mono	6.47357	0	69.2636	175.737	2.76887	0	18.3498	48.2524
Camphene	Mono	0.754313	0	8.06112	73.4657	0.226586	0	1.86266	17.4529
β-Phellandrene	Mono	0	182.143	0	0	0	25.667	0	0
β-Pinene	Mono	0	0	0	75.0055	0	0	0	12.0092
β-Myrcene	Mono	16.4109	16.3693	263.314	21.2109	3.06076	5.65027	67.0387	1.8863
α-Phellandrene	Mono	0	7.43755	79.397	14.1285	0	1.45951	19.7932	0.585118
α-Terpinene	Mono	0	21.581	128.244	8.24173	0	3.33945	41.0734	0.877226
o-Cymene	Mono	0	0	370.869	0	0	0	98.0039	0
Cineole	Mono	200.884	0	0	266.46	46.3176	0	0	30.3045
cis-β-Ocimene	Mono	21.0424	0	32.6305	0	21.7206	0	7.68129	0
γ-Terpinene	Mono	0	30.5371	727.843	14.8981	0	3.77535	184.332	1.85561
cis-β-Terpineol	Mono	14.403	56.0831	0	18.3493	4.47357	8.44354	0	2.6637
Terpinolene	Mono	0	6.45329	0	15.2578	0	1.22019	0	0.991623
Linalool	Mono	411.168	0	0	79.4618	117.014	0	0	3.41417
Pinocarveol	Mono	0	0	0	37.6502	0	0	0	5.99395
Camphor	Mono	13.4877	0	0	0	4.26299	0	0	0
Borneol	Mono	10.4217	0	0	173.064	4.38927	0	0	29.1996
Terpinen-4-ol	Mono	5.446	11.5983	0	45.0899	9.43275	1.17406	0	6.84557
I-Verbenone	Mono	0	0	0	93.1435	0	0	0	10.6936
1,6-Dihydrocarveol	Mono	0	0	0	35.442	0	0	0	5.7996
α-Terpineol acetate	Mono	0	150.647	0	0	0	5.14109	0	0
Thymoquinone	Mono	0	0	11.3371	0	0	0	1.98255	0
Bornyl acetate	Mono	7.20678	0	0	162.743	3.1879	0	0	28.6996
Carvacrol	Mono	0	0	7126.99	0	0	0	2153.36	0
β-Elemene	Sesqui	21.2696	0	0	0	4.36392	0	0	0
β--Caryophyllene	Sesqui	0	25.96	141.247	34.1469	0	1.32228	27.5001	3.75462
α-Bergamotene	Sesqui	47.6113	0	0	0	20.4327	0	0	0
α-Caryophyllene	Sesqui	0	0	16.3891	7.37051	0	0	3.06746	0.61117
β-Cubebene	Sesqui	23.2073	0	0	0	6.69428	0	0	0
β-Bisabolol	Sesqui	0	19.6814	148.649	0	0	2.994	38.8642	0
Cadinene	Sesqui	25.6457	0	0	14.9494	5.95055	0	0	1.91876
Caryophyllene oxide	Sesqui	0	0	0.795637	7.24617	0	0	1.37808	1.27785
Cubenol	Sesqui	6.60196	0	0	0	1.44933	0	0	0
tau-Cadinol	Sesqui	42.2141	0	0	0	7.38524	0	0	0
α-Bisabolol	Sesqui	0	0	7.63453	0	0	0	1.92241	0
Total monoterp. Amt		707.698	521.988	8986.14	1309.35
Total sesquiterp. Amt		166.55	45.6414	314.715	63.713
Total terpenoid Amt		874.248	567.629	9300.85	1373.06
Num. monoterp. Detected	25	11	10	11	17
Num. sesquiterp. Detected	11	6	2	5	4
Compounds that were detected only in one species are highlighted in yellow.
