# Supplementary material for: Genome sequencing of four culinary herbs reveals terpenoid genes underlying chemodiversity in the Nepetoideae
Source: DNA Res. 2020 Jul 31;27(3):dsaa016. doi: 10.1093/dnares/dsaa016 (PMC7508350; doi:10.1093/dnares/dsaa016)
Supplement: dsaa016_Supplementary_Data [file dsaa016_supplementary_data.zip › Supplementary_Table_S9.xlsx]

## Sheet: TableS9
Supplementary Table S9. GO term enrichment results for genes in culinary herb-specific orthologous groups and their singletons compared to all genes from the 6 species
GO process	GO.ID	Term	Annotated	Significant	Expected	weight01
BP	GO:0048544	recognition of pollen	592	113	31.94	1.5e-28
BP	GO:0006412	translation	3589	289	193.65	3.6e-06
BP	GO:0006468	protein phosphorylation	9495	608	512.33	0.0019
BP	GO:0019509	L-methionine salvage from methylthioaden…	33	10	1.78	0.003
BP	GO:0055114	oxidation-reduction process	11245	702	606.75	0.0037
BP	GO:0015696	ammonium transport	89	11	4.8	0.0166
BP	GO:0006487	protein N-linked glycosylation	117	19	6.31	0.0274
CC	GO:0005840	ribosome	2615	213	145.24	1.7e-07
CC	GO:0000786	nucleosome	499	54	27.71	0.00056
MF	GO:0004674	protein serine/threonine kinase activity	1057	123	55.28	7.3e-16
MF	GO:0043531	ADP binding	3071	273	160.62	1.2e-14
MF	GO:0010333	terpene synthase activity	559	75	29.24	5.8e-11
MF	GO:0003735	structural constituent of ribosome	2605	219	136.25	2e-09
MF	GO:0016747	transferase activity, transferring acyl ...	2297	183	120.14	1.9e-07
MF	GO:0004869	cysteine-type endopeptidase inhibitor ac...	116	24	6.07	1.5e-06
MF	GO:0000287	magnesium ion binding	1027	93	53.72	5.6e-05
MF	GO:0043874	acireductone synthase activity	17	8	0.89	0.00015
MF	GO:0046982	protein heterodimerization activity	686	67	35.88	0.00015
MF	GO:0045735	nutrient reservoir activity	441	48	23.07	0.00023
MF	GO:0005525	GTP binding	1825	141	95.45	0.00043
MF	GO:0030145	manganese ion binding	383	42	20.03	0.00068
MF	GO:0003924	GTPase activity	1322	106	69.15	0.00123
MF	GO:0003830	beta-1,4-mannosylglycoprotein 4-beta-N-a...	54	12	2.82	0.00175
MF	GO:0008430	selenium binding	25	8	1.31	0.00243
MF	GO:0005507	copper ion binding	738	63	38.6	0.00994
MF	GO:0003824	catalytic activity	59267	3328	3099.88	0.01573
MF	GO:0005524	ATP binding	15988	929	836.23	0.01891
MF	GO:0003872	6-phosphofructokinase activity	103	15	5.39	0.02172
MF	GO:0036361	racemase activity, acting on amino acids...	24	6	1.26	0.03549
MF	GO:0005506	iron ion binding	3629	233	189.81	0.04465
MF	GO:0030246	carbohydrate binding	1795	110	93.89	0.04465
MF	GO:0046923	ER retention sequence binding	58	10	3.03	0.04465
MF	GO:0003774	motor activity	607	28	31.75	0.04465
MF	GO:0004713	protein tyrosine kinase activity	125	16	6.54	0.04575
MF	GO:0020037	heme binding	4089	259	213.87	0.04732
MF	GO:0010181	FMN binding	188	21	9.83	0.04732
TopGO v2.38.1 (Alexa and Rahnenfuhrer 2019) was run using the "weight01" algorithm to account for GO hierarchy and p = 0.05 with correction for multiple comparisons using Benjamini-Hochberg false discovery rate
